# Supplementary material for: Earthworms Drastically and Differentially Modify the Bacteriomes and Mycobiomes of Sewage Sludge
Source: BioTech (Basel). 2026 May 10;15(2):33. doi: 10.3390/biotech15020033 (PMC13214669; doi:10.3390/biotech15020033)
Supplement: Supplementary file 1 [file biotech-15-00033-s001.zip › Table S1.xlsx]

## Sheet: Bacterial phyla
Phylum	ss	Dh	Ea	Ef	Lf	Lt
Acidobacteriota	0.435 ± 0.028	0.003 ± 0.001	0.001 ± 0.001	0 ± 0	0.232 ± 0.07	0.038 ± 0.01
Actinomycetota	15.505 ± 1.81	67.74 ± 0.833	39.561 ± 1.639	67.694 ± 0.839	67.611 ± 2.025	71.34 ± 0.542
Armatimonadota	0.006 ± 0.002	0 ± 0	0 ± 0	0 ± 0	0.001 ± 0.001	0.001 ± 0.001
Bacillota	0.588 ± 0.06	2.584 ± 0.192	2.48 ± 0.081	2.84 ± 0.135	15.172 ± 3.167	6.392 ± 0.821
Bacteroidota	20.129 ± 0.538	6.515 ± 0.657	11.232 ± 0.725	5.385 ± 0.582	0.677 ± 0.136	0.784 ± 0.146
Bdellovibrionota	0.073 ± 0.01	0.001 ± 0.001	0.005 ± 0.002	0 ± 0	0.002 ± 0.001	0.001 ± 0.001
Campylobacterota	0.029 ± 0.011	0 ± 0	0.041 ± 0.011	0.002 ± 0.001	0 ± 0	0.001 ± 0.001
Candidatus Eremiobacterota	0.248 ± 0.034	0.005 ± 0.003	0.007 ± 0.001	0.001 ± 0.001	0.001 ± 0.001	0 ± 0
Candidatus Kapabacteria	0.066 ± 0.002	0 ± 0	0.002 ± 0.001	0 ± 0	0 ± 0	0 ± 0
Candidatus Kryptonia	0.002 ± 0.001	0 ± 0	0 ± 0	0 ± 0	0 ± 0	0 ± 0
Chlamydiota	0 ± 0	0.046 ± 0.025	0.002 ± 0.002	0.003 ± 0.001	0.015 ± 0.004	0.024 ± 0.007
Chloroflexota	2.606 ± 0.291	3.839 ± 0.139	1.366 ± 0.243	3.721 ± 0.205	3.498 ± 0.797	7.221 ± 0.724
Cyanobacteriota	0.007 ± 0.004	0.001 ± 0.001	0.003 ± 0.001	0.001 ± 0.001	0 ± 0	0.011 ± 0.005
Dependentiae	0 ± 0	0 ± 0	0 ± 0	0.002 ± 0.002	0.004 ± 0.001	0.002 ± 0.001
Elusimicrobiota	0.002 ± 0.001	0 ± 0	0 ± 0	0 ± 0	0 ± 0	0 ± 0
FCPU426	0.004 ± 0.002	0 ± 0	0 ± 0	0 ± 0	0 ± 0	0 ± 0
Fibrobacterota	0.005 ± 0.003	0 ± 0	0 ± 0	0 ± 0	0 ± 0	0 ± 0
Fusobacteriota	0.008 ± 0.002	1.365 ± 0.403	0.668 ± 0.178	0.429 ± 0.147	0.004 ± 0.004	0.018 ± 0.008
GAL15	0 ± 0	0 ± 0	0 ± 0	0 ± 0	0.001 ± 0.001	0 ± 0
Gemmatimonadota	0.085 ± 0.011	0.002 ± 0.002	0.01 ± 0.003	0 ± 0	0.037 ± 0.011	0.005 ± 0.002
Hydrogenedentes	0.006 ± 0.003	0 ± 0	0 ± 0	0 ± 0	0 ± 0	0 ± 0
Ignavibacteriota	0.053 ± 0.005	0 ± 0	0 ± 0	0 ± 0	0 ± 0	0.001 ± 0.001
Incertae Sedis	0.171 ± 0.018	0 ± 0	0 ± 0	0 ± 0	0 ± 0	0 ± 0
Latescibacterota	0.02 ± 0.004	0 ± 0	0 ± 0	0 ± 0	0 ± 0	0 ± 0
Margulisbacteria	0.001 ± 0.001	0 ± 0	0 ± 0	0 ± 0	0 ± 0	0 ± 0
MBNT15	0 ± 0	0 ± 0	0 ± 0	0.001 ± 0.001	0.004 ± 0.003	0.002 ± 0.002
Methylomirabilota	0 ± 0	0 ± 0	0 ± 0	0 ± 0	0.003 ± 0.003	0.001 ± 0.001
Myxococcota	1.585 ± 0.067	0.003 ± 0.002	0.002 ± 0.001	0 ± 0	0.064 ± 0.021	0.007 ± 0.003
Nitrospirota	0.026 ± 0.003	0 ± 0	0 ± 0	0 ± 0	0.001 ± 0.001	0 ± 0
Patescibacteria	1.172 ± 0.138	1.174 ± 0.098	0.538 ± 0.053	1.373 ± 0.108	1.104 ± 0.193	1.833 ± 0.077
Planctomycetota	0.41 ± 0.039	0.742 ± 0.271	0.156 ± 0.044	0.18 ± 0.085	0.97 ± 0.217	0.749 ± 0.063
Pseudomonadota	55.118 ± 1.868	15.718 ± 1.162	43.792 ± 2.397	18.327 ± 1.098	10.217 ± 1.314	11.294 ± 1.139
Spirochaetota	0.009 ± 0.002	0 ± 0	0 ± 0	0 ± 0	0 ± 0	0 ± 0
Sumerlaeota	0 ± 0	0.001 ± 0.001	0 ± 0	0 ± 0	0 ± 0	0 ± 0
Synergistota	0.002 ± 0.002	0 ± 0	0 ± 0	0 ± 0	0 ± 0	0 ± 0
Thermodesulfobacteriota	0.037 ± 0.006	0.039 ± 0.009	0.043 ± 0.006	0.018 ± 0.005	0.001 ± 0.001	0.009 ± 0.004
Verrucomicrobiota	1.595 ± 0.351	0.22 ± 0.08	0.089 ± 0.027	0.023 ± 0.013	0.381 ± 0.097	0.266 ± 0.052

## Sheet: Bacterial genera
Genus	ss	Dh	Ea	Ef	Lf	Lt
[Eubacterium] brachy group	0.001 ± 0.001	0 ± 0	0 ± 0	0.001 ± 0.001	0.001 ± 0.001	0 ± 0
[Eubacterium] eligens group	0.004 ± 0.003	0.002 ± 0.001	0 ± 0	0 ± 0	0 ± 0	0 ± 0
[Eubacterium] ruminantium group	0.002 ± 0.002	0 ± 0	0 ± 0	0 ± 0	0 ± 0	0 ± 0
[Eubacterium] siraeum group	0.001 ± 0.001	0.001 ± 0.001	0 ± 0	0 ± 0	0 ± 0	0 ± 0
[Ruminococcus] gauvreauii group	0 ± 0	0.002 ± 0.002	0.003 ± 0.001	0.009 ± 0.004	0 ± 0	0 ± 0
[Ruminococcus] gnavus group	0 ± 0	0.001 ± 0.001	0 ± 0	0 ± 0	0 ± 0	0 ± 0
966-1	0 ± 0	0.002 ± 0.001	0.001 ± 0.001	0 ± 0	0.002 ± 0.002	0 ± 0
AAP99	0.736 ± 0.024	0 ± 0	0.002 ± 0.002	0 ± 0	0 ± 0	0 ± 0
Acetoanaerobium	0.005 ± 0.002	0 ± 0	0 ± 0	0 ± 0	0 ± 0	0 ± 0
Acetobacterium	0.002 ± 0.002	0.002 ± 0.001	0 ± 0	0.002 ± 0.002	0 ± 0	0 ± 0
Achromobacter	0 ± 0	0.008 ± 0.004	0.001 ± 0.001	0.003 ± 0.003	0 ± 0	0 ± 0
Acidaminococcus	0.004 ± 0.003	0 ± 0	0 ± 0	0 ± 0	0 ± 0	0 ± 0
Acidibacter	0.028 ± 0.003	0 ± 0	0 ± 0	0 ± 0	0.012 ± 0.005	0.003 ± 0.002
Acidicaldus	0 ± 0	0 ± 0	0 ± 0	0 ± 0	0.004 ± 0.003	0 ± 0
Acidiferrimicrobium	0.191 ± 0.01	0.079 ± 0.005	0.07 ± 0.009	0.166 ± 0.011	0.495 ± 0.072	0.196 ± 0.027
Acidipropionibacterium	0 ± 0	0 ± 0	0 ± 0	0.003 ± 0.003	0.004 ± 0.004	0 ± 0
Acidisphaera	0 ± 0	0 ± 0	0 ± 0	0 ± 0	0.003 ± 0.003	0 ± 0
Acidothermus	0 ± 0	0 ± 0	0 ± 0	0 ± 0	0.358 ± 0.059	0.068 ± 0.013
Acidovorax	3.974 ± 0.243	0.007 ± 0.007	0.033 ± 0.009	0.027 ± 0.007	0.026 ± 0.008	0.053 ± 0.01
Acinetobacter	1.578 ± 0.142	0.191 ± 0.036	13.063 ± 3.585	0.032 ± 0.01	0.001 ± 0.001	0.001 ± 0.001
Actinoallomurus	0 ± 0	0 ± 0	0 ± 0	0 ± 0	0.121 ± 0.02	0.024 ± 0.006
Actinocatenispora	0 ± 0	0 ± 0	0.001 ± 0.001	0.001 ± 0.001	0.003 ± 0.003	0 ± 0
Actinocorallia	0 ± 0	0 ± 0	0 ± 0	0.001 ± 0.001	0 ± 0	0 ± 0
Actinocrinis	0 ± 0	0 ± 0	0 ± 0	0 ± 0	0.008 ± 0.003	0.009 ± 0.004
Actinomadura	0.001 ± 0.001	0.001 ± 0.001	0.001 ± 0.001	0.001 ± 0.001	0.037 ± 0.012	0.005 ± 0.003
Actinomyces	0.002 ± 0.002	0.009 ± 0.009	0.009 ± 0.006	0.015 ± 0.006	0.018 ± 0.006	0.026 ± 0.004
Actinomycetospora	0.002 ± 0.002	0 ± 0	0.003 ± 0.003	0.002 ± 0.002	0.104 ± 0.02	0.042 ± 0.009
Actinophytocola	0 ± 0	0 ± 0	0 ± 0	0 ± 0	0.034 ± 0.009	0.004 ± 0.002
Actinoplanes	0 ± 0	0 ± 0	0 ± 0	0 ± 0	0 ± 0	0.003 ± 0.003
Actinospica	0 ± 0	0 ± 0	0 ± 0	0 ± 0	0.002 ± 0.002	0 ± 0
Actinotalea	0.003 ± 0.003	0 ± 0	0 ± 0	0 ± 0	0 ± 0	0 ± 0
Adlercreutzia	0.002 ± 0.002	0.003 ± 0.002	0 ± 0	0.002 ± 0.002	0.002 ± 0.001	0.003 ± 0.001
ADurb.Bin063-1	0.001 ± 0.001	0 ± 0	0 ± 0	0 ± 0	0.001 ± 0.001	0.003 ± 0.003
Aeromicrobium	0 ± 0	0.051 ± 0.016	0.013 ± 0.01	0.011 ± 0.005	0.016 ± 0.007	0.02 ± 0.006
Aeromonas	0.248 ± 0.025	9.73 ± 1.665	19.144 ± 1.074	11.62 ± 0.8	2.943 ± 0.669	3.052 ± 0.772
Aestuariimicrobium	0.003 ± 0.003	0.013 ± 0.004	0.009 ± 0.005	0.032 ± 0.006	0.012 ± 0.003	0.015 ± 0.008
Agathobacter	0.021 ± 0.006	0 ± 0	0 ± 0	0.002 ± 0.002	0 ± 0	0 ± 0
Agathobaculum	0.003 ± 0.002	0 ± 0	0 ± 0	0 ± 0	0 ± 0	0 ± 0
Agitococcus	0.287 ± 0.049	0.009 ± 0.002	0.005 ± 0.003	0.003 ± 0.002	0.001 ± 0.001	0.001 ± 0.001
Agriterribacter	0.001 ± 0.001	0 ± 0	0 ± 0	0 ± 0	0 ± 0	0 ± 0
Agrobacterium	0.003 ± 0.003	0 ± 0	0 ± 0	0 ± 0	0 ± 0	0 ± 0
Agromyces	0 ± 0	0.056 ± 0.009	0.084 ± 0.012	0.022 ± 0.007	0.037 ± 0.008	0.084 ± 0.022
Ahniella	0.329 ± 0.024	0 ± 0	0 ± 0	0 ± 0	0 ± 0	0 ± 0
Akkermansia	0.013 ± 0.005	0 ± 0	0 ± 0	0 ± 0	0 ± 0	0 ± 0
Alicyclobacillus	0 ± 0	0 ± 0	0 ± 0	0 ± 0	0.003 ± 0.002	0.001 ± 0.001
Alistipes	0.002 ± 0.002	0 ± 0	0 ± 0	0 ± 0	0 ± 0	0 ± 0
Alkaliphilus	0 ± 0	0.001 ± 0.001	0 ± 0	0 ± 0	0 ± 0	0 ± 0
Alkanindiges	0 ± 0	0 ± 0	0.002 ± 0.002	0 ± 0	0 ± 0	0 ± 0
Allocatelliglobosispora	0 ± 0	0 ± 0	0 ± 0	0 ± 0	0.001 ± 0.001	0 ± 0
Allorhizocola	0 ± 0	0 ± 0	0 ± 0	0 ± 0	0.003 ± 0.003	0 ± 0
Alsobacter	0 ± 0	0 ± 0	0 ± 0	0 ± 0	0.002 ± 0.002	0 ± 0
Amaricoccus	0.008 ± 0.004	0.148 ± 0.03	0.095 ± 0.015	0.185 ± 0.018	0.117 ± 0.023	0.189 ± 0.029
Aminicella	0 ± 0	0 ± 0	0.004 ± 0.002	0.003 ± 0.001	0 ± 0	0.001 ± 0.001
Ammoniibacillus	0 ± 0	0 ± 0	0 ± 0	0.002 ± 0.002	0 ± 0	0 ± 0
Ammoniphilus	0 ± 0	0.001 ± 0.001	0 ± 0	0 ± 0	0.012 ± 0.005	0.001 ± 0.001
Amycolatopsis	0 ± 0	0 ± 0	0 ± 0	0 ± 0	0.049 ± 0.014	0.005 ± 0.005
Anaerobutyricum	0.006 ± 0.002	0.007 ± 0.003	0.007 ± 0.002	0.009 ± 0.003	0.002 ± 0.001	0.004 ± 0.002
Anaerolinea	0.002 ± 0.001	0 ± 0	0 ± 0	0 ± 0	0 ± 0	0 ± 0
Anaerolineaceae UCG-001	0.001 ± 0.001	0 ± 0	0 ± 0	0 ± 0	0 ± 0	0 ± 0
Anaeromyxobacter	0 ± 0	0 ± 0	0 ± 0	0 ± 0	0.001 ± 0.001	0 ± 0
Anaerorhabdus	0.001 ± 0.001	0 ± 0	0 ± 0	0 ± 0	0 ± 0	0 ± 0
Anaerostipes	0.002 ± 0.001	0.009 ± 0.002	0.013 ± 0.005	0.019 ± 0.006	0.007 ± 0.004	0.015 ± 0.004
Aneurinibacillus	0 ± 0	0 ± 0	0.022 ± 0.006	0 ± 0	0 ± 0	0 ± 0
Angustibacter	0 ± 0	0 ± 0	0 ± 0	0 ± 0	0.029 ± 0.004	0.009 ± 0.005
Aquabacterium	1.21 ± 0.081	0 ± 0	0 ± 0	0 ± 0	0 ± 0	0 ± 0
Aquaspirillum	0 ± 0	0.001 ± 0.001	0 ± 0	0 ± 0	0 ± 0	0 ± 0
Aquicella	0 ± 0	0.004 ± 0.003	0 ± 0	0 ± 0	0.003 ± 0.002	0.001 ± 0.001
Aquihabitans	0.408 ± 0.052	0.849 ± 0.126	0.644 ± 0.046	1.255 ± 0.053	0.819 ± 0.11	1.22 ± 0.057
Aquirhabdus	0.03 ± 0.002	0 ± 0	0 ± 0	0 ± 0	0 ± 0	0 ± 0
Aquisphaera	0 ± 0	0.024 ± 0.009	0.004 ± 0.003	0.001 ± 0.001	0.049 ± 0.012	0.033 ± 0.009
Aquitalea	0.011 ± 0.005	0 ± 0	0 ± 0	0 ± 0	0 ± 0	0 ± 0
Arcicella	0.01 ± 0.003	0 ± 0	0 ± 0	0 ± 0	0 ± 0	0 ± 0
Arcobacter	0.029 ± 0.011	0 ± 0	0.041 ± 0.011	0.002 ± 0.001	0 ± 0	0.001 ± 0.001
Arenibacter	0 ± 0	0.044 ± 0.02	0.497 ± 0.052	0.002 ± 0.001	0 ± 0	0 ± 0
Arenimonas	0.007 ± 0.003	0.002 ± 0.001	0 ± 0	0 ± 0	0.001 ± 0.001	0.003 ± 0.003
Arsenicicoccus	0.007 ± 0.004	0.054 ± 0.008	0.04 ± 0.012	0.042 ± 0.009	0.077 ± 0.017	0.067 ± 0.007
Arthrobacter	0 ± 0	0.869 ± 0.191	0.128 ± 0.02	0.355 ± 0.033	0.637 ± 0.118	0.228 ± 0.028
Asanoa	0 ± 0	0 ± 0	0 ± 0	0 ± 0	0.005 ± 0.005	0 ± 0
Aurantisolimonas	0.001 ± 0.001	0.001 ± 0.001	0.001 ± 0.001	0 ± 0	0 ± 0	0 ± 0
Azohydromonas	0.009 ± 0.005	0.018 ± 0.008	0.022 ± 0.006	0.025 ± 0.01	0 ± 0	0.007 ± 0.007
Bacillus	0 ± 0	0 ± 0	0.001 ± 0.001	0 ± 0	0.064 ± 0.016	0.011 ± 0.003
Bacteriovorax	0 ± 0	0 ± 0	0.005 ± 0.002	0 ± 0	0 ± 0	0 ± 0
Bacteroides	0.062 ± 0.015	0 ± 0	0 ± 0	0 ± 0	0 ± 0	0 ± 0
Baekduia	0.135 ± 0.022	1.662 ± 0.238	1.081 ± 0.107	1.786 ± 0.099	1.618 ± 0.119	1.885 ± 0.098
Barnesiella	0.003 ± 0.002	0 ± 0	0 ± 0	0 ± 0	0 ± 0	0 ± 0
Bauldia	0.009 ± 0.003	0.013 ± 0.004	0.004 ± 0.003	0.013 ± 0.004	0.04 ± 0.007	0.031 ± 0.003
BD1-7 clade	0.173 ± 0.009	0 ± 0	0.001 ± 0.001	0 ± 0	0 ± 0	0 ± 0
Bifidobacterium	0.147 ± 0.024	0.345 ± 0.021	0.276 ± 0.054	0.476 ± 0.027	0.22 ± 0.028	0.375 ± 0.022
Bilophila	0.002 ± 0.002	0 ± 0	0 ± 0	0 ± 0	0 ± 0	0 ± 0
Blastocatella	0.016 ± 0.003	0 ± 0	0 ± 0	0 ± 0	0 ± 0	0 ± 0
Blastococcus	0 ± 0	0 ± 0	0.002 ± 0.002	0 ± 0	0.042 ± 0.008	0.014 ± 0.006
Blautia	0.035 ± 0.01	0 ± 0	0 ± 0	0.004 ± 0.003	0 ± 0	0.001 ± 0.001
Blvii28 wastewater-sludge group	0.004 ± 0.002	0 ± 0	0 ± 0	0 ± 0	0 ± 0	0 ± 0
Bosea	0.046 ± 0.009	0.032 ± 0.018	0.026 ± 0.007	0.051 ± 0.017	0.062 ± 0.012	0.114 ± 0.033
Brachybacterium	0.001 ± 0.001	0.003 ± 0.003	0.002 ± 0.002	0.004 ± 0.003	0.01 ± 0.006	0.006 ± 0.004
Bradyrhizobium	0.004 ± 0.004	0.088 ± 0.014	0.053 ± 0.01	0.084 ± 0.008	1.088 ± 0.233	0.298 ± 0.043
Brevibacillus	0 ± 0	0 ± 0	0 ± 0	0 ± 0	0.002 ± 0.001	0 ± 0
Brevibacterium	0 ± 0	0.019 ± 0.004	0.029 ± 0.005	0.026 ± 0.008	0.017 ± 0.004	0.014 ± 0.003
Brevundimonas	0.02 ± 0.004	0 ± 0	0.001 ± 0.001	0 ± 0	0 ± 0	0 ± 0
Breznakibacter	0.002 ± 0.001	0 ± 0	0.001 ± 0.001	0 ± 0	0 ± 0	0 ± 0
Brooklawnia	0.004 ± 0.003	0.05 ± 0.004	0.038 ± 0.005	0.071 ± 0.007	0.03 ± 0.005	0.03 ± 0.006
Brucella	0 ± 0	0.006 ± 0.004	0 ± 0	0 ± 0	0 ± 0	0.001 ± 0.001
Bryobacter	0 ± 0	0 ± 0	0.001 ± 0.001	0 ± 0	0.005 ± 0.001	0 ± 0
BSV13	0.003 ± 0.002	0 ± 0	0.004 ± 0.003	0 ± 0	0.001 ± 0.001	0 ± 0
Burkholderia-Caballeronia-Paraburkholderia	0 ± 0	0 ± 0	0 ± 0	0 ± 0	0.051 ± 0.018	0.017 ± 0.006
Butyrivibrio	0.001 ± 0.001	0 ± 0	0 ± 0	0 ± 0	0 ± 0	0 ± 0
C1-B045	0.026 ± 0.002	0 ± 0	0 ± 0	0 ± 0	0 ± 0	0 ± 0
C39	0.011 ± 0.003	0 ± 0	0 ± 0	0 ± 0	0 ± 0	0 ± 0
Caedibacter	0 ± 0	0 ± 0	0 ± 0	0 ± 0	0.001 ± 0.001	0 ± 0
CAG-873	0.001 ± 0.001	0 ± 0	0 ± 0	0 ± 0	0 ± 0	0 ± 0
Caldicoprobacter	0 ± 0	0 ± 0	0 ± 0	0 ± 0	0.001 ± 0.001	0 ± 0
Camelimonas	0 ± 0	0.001 ± 0.001	0.001 ± 0.001	0.001 ± 0.001	0 ± 0	0.002 ± 0.002
Candidatus Accumulibacter	0.727 ± 0.023	0.053 ± 0.003	0.031 ± 0.009	0.139 ± 0.008	0.031 ± 0.01	0.131 ± 0.019
Candidatus Alysiosphaera	0.006 ± 0.003	0.01 ± 0.003	0.005 ± 0.002	0.01 ± 0.003	0.009 ± 0.005	0.003 ± 0.002
Candidatus Berkiella	0.008 ± 0.003	0.005 ± 0.002	0.004 ± 0.002	0.019 ± 0.003	0.001 ± 0.001	0.013 ± 0.007
Candidatus Competibacter	0.45 ± 0.01	0.066 ± 0.026	0.065 ± 0.014	0.108 ± 0.011	0.022 ± 0.01	0.138 ± 0.035
Candidatus Koribacter	0 ± 0	0.001 ± 0.001	0 ± 0	0 ± 0	0 ± 0	0 ± 0
Candidatus Lumbricincola	0 ± 0	0.096 ± 0.045	0 ± 0	0.018 ± 0.003	13.701 ± 3.253	4.185 ± 0.681
Candidatus Megaira	0.024 ± 0.005	0.001 ± 0.001	0 ± 0	0.004 ± 0.003	0.002 ± 0.001	0.013 ± 0.005
Candidatus Microthrix	0.258 ± 0.033	1.565 ± 0.203	1.349 ± 0.255	1.096 ± 0.203	2.074 ± 0.462	2.657 ± 0.076
Candidatus Nitrotoga	0.564 ± 0.021	0 ± 0	0 ± 0	0 ± 0	0 ± 0	0 ± 0
Candidatus Nostocoida	0 ± 0	0 ± 0	0 ± 0	0.001 ± 0.001	0 ± 0	0 ± 0
Candidatus Obscuribacter	0.007 ± 0.004	0.001 ± 0.001	0 ± 0	0.001 ± 0.001	0 ± 0	0.011 ± 0.005
Candidatus Ovatusbacter	0.027 ± 0.005	0.001 ± 0.001	0 ± 0	0.001 ± 0.001	0.003 ± 0.001	0.001 ± 0.001
Candidatus Paracaedibacter	0.001 ± 0.001	0 ± 0	0 ± 0	0 ± 0	0 ± 0	0 ± 0
Candidatus Protochlamydia	0 ± 0	0.002 ± 0.002	0 ± 0	0 ± 0	0 ± 0	0 ± 0
Candidatus Saccharimonas	0.598 ± 0.064	0.265 ± 0.041	0.088 ± 0.009	0.222 ± 0.032	0.215 ± 0.047	0.414 ± 0.026
Candidatus Soleaferrea	0.001 ± 0.001	0 ± 0	0 ± 0	0 ± 0	0 ± 0	0 ± 0
Candidatus Solibacter	0 ± 0	0 ± 0	0 ± 0	0 ± 0	0.011 ± 0.005	0.001 ± 0.001
Candidatus Udaeobacter	0 ± 0	0 ± 0	0 ± 0	0.001 ± 0.001	0.284 ± 0.079	0.034 ± 0.006
Candidatus Xenohaliotis	0 ± 0	0 ± 0	0 ± 0	0.002 ± 0.001	0 ± 0	0 ± 0
Candidatus Xiphinematobacter	0.001 ± 0.001	0 ± 0	0 ± 0	0 ± 0	0.03 ± 0.007	0.009 ± 0.004
Caproiciproducens	0 ± 0	0 ± 0	0 ± 0	0.001 ± 0.001	0 ± 0	0 ± 0
Castellaniella	0.003 ± 0.001	0 ± 0	0 ± 0	0 ± 0	0 ± 0	0 ± 0
Catellatospora	0 ± 0	0 ± 0	0 ± 0	0 ± 0	0.027 ± 0.007	0.003 ± 0.003
Catenibacterium	0.003 ± 0.002	0.002 ± 0.001	0.002 ± 0.001	0.001 ± 0.001	0.001 ± 0.001	0 ± 0
Catenisphaera	0 ± 0	0.001 ± 0.001	0 ± 0	0 ± 0	0 ± 0	0.001 ± 0.001
Catenulispora	0 ± 0	0 ± 0	0 ± 0	0 ± 0	0.047 ± 0.014	0.015 ± 0.008
Caulobacter	0.002 ± 0.002	0 ± 0	0 ± 0	0 ± 0	0 ± 0	0 ± 0
Cavicella	0.059 ± 0.009	0 ± 0	0.003 ± 0.002	0 ± 0	0 ± 0	0 ± 0
Cellulomonas	0 ± 0	0.033 ± 0.003	0.188 ± 0.031	0.01 ± 0.006	0.223 ± 0.034	0.183 ± 0.032
Cellulosilyticum	0 ± 0	0.002 ± 0.001	0 ± 0	0.006 ± 0.003	0 ± 0	0 ± 0
Cellulosimicrobium	0 ± 0	0 ± 0	0.021 ± 0.012	0 ± 0	0.003 ± 0.003	0.023 ± 0.015
Cellvibrio	0.005 ± 0.002	0 ± 0	0.001 ± 0.001	0 ± 0	0 ± 0	0 ± 0
Cetobacterium	0 ± 0	1.365 ± 0.403	0.668 ± 0.178	0.429 ± 0.147	0.004 ± 0.004	0.018 ± 0.008
Chitinibacter	0 ± 0	0.022 ± 0.006	0.004 ± 0.003	0.059 ± 0.009	0.001 ± 0.001	0.001 ± 0.001
Chitinivorax	0.15 ± 0.016	0 ± 0	0 ± 0	0 ± 0	0.002 ± 0.002	0.013 ± 0.003
CHKCI002	0 ± 0	0.001 ± 0.001	0.001 ± 0.001	0 ± 0	0 ± 0	0 ± 0
Christensenellaceae R-7 group	0.02 ± 0.004	0.002 ± 0.002	0 ± 0	0.004 ± 0.002	0.002 ± 0.001	0 ± 0
Chryseobacterium	0.812 ± 0.06	0.03 ± 0.009	0.652 ± 0.028	0.144 ± 0.045	0.005 ± 0.002	0 ± 0
Chthoniobacter	0 ± 0	0 ± 0	0 ± 0	0 ± 0	0.007 ± 0.004	0.004 ± 0.002
Chujaibacter	0 ± 0	0 ± 0	0.001 ± 0.001	0 ± 0	0 ± 0	0 ± 0
CL500-29 marine group	0.162 ± 0.016	0.195 ± 0.047	0.117 ± 0.014	0.226 ± 0.015	0.144 ± 0.014	0.129 ± 0.004
Cloacibacillus	0.001 ± 0.001	0 ± 0	0 ± 0	0 ± 0	0 ± 0	0 ± 0
Cloacibacterium	0.115 ± 0.007	0 ± 0	0.002 ± 0.002	0 ± 0	0 ± 0	0 ± 0
Clostridium	0.038 ± 0.011	0.541 ± 0.082	0.357 ± 0.034	0.683 ± 0.047	0.233 ± 0.037	0.419 ± 0.04
Cohnella	0 ± 0	0 ± 0	0 ± 0	0 ± 0	0.003 ± 0.002	0 ± 0
Collinsella	0.055 ± 0.004	0.13 ± 0.023	0.132 ± 0.059	0.104 ± 0.019	0.062 ± 0.007	0.118 ± 0.015
Comamonas	0.332 ± 0.011	0.073 ± 0.005	0.347 ± 0.029	0.03 ± 0.009	0 ± 0	0 ± 0
Conexibacter	0 ± 0	0.002 ± 0.002	0 ± 0	0 ± 0	0.196 ± 0.053	0.017 ± 0.009
Coprococcus	0.01 ± 0.005	0.002 ± 0.002	0 ± 0	0.002 ± 0.001	0 ± 0	0 ± 0
Coriobacteriaceae UCG-003	0.001 ± 0.001	0.004 ± 0.001	0.002 ± 0.002	0.003 ± 0.001	0.002 ± 0.002	0.002 ± 0.001
Corynebacterium	0.022 ± 0.007	0.072 ± 0.004	0.055 ± 0.011	0.053 ± 0.007	0.098 ± 0.018	0.086 ± 0.003
Coxiella	0 ± 0	0 ± 0	0 ± 0	0 ± 0	0.001 ± 0.001	0 ± 0
Crenothrix	0.006 ± 0.003	0.006 ± 0.003	0.01 ± 0.006	0.007 ± 0.002	0.001 ± 0.001	0.006 ± 0.002
Crossiella	0 ± 0	0.001 ± 0.001	0 ± 0	0 ± 0	0.003 ± 0.003	0 ± 0
Cryobacterium	0 ± 0	0.012 ± 0.008	0 ± 0	0 ± 0	0 ± 0	0 ± 0
Cryomorpha	0 ± 0	0.001 ± 0.001	0.009 ± 0.001	0 ± 0	0 ± 0	0 ± 0
Cupriavidus	0.006 ± 0.004	0.002 ± 0.002	0 ± 0	0 ± 0	0 ± 0	0.001 ± 0.001
Cutibacterium	0 ± 0	0.001 ± 0.001	0.002 ± 0.002	0.005 ± 0.003	0 ± 0	0.002 ± 0.002
Cypionkella	0.384 ± 0.027	0 ± 0	0.004 ± 0.004	0.009 ± 0.009	0.005 ± 0.005	0.018 ± 0.008
Cystobacter	0 ± 0	0 ± 0	0 ± 0	0 ± 0	0.002 ± 0.002	0 ± 0
Cytophaga	0 ± 0	0 ± 0	0.001 ± 0.001	0.001 ± 0.001	0 ± 0	0 ± 0
Dactylosporangium	0 ± 0	0 ± 0	0 ± 0	0 ± 0	0.046 ± 0.011	0.003 ± 0.003
Daejeonella	0.007 ± 0.003	0 ± 0	0 ± 0	0 ± 0	0 ± 0	0 ± 0
Dankookia	0 ± 0	0 ± 0	0 ± 0	0 ± 0	0.007 ± 0.003	0.001 ± 0.001
Dechlorobacter	0.098 ± 0.004	0 ± 0	0 ± 0	0 ± 0	0 ± 0	0 ± 0
Dechloromonas	2.369 ± 0.076	0.047 ± 0.003	0.019 ± 0.005	0.033 ± 0.003	0.018 ± 0.009	0.066 ± 0.015
Deefgea	0.001 ± 0.001	0 ± 0	0.001 ± 0.001	0.003 ± 0.002	0 ± 0	0 ± 0
Defluviicoccus	0.01 ± 0.003	0.065 ± 0.025	0.043 ± 0.015	0.093 ± 0.01	0.015 ± 0.002	0.036 ± 0.01
Defluviimonas	0.016 ± 0.01	0 ± 0	0 ± 0	0 ± 0	0 ± 0	0 ± 0
Demequina	0 ± 0	0.004 ± 0.004	0.05 ± 0.009	0.003 ± 0.003	0.05 ± 0.005	0.084 ± 0.012
Denitratisoma	0.106 ± 0.009	0 ± 0	0 ± 0	0 ± 0	0 ± 0	0 ± 0
Dermacoccus	0.004 ± 0.004	0.039 ± 0.01	0.025 ± 0.004	0.029 ± 0.005	0.047 ± 0.016	0.065 ± 0.006
Desertimonas	0 ± 0	0.001 ± 0.001	0 ± 0	0 ± 0	0.022 ± 0.008	0.014 ± 0.007
Desulfobacca	0 ± 0	0.001 ± 0.001	0 ± 0	0.001 ± 0.001	0 ± 0	0 ± 0
Desulfobulbus	0.003 ± 0.002	0.009 ± 0.004	0.008 ± 0.004	0.004 ± 0.002	0 ± 0	0.001 ± 0.001
Desulfofarcimen	0 ± 0	0 ± 0	0.001 ± 0.001	0 ± 0	0 ± 0	0 ± 0
Desulfomicrobium	0.004 ± 0.002	0 ± 0	0 ± 0	0 ± 0	0 ± 0	0 ± 0
Desulforhabdus	0 ± 0	0 ± 0	0 ± 0	0.002 ± 0.002	0 ± 0	0.001 ± 0.001
Desulfovibrio	0.003 ± 0.002	0.002 ± 0.002	0 ± 0	0 ± 0	0 ± 0	0 ± 0
DEV008	0.001 ± 0.001	0 ± 0	0 ± 0	0 ± 0	0 ± 0	0 ± 0
DEV114	0.001 ± 0.001	0 ± 0	0 ± 0	0 ± 0	0 ± 0	0 ± 0
Devosia	0.002 ± 0.002	0 ± 0	0 ± 0	0 ± 0	0 ± 0	0 ± 0
Dialister	0.008 ± 0.002	0 ± 0	0 ± 0	0 ± 0	0 ± 0	0 ± 0
Dietzia	0.038 ± 0.005	0.069 ± 0.01	0.056 ± 0.007	0.063 ± 0.012	0.078 ± 0.02	0.08 ± 0.008
Dokdonella	1.539 ± 0.039	0.031 ± 0.016	0.085 ± 0.013	0.006 ± 0.002	0.002 ± 0.002	0.003 ± 0.002
Dorea	0.014 ± 0.002	0.001 ± 0.001	0.001 ± 0.001	0.003 ± 0.002	0 ± 0	0.001 ± 0.001
Duganella	0.03 ± 0.004	0 ± 0	0 ± 0	0 ± 0	0 ± 0	0 ± 0
Dyadobacter	0.001 ± 0.001	0.001 ± 0.001	0.001 ± 0.001	0 ± 0	0.002 ± 0.002	0.001 ± 0.001
Eggerthella	0 ± 0	0.002 ± 0.001	0 ± 0	0 ± 0	0.001 ± 0.001	0 ± 0
Elizabethkingia	0 ± 0	0.037 ± 0.017	0.003 ± 0.003	0.078 ± 0.027	0 ± 0	0 ± 0
Ellin6067	0 ± 0	0 ± 0	0 ± 0	0 ± 0	0.01 ± 0.004	0.003 ± 0.002
Embleya	0 ± 0	0 ± 0	0 ± 0	0 ± 0	0.005 ± 0.005	0 ± 0
Empedobacter	0.001 ± 0.001	0 ± 0	0.257 ± 0.019	0 ± 0	0 ± 0	0 ± 0
Emticicia	0.01 ± 0.004	0 ± 0	0 ± 0	0 ± 0	0 ± 0	0 ± 0
Enhydrobacter	0.103 ± 0.013	0 ± 0	0 ± 0	0.001 ± 0.001	0 ± 0	0 ± 0
Ensifer	0.036 ± 0.004	0.003 ± 0.003	0.003 ± 0.003	0.008 ± 0.003	0.002 ± 0.002	0.013 ± 0.008
Enterocloster	0 ± 0	0.001 ± 0.001	0 ± 0	0 ± 0	0 ± 0	0 ± 0
Enterococcus	0.002 ± 0.002	0.01 ± 0.007	0.015 ± 0.006	0.021 ± 0.006	0.001 ± 0.001	0.003 ± 0.003
Enterovirga	0 ± 0	0 ± 0	0.001 ± 0.001	0.006 ± 0.002	0 ± 0	0 ± 0
Ephemeroptericola	0.251 ± 0.013	0 ± 0	0.001 ± 0.001	0 ± 0	0 ± 0	0 ± 0
Epulopiscium	0 ± 0	0.003 ± 0.002	0.002 ± 0.002	0.007 ± 0.003	0 ± 0	0.003 ± 0.001
Erysipelotrichaceae UCG-003	0.001 ± 0.001	0.002 ± 0.001	0 ± 0	0.001 ± 0.001	0 ± 0	0.001 ± 0.001
Erysipelotrichaceae UCG-009	0.001 ± 0.001	0 ± 0	0 ± 0	0 ± 0	0 ± 0	0 ± 0
Escherichia-Shigella	0.021 ± 0.006	0 ± 0	0.005 ± 0.003	0.007 ± 0.007	0.005 ± 0.003	0.004 ± 0.004
Faecalibacterium	0.04 ± 0.005	0 ± 0	0 ± 0	0 ± 0	0 ± 0	0 ± 0
Falcatimonas	0.002 ± 0.002	0.004 ± 0.003	0 ± 0	0 ± 0	0 ± 0	0 ± 0
Family XIII AD3011 group	0 ± 0	0 ± 0	0.001 ± 0.001	0 ± 0	0 ± 0	0.001 ± 0.001
Family XIII UCG-001	0.001 ± 0.001	0 ± 0	0.001 ± 0.001	0 ± 0	0 ± 0	0 ± 0
Ferribacterium	0.174 ± 0.01	0 ± 0	0 ± 0	0 ± 0	0 ± 0	0 ± 0
Ferruginibacter	0.128 ± 0.013	0 ± 0	0 ± 0	0.001 ± 0.001	0.002 ± 0.001	0 ± 0
FFCH5858	0 ± 0	0 ± 0	0.001 ± 0.001	0 ± 0	0 ± 0	0 ± 0
Fimbriiglobus	0.045 ± 0.009	0 ± 0	0 ± 0	0 ± 0	0.021 ± 0.009	0.004 ± 0.001
Flaviflexus	0 ± 0	0.004 ± 0.003	0.004 ± 0.003	0.004 ± 0.004	0.007 ± 0.003	0.002 ± 0.002
Flavisolibacter	0 ± 0	0 ± 0	0 ± 0	0 ± 0	0.001 ± 0.001	0 ± 0
Flavobacterium	4.697 ± 0.283	6.266 ± 0.645	7.303 ± 0.649	5.095 ± 0.615	0.643 ± 0.14	0.758 ± 0.147
Flexivirga	0 ± 0	0 ± 0	0.002 ± 0.002	0.015 ± 0.006	0.002 ± 0.002	0.004 ± 0.004
Fluviicoccus	0.053 ± 0.013	0 ± 0	0.003 ± 0.003	0 ± 0	0 ± 0	0 ± 0
Fluviicola	0.007 ± 0.003	0 ± 0	0.001 ± 0.001	0 ± 0	0 ± 0	0 ± 0
Frankia	0 ± 0	0 ± 0	0 ± 0	0 ± 0	0.033 ± 0.01	0.007 ± 0.004
Frondihabitans	0 ± 0	0.023 ± 0.01	0.044 ± 0.012	0.011 ± 0.011	0 ± 0	0.019 ± 0.012
Fuscovulum	0.708 ± 0.045	0.004 ± 0.004	0.007 ± 0.003	0.003 ± 0.003	0.01 ± 0.01	0.01 ± 0.01
Fusibacter	0.002 ± 0.002	0 ± 0	0 ± 0	0 ± 0	0 ± 0	0 ± 0
Fusicatenibacter	0.007 ± 0.003	0.002 ± 0.002	0.002 ± 0.001	0.001 ± 0.001	0 ± 0	0 ± 0
Gaiella	0 ± 0	0.005 ± 0.002	0.005 ± 0.003	0.011 ± 0.003	0.328 ± 0.063	0.042 ± 0.013
Galbitalea	0.024 ± 0.009	0.112 ± 0.009	0.066 ± 0.014	0.087 ± 0.011	0.141 ± 0.008	0.184 ± 0.012
Gallicola	0 ± 0	0.003 ± 0.002	0.002 ± 0.001	0.001 ± 0.001	0.001 ± 0.001	0.003 ± 0.002
Gemmata	0.001 ± 0.001	0.002 ± 0.001	0 ± 0	0 ± 0	0.04 ± 0.015	0.011 ± 0.004
Gemmatimonas	0.016 ± 0.002	0.001 ± 0.001	0.001 ± 0.001	0 ± 0	0.018 ± 0.005	0.003 ± 0.002
Gemmiger	0.001 ± 0.001	0 ± 0	0 ± 0	0 ± 0	0 ± 0	0.001 ± 0.001
Gemmobacter	0.03 ± 0.008	0 ± 0	0 ± 0	0 ± 0	0 ± 0	0 ± 0
Geodermatophilus	0 ± 0	0 ± 0	0 ± 0	0 ± 0	0 ± 0	0.002 ± 0.002
Georgenia	0 ± 0	0 ± 0	0.001 ± 0.001	0 ± 0	0.007 ± 0.003	0.005 ± 0.003
Geothrix	0.002 ± 0.001	0 ± 0	0 ± 0	0 ± 0	0 ± 0	0 ± 0
Giesbergeria	0 ± 0	0 ± 0	0.003 ± 0.003	0 ± 0	0 ± 0	0 ± 0
Glutamicibacter	0 ± 0	0.092 ± 0.019	0.023 ± 0.007	0.041 ± 0.012	0.036 ± 0.015	0.041 ± 0.005
Goodfellowiella	0 ± 0	0 ± 0	0 ± 0	0 ± 0	0.003 ± 0.003	0 ± 0
Gordonia	0.86 ± 0.163	13.56 ± 0.261	6.811 ± 0.518	13.103 ± 0.245	10.344 ± 0.59	12.75 ± 0.307
Gordonibacter	0 ± 0	0.004 ± 0.001	0.001 ± 0.001	0 ± 0	0 ± 0	0 ± 0
Gracilibacter	0 ± 0	0 ± 0	0 ± 0	0 ± 0	0 ± 0	0.001 ± 0.001
Hafnia-Obesumbacterium	0 ± 0	0 ± 0	0 ± 0	0 ± 0	0 ± 0	0.002 ± 0.002
Haliscomenobacter	0.02 ± 0.005	0 ± 0	0 ± 0	0 ± 0	0 ± 0	0 ± 0
Halomonas	0.046 ± 0.005	0 ± 0	0 ± 0	0 ± 0	0 ± 0	0 ± 0
Hamadaea	0 ± 0	0 ± 0	0 ± 0	0 ± 0	0.034 ± 0.008	0.006 ± 0.004
Herpetosiphon	0.001 ± 0.001	0 ± 0	0 ± 0	0 ± 0	0 ± 0	0 ± 0
Hirschia	0.001 ± 0.001	0 ± 0	0 ± 0	0 ± 0	0 ± 0	0 ± 0
Holdemanella	0.006 ± 0.003	0.003 ± 0.002	0 ± 0	0.002 ± 0.001	0.003 ± 0.001	0.002 ± 0.001
HSB OF53-F07	0 ± 0	0 ± 0	0 ± 0	0 ± 0	0.002 ± 0.001	0 ± 0
Humibacter	0 ± 0	0 ± 0	0 ± 0	0.003 ± 0.003	0 ± 0	0 ± 0
Hydrogenophaga	0.033 ± 0.015	0 ± 0	0 ± 0	0 ± 0	0 ± 0	0 ± 0
Hypericibacter	0 ± 0	0 ± 0	0 ± 0	0 ± 0	0.01 ± 0.005	0 ± 0
Hyphomicrobium	0.148 ± 0.028	0.216 ± 0.04	0.173 ± 0.017	0.365 ± 0.037	0.268 ± 0.07	0.579 ± 0.142
Ideonella	0.1 ± 0.011	0 ± 0	0 ± 0	0 ± 0	0 ± 0	0 ± 0
IheB3-7	0.002 ± 0.001	0 ± 0	0 ± 0	0 ± 0	0 ± 0	0 ± 0
Ilumatobacter	0 ± 0	0 ± 0	0 ± 0	0.001 ± 0.001	0.013 ± 0.004	0.006 ± 0.006
IMCC26207	0.083 ± 0.013	0.974 ± 0.187	1.009 ± 0.146	0.88 ± 0.112	0.569 ± 0.076	0.87 ± 0.047
Intestinibacter	0.015 ± 0.003	0.169 ± 0.01	0.106 ± 0.005	0.195 ± 0.007	0.071 ± 0.013	0.135 ± 0.012
IS-44	0 ± 0	0 ± 0	0 ± 0	0 ± 0	0.005 ± 0.002	0 ± 0
Isoptericola	0 ± 0	0 ± 0	0.014 ± 0.007	0 ± 0	0.019 ± 0.005	0.003 ± 0.003
Isosphaera	0 ± 0	0.063 ± 0.018	0.058 ± 0.024	0.013 ± 0.007	0.001 ± 0.001	0 ± 0
Janthinobacterium	0.005 ± 0.004	0.001 ± 0.001	0.002 ± 0.002	0.012 ± 0.004	0 ± 0	0 ± 0
Jatrophihabitans	0 ± 0	0 ± 0	0.01 ± 0.001	0.002 ± 0.002	0.11 ± 0.019	0.026 ± 0.011
Kaistia	0.004 ± 0.004	0.054 ± 0.011	0.021 ± 0.006	0.048 ± 0.007	0.032 ± 0.016	0.05 ± 0.011
KD3-10	0.003 ± 0.001	0 ± 0	0 ± 0	0 ± 0	0 ± 0	0 ± 0
Kineobactrum	0.003 ± 0.002	0.008 ± 0.002	0.034 ± 0.004	0.004 ± 0.002	0.003 ± 0.002	0.003 ± 0.002
Kitasatospora	0 ± 0	0 ± 0	0 ± 0	0 ± 0	0.052 ± 0.016	0 ± 0
Kocuria	0.005 ± 0.003	0.053 ± 0.016	0.03 ± 0.008	0.026 ± 0.007	0.057 ± 0.014	0.074 ± 0.005
Kouleothrix	0.989 ± 0.124	0 ± 0	0 ± 0	0 ± 0	0 ± 0	0 ± 0
Kribbella	0 ± 0	0 ± 0	0 ± 0	0 ± 0	0.03 ± 0.012	0.003 ± 0.002
Kroppenstedtia	0 ± 0	0 ± 0	0 ± 0	0 ± 0	0 ± 0	0.003 ± 0.003
Ktedonospora	0 ± 0	0 ± 0	0 ± 0	0 ± 0	0.002 ± 0.002	0 ± 0
Kurthia	0 ± 0	0.002 ± 0.002	0 ± 0	0.004 ± 0.004	0 ± 0	0 ± 0
Labrys	0.008 ± 0.002	0 ± 0	0 ± 0	0 ± 0	0.012 ± 0.005	0.007 ± 0.003
Lachnospira	0 ± 0	0 ± 0	0.001 ± 0.001	0 ± 0	0.001 ± 0.001	0 ± 0
Lachnospiraceae ND3007 group	0.004 ± 0.002	0 ± 0	0 ± 0	0 ± 0	0 ± 0	0 ± 0
Lachnospiraceae NK4A136 group	0.002 ± 0.002	0 ± 0	0 ± 0	0.001 ± 0.001	0 ± 0	0 ± 0
Lacihabitans	0.052 ± 0.006	0 ± 0	0 ± 0	0 ± 0	0 ± 0	0 ± 0
Lactobacillus	0.004 ± 0.002	0 ± 0	0 ± 0	0.003 ± 0.002	0.001 ± 0.001	0.004 ± 0.002
Lactococcus	0.022 ± 0.004	0.009 ± 0.004	0.571 ± 0.098	0.013 ± 0.002	0.007 ± 0.002	0.011 ± 0.003
Latilactobacillus	0 ± 0	0 ± 0	0.001 ± 0.001	0 ± 0	0 ± 0	0 ± 0
Lawsonella	0 ± 0	0 ± 0	0 ± 0	0 ± 0	0.001 ± 0.001	0 ± 0
Legionella	0.005 ± 0.001	0.029 ± 0.009	0.017 ± 0.002	0.036 ± 0.009	0.019 ± 0.005	0.018 ± 0.005
Lentilactobacillus	0 ± 0	0 ± 0	0 ± 0	0 ± 0	0 ± 0	0.001 ± 0.001
Lentimicrobium	0.008 ± 0.003	0 ± 0	0 ± 0	0 ± 0	0 ± 0	0 ± 0
Leptolinea	0.002 ± 0.002	0 ± 0	0 ± 0	0 ± 0	0 ± 0	0 ± 0
Leucobacter	0.052 ± 0.004	0.594 ± 0.043	0.636 ± 0.118	0.399 ± 0.061	0.39 ± 0.039	0.392 ± 0.028
Leyella	0.001 ± 0.001	0 ± 0	0 ± 0	0 ± 0	0 ± 0	0 ± 0
Ligilactobacillus	0 ± 0	0 ± 0	0 ± 0	0.002 ± 0.002	0.001 ± 0.001	0.006 ± 0.003
Limosilactobacillus	0 ± 0	0.001 ± 0.001	0 ± 0	0 ± 0	0.001 ± 0.001	0 ± 0
Liquorilactobacillus	0.001 ± 0.001	0 ± 0	0 ± 0	0 ± 0	0 ± 0	0 ± 0
Litorilinea	0 ± 0	0 ± 0	0 ± 0	0 ± 0	0 ± 0	0.001 ± 0.001
Loigolactobacillus	0 ± 0	0 ± 0	0 ± 0	0 ± 0	0.002 ± 0.002	0 ± 0
Longilinea	0.001 ± 0.001	0 ± 0	0 ± 0	0 ± 0	0 ± 0	0 ± 0
Longivirga	0.003 ± 0.003	0.138 ± 0.007	0.064 ± 0.013	0.102 ± 0.011	0.12 ± 0.009	0.136 ± 0.013
Luedemannella	0 ± 0	0 ± 0	0 ± 0	0 ± 0	0.094 ± 0.021	0.033 ± 0.01
Luteimonas	0.005 ± 0.005	0 ± 0	0 ± 0	0 ± 0	0 ± 0	0 ± 0
Luteitalea	0.029 ± 0.004	0 ± 0	0 ± 0	0 ± 0	0 ± 0	0.004 ± 0.004
Luteococcus	0.001 ± 0.001	0 ± 0	0.001 ± 0.001	0 ± 0	0.003 ± 0.003	0.005 ± 0.002
Luteolibacter	0.04 ± 0.013	0.208 ± 0.075	0.079 ± 0.023	0.017 ± 0.012	0.05 ± 0.015	0.196 ± 0.041
Lysinibacillus	0 ± 0	0 ± 0	0 ± 0	0 ± 0	0 ± 0	0.007 ± 0.007
Lysobacter	0 ± 0	0 ± 0	0 ± 0	0 ± 0	0.001 ± 0.001	0 ± 0
Macellibacteroides	0.006 ± 0.003	0 ± 0	0 ± 0	0 ± 0	0 ± 0	0 ± 0
Marmoricola	0.178 ± 0.025	1.369 ± 0.082	0.729 ± 0.032	1.314 ± 0.069	1.665 ± 0.118	1.737 ± 0.125
Massilia	0 ± 0	0 ± 0	0 ± 0	0 ± 0	0.002 ± 0.002	0 ± 0
Massiliprevotella	0.001 ± 0.001	0 ± 0	0 ± 0	0 ± 0	0 ± 0	0 ± 0
Mediterraneibacter	0.01 ± 0.003	0.002 ± 0.002	0 ± 0	0.002 ± 0.002	0.002 ± 0.002	0.002 ± 0.002
Megasphaera	0.005 ± 0.002	0 ± 0	0 ± 0	0 ± 0	0 ± 0	0 ± 0
Mesorhizobium	0.042 ± 0.011	0.01 ± 0.007	0.025 ± 0.006	0.028 ± 0.007	0.026 ± 0.015	0.088 ± 0.027
Methylobacterium	0 ± 0	0 ± 0	0 ± 0	0 ± 0	0 ± 0	0.002 ± 0.002
Methylocaldum	0 ± 0	0 ± 0	0 ± 0	0.001 ± 0.001	0 ± 0	0 ± 0
Methylocapsa	0 ± 0	0 ± 0	0 ± 0	0 ± 0	0.014 ± 0.009	0 ± 0
Methylocystis	0 ± 0	0.008 ± 0.005	0 ± 0	0 ± 0	0 ± 0	0 ± 0
Methylotenera	0.037 ± 0.005	0 ± 0	0 ± 0	0 ± 0	0 ± 0	0 ± 0
Methyloversatilis	0.092 ± 0.003	0 ± 0	0 ± 0	0 ± 0	0 ± 0	0 ± 0
Microbacterium	0.14 ± 0.023	1.961 ± 0.067	0.909 ± 0.041	2.1 ± 0.228	0.898 ± 0.096	1.042 ± 0.094
Microbispora	0 ± 0	0 ± 0	0 ± 0	0 ± 0	0.01 ± 0.004	0.003 ± 0.003
Micrococcus	0.001 ± 0.001	0 ± 0	0 ± 0	0 ± 0	0 ± 0	0.003 ± 0.003
Microlunatus	0.003 ± 0.003	0.027 ± 0.006	0.008 ± 0.005	0.022 ± 0.009	0.028 ± 0.01	0.032 ± 0.006
Micromonospora	0 ± 0	0 ± 0	0 ± 0	0 ± 0	0.018 ± 0.008	0 ± 0
Micropruina	0.019 ± 0.009	0.306 ± 0.024	0.228 ± 0.013	0.435 ± 0.028	0.334 ± 0.032	0.414 ± 0.033
Microvirga	0 ± 0	0 ± 0	0 ± 0	0.001 ± 0.001	0.061 ± 0.012	0.012 ± 0.006
Microvirgula	0 ± 0	0.001 ± 0.001	0 ± 0	0 ± 0	0 ± 0	0 ± 0
Minicystis	0 ± 0	0 ± 0	0 ± 0	0 ± 0	0.004 ± 0.004	0 ± 0
Miniphocaeibacter	0.001 ± 0.001	0.001 ± 0.001	0 ± 0	0 ± 0	0 ± 0	0 ± 0
mle1-7	0 ± 0	0 ± 0	0 ± 0	0 ± 0	0.003 ± 0.003	0.001 ± 0.001
Mogibacterium	0.001 ± 0.001	0.008 ± 0.002	0.005 ± 0.003	0.013 ± 0.004	0.002 ± 0.002	0.006 ± 0.003
Monoglobus	0.004 ± 0.002	0 ± 0	0 ± 0	0 ± 0	0 ± 0	0 ± 0
Morganella	0 ± 0	0.09 ± 0.064	0.005 ± 0.003	0.054 ± 0.044	0.014 ± 0.014	0 ± 0
Motilibacter	0 ± 0	0 ± 0	0 ± 0	0 ± 0	0.002 ± 0.002	0.002 ± 0.002
Mycobacterium	0.45 ± 0.058	7.623 ± 0.073	3.902 ± 0.35	7.296 ± 0.106	5.436 ± 0.108	6.236 ± 0.178
Myroides	0 ± 0	0.069 ± 0.013	0.763 ± 0.085	0.002 ± 0.002	0 ± 0	0 ± 0
Nakamurella	0.046 ± 0.007	0.371 ± 0.014	0.257 ± 0.024	0.333 ± 0.015	0.428 ± 0.028	0.531 ± 0.031
Nannocystis	0.173 ± 0.029	0 ± 0	0 ± 0	0 ± 0	0 ± 0	0 ± 0
Neochlamydia	0 ± 0	0.003 ± 0.003	0 ± 0	0.001 ± 0.001	0.002 ± 0.001	0.001 ± 0.001
Niabella	0.122 ± 0.01	0 ± 0	0 ± 0	0 ± 0	0 ± 0	0 ± 0
Niallia	0 ± 0	0 ± 0	0 ± 0	0 ± 0	0.015 ± 0.006	0 ± 0
Nitrosomonas	0.065 ± 0.003	0 ± 0	0 ± 0	0 ± 0	0 ± 0	0 ± 0
Nitrosospira	0 ± 0	0 ± 0	0.003 ± 0.002	0 ± 0	0 ± 0	0 ± 0
Nitrospira	0.026 ± 0.003	0 ± 0	0 ± 0	0 ± 0	0.001 ± 0.001	0 ± 0
Niveibacterium	0.008 ± 0.004	0.002 ± 0.002	0 ± 0	0 ± 0	0 ± 0	0 ± 0
NK4A214 group	0.005 ± 0.002	0 ± 0	0 ± 0	0 ± 0	0 ± 0	0 ± 0
Nocardia	0 ± 0	0 ± 0	0 ± 0	0 ± 0	0.064 ± 0.019	0.012 ± 0.005
Nocardioides	0.455 ± 0.056	3.734 ± 0.107	2.537 ± 0.192	3.452 ± 0.3	4.888 ± 0.156	5.44 ± 0.179
Nonomuraea	0 ± 0	0 ± 0	0.001 ± 0.001	0.001 ± 0.001	0.028 ± 0.006	0.009 ± 0.004
Nordella	0 ± 0	0 ± 0	0 ± 0	0 ± 0	0.004 ± 0.001	0 ± 0
Novibacillus	0 ± 0	0 ± 0	0 ± 0	0 ± 0	0 ± 0	0.001 ± 0.001
Noviherbaspirillum	0 ± 0	0 ± 0	0 ± 0	0 ± 0	0.016 ± 0.007	0.002 ± 0.002
Novosphingobium	0.53 ± 0.05	0 ± 0	0 ± 0	0.001 ± 0.001	0.001 ± 0.001	0.004 ± 0.003
oc32	0.414 ± 0.024	0 ± 0	0 ± 0	0 ± 0	0 ± 0	0 ± 0
Occallatibacter	0 ± 0	0 ± 0	0 ± 0	0 ± 0	0.001 ± 0.001	0 ± 0
Odoribacter	0.001 ± 0.001	0 ± 0	0 ± 0	0 ± 0	0 ± 0	0 ± 0
Oenococcus	0.009 ± 0.003	0 ± 0	0 ± 0	0 ± 0	0 ± 0	0 ± 0
Oerskovia	0 ± 0	0.047 ± 0.006	0.056 ± 0.005	0.055 ± 0.015	0.026 ± 0.011	0.017 ± 0.011
Oikopleura	0.074 ± 0.012	0.001 ± 0.001	0 ± 0	0 ± 0	0 ± 0	0 ± 0
OLB12	0.001 ± 0.001	0 ± 0	0.006 ± 0.002	0 ± 0	0 ± 0	0 ± 0
OLB8	5.909 ± 0.125	0 ± 0	0.018 ± 0.007	0 ± 0	0 ± 0	0 ± 0
Oleiharenicola	0.042 ± 0.008	0 ± 0	0 ± 0	0 ± 0	0 ± 0	0 ± 0
Oligella	0.001 ± 0.001	0 ± 0	0 ± 0	0 ± 0	0 ± 0	0 ± 0
Olsenella	0.001 ± 0.001	0 ± 0	0.001 ± 0.001	0 ± 0	0 ± 0	0.001 ± 0.001
Ornithinimicrobium	0 ± 0	0 ± 0	0.004 ± 0.004	0 ± 0	0 ± 0	0 ± 0
Oscillospira	0 ± 0	0 ± 0	0 ± 0	0 ± 0	0.001 ± 0.001	0 ± 0
P3OB-42	0.008 ± 0.003	0 ± 0	0 ± 0	0 ± 0	0.001 ± 0.001	0 ± 0
Paenarthrobacter	0 ± 0	0.04 ± 0.012	0 ± 0	0.125 ± 0.03	0.03 ± 0.005	0.004 ± 0.004
Paenibacillus	0 ± 0	0.002 ± 0.002	0 ± 0	0.001 ± 0.001	0.037 ± 0.013	0.006 ± 0.003
Paeniclostridium	0 ± 0	0.021 ± 0.006	0.019 ± 0.002	0.019 ± 0.006	0.004 ± 0.004	0.019 ± 0.006
Paeniglutamicibacter	0 ± 0	0.048 ± 0.01	0.008 ± 0.005	0.048 ± 0.007	0.044 ± 0.012	0.017 ± 0.006
Pajaroellobacter	0.104 ± 0.01	0 ± 0	0.002 ± 0.001	0 ± 0	0.002 ± 0.001	0.001 ± 0.001
Paludibacter	0.058 ± 0.014	0 ± 0	0 ± 0	0 ± 0	0 ± 0	0 ± 0
Paludibaculum	0.057 ± 0.006	0 ± 0	0.001 ± 0.001	0 ± 0	0 ± 0	0 ± 0
Paludisphaera	0 ± 0	0.264 ± 0.097	0.034 ± 0.017	0.057 ± 0.024	0.014 ± 0.007	0.086 ± 0.022
Panacibacter	0 ± 0	0 ± 0	0.001 ± 0.001	0 ± 0	0 ± 0	0.001 ± 0.001
Parabacteroides	0.001 ± 0.001	0 ± 0	0 ± 0	0 ± 0	0 ± 0	0 ± 0
Paracandidimonas	0 ± 0	0 ± 0	0.002 ± 0.002	0 ± 0	0 ± 0	0 ± 0
Paracoccus	0.279 ± 0.02	0 ± 0	0.017 ± 0.005	0 ± 0	0 ± 0	0.004 ± 0.003
Parafilimonas	0 ± 0	0 ± 0	0 ± 0	0 ± 0	0.002 ± 0.002	0.001 ± 0.001
Paraperlucidibaca	0 ± 0	0 ± 0	0.001 ± 0.001	0 ± 0	0 ± 0	0 ± 0
Paraprevotella	0.003 ± 0.002	0 ± 0	0 ± 0	0 ± 0	0 ± 0	0 ± 0
Pararhizobium	0 ± 0	0.002 ± 0.002	0 ± 0	0.004 ± 0.003	0.004 ± 0.004	0.008 ± 0.005
Parasutterella	0.001 ± 0.001	0 ± 0	0 ± 0	0 ± 0	0 ± 0	0 ± 0
Parolsenella	0 ± 0	0.001 ± 0.001	0 ± 0	0 ± 0	0 ± 0	0 ± 0
Parviterribacter	0 ± 0	0 ± 0	0 ± 0	0 ± 0	0.003 ± 0.003	0.003 ± 0.003
Pasteuria	0 ± 0	0 ± 0	0 ± 0	0 ± 0	0.001 ± 0.001	0 ± 0
Patulibacter	0 ± 0	0.001 ± 0.001	0 ± 0	0.002 ± 0.002	0 ± 0	0 ± 0
Paucibacter	0.124 ± 0.015	0 ± 0	0 ± 0	0 ± 0	0 ± 0	0 ± 0
Paucilactobacillus	0 ± 0	0 ± 0	0.002 ± 0.002	0 ± 0	0 ± 0	0 ± 0
Pedobacter	0.019 ± 0.001	0 ± 0	0.019 ± 0.003	0 ± 0	0 ± 0	0 ± 0
Pedomicrobium	0.008 ± 0.004	0.026 ± 0.011	0.03 ± 0.004	0.048 ± 0.009	0.14 ± 0.026	0.094 ± 0.019
Peptostreptococcus	0.001 ± 0.001	0.005 ± 0.003	0 ± 0	0 ± 0	0 ± 0	0.001 ± 0.001
Petrimonas	0 ± 0	0 ± 0	0 ± 0	0 ± 0	0.001 ± 0.001	0 ± 0
Phaeodactylibacter	0.022 ± 0.005	0 ± 0	0 ± 0	0 ± 0	0 ± 0	0 ± 0
Phascolarctobacterium	0.003 ± 0.002	0 ± 0	0 ± 0	0 ± 0	0 ± 0	0 ± 0
Phaselicystis	0.105 ± 0.012	0 ± 0	0 ± 0	0 ± 0	0.006 ± 0.004	0 ± 0
Phenylobacterium	0.084 ± 0.006	0 ± 0	0 ± 0	0 ± 0	0.004 ± 0.003	0 ± 0
Phreatobacter	0.007 ± 0.003	0 ± 0	0 ± 0	0 ± 0	0.002 ± 0.002	0.016 ± 0.007
Phyllobacterium	0 ± 0	0 ± 0	0 ± 0	0 ± 0	0.011 ± 0.007	0.002 ± 0.002
Pinisolibacter	0.003 ± 0.003	0 ± 0	0 ± 0	0 ± 0	0 ± 0	0 ± 0
Pir4 lineage	0.003 ± 0.001	0.005 ± 0.002	0.001 ± 0.001	0.002 ± 0.002	0.011 ± 0.002	0.019 ± 0.006
Pirellula	0.201 ± 0.021	0.003 ± 0.001	0 ± 0	0.004 ± 0.002	0.011 ± 0.006	0.016 ± 0.008
Piscinibacter	0.144 ± 0.011	0 ± 0	0 ± 0	0 ± 0	0 ± 0	0 ± 0
Planctomicrobium	0 ± 0	0.006 ± 0.004	0.001 ± 0.001	0.002 ± 0.002	0 ± 0	0 ± 0
Planctopirus	0 ± 0	0 ± 0	0.001 ± 0.001	0 ± 0	0 ± 0	0 ± 0
Planifilum	0 ± 0	0 ± 0	0 ± 0	0.001 ± 0.001	0.001 ± 0.001	0.001 ± 0.001
Polaromonas	0.605 ± 0.051	0 ± 0	0.001 ± 0.001	0 ± 0	0 ± 0	0 ± 0
Polymorphobacter	0.036 ± 0.005	0.007 ± 0.004	0.009 ± 0.005	0.014 ± 0.007	0.008 ± 0.006	0.019 ± 0.008
Prevotellaceae NK3B31 group	0.006 ± 0.002	0 ± 0	0 ± 0	0 ± 0	0 ± 0	0 ± 0
Priestia	0 ± 0	0 ± 0	0 ± 0	0 ± 0	0.013 ± 0.005	0 ± 0
Propionicicella	0 ± 0	0.054 ± 0.004	0.015 ± 0.009	0.082 ± 0.021	0.03 ± 0.002	0.033 ± 0.01
Propioniciclava	0.038 ± 0.008	0.191 ± 0.015	0.153 ± 0.011	0.242 ± 0.013	0.2 ± 0.012	0.217 ± 0.031
Propionicimonas	0 ± 0	0.004 ± 0.004	0 ± 0	0.006 ± 0.006	0.006 ± 0.006	0.02 ± 0.008
Propionivibrio	1.732 ± 0.091	0.049 ± 0.004	0.028 ± 0.004	0.045 ± 0.009	0.017 ± 0.013	0.092 ± 0.015
Prosthecobacter	0.17 ± 0.043	0 ± 0	0 ± 0	0 ± 0	0 ± 0	0 ± 0
Prosthecomicrobium	0.004 ± 0.002	0 ± 0	0 ± 0	0 ± 0	0.002 ± 0.002	0.002 ± 0.002
Proteiniclasticum	0.001 ± 0.001	0 ± 0	0.001 ± 0.001	0.002 ± 0.001	0.001 ± 0.001	0 ± 0
Proteocatella	0 ± 0	0 ± 0	0.001 ± 0.001	0 ± 0	0 ± 0	0 ± 0
Providencia	0 ± 0	0.001 ± 0.001	0.006 ± 0.004	0 ± 0	0 ± 0	0 ± 0
Pseudactinotalea	0 ± 0	0 ± 0	0.021 ± 0.009	0 ± 0	0 ± 0	0 ± 0
Pseudaminobacter	0.005 ± 0.003	0 ± 0	0 ± 0	0.002 ± 0.002	0.022 ± 0.009	0.027 ± 0.013
Pseudobdellovibrio	0.008 ± 0.002	0 ± 0	0 ± 0	0 ± 0	0 ± 0	0 ± 0
Pseudochrobactrum	0 ± 0	0.006 ± 0.004	0.007 ± 0.005	0.008 ± 0.003	0 ± 0	0 ± 0
Pseudolabrys	0 ± 0	0 ± 0	0 ± 0	0 ± 0	0.352 ± 0.076	0.061 ± 0.017
Pseudolysobacter	0.546 ± 0.021	0 ± 0	0.003 ± 0.003	0 ± 0	0 ± 0	0 ± 0
Pseudomonas	0.445 ± 0.011	1.858 ± 0.161	5.674 ± 0.631	2.574 ± 0.139	0.489 ± 0.275	1.09 ± 0.206
Pseudonocardia	0 ± 0	0.03 ± 0.009	0.015 ± 0.004	0.041 ± 0.006	0.262 ± 0.052	0.089 ± 0.008
Pseudoramibacter	0 ± 0	0 ± 0	0.002 ± 0.002	0.006 ± 0.003	0 ± 0	0 ± 0
Pseudorhodobacter	0.118 ± 0.006	0 ± 0	0 ± 0	0 ± 0	0 ± 0	0 ± 0
Pseudorhodoplanes	0 ± 0	0.02 ± 0.002	0.011 ± 0.005	0.026 ± 0.003	0.04 ± 0.015	0.041 ± 0.006
Pseudoxanthomonas	0.003 ± 0.003	0 ± 0	0.001 ± 0.001	0 ± 0	0 ± 0	0 ± 0
Psychrobacillus	0 ± 0	0 ± 0	0 ± 0	0 ± 0	0.004 ± 0.004	0 ± 0
Psychrobacter	0.002 ± 0.002	0 ± 0	0 ± 0	0 ± 0	0 ± 0	0 ± 0
Psychroglaciecola	0 ± 0	0 ± 0	0 ± 0	0 ± 0	0.002 ± 0.002	0 ± 0
Puia	0 ± 0	0 ± 0	0 ± 0	0 ± 0	0.002 ± 0.002	0 ± 0
Raineyella	0 ± 0	0.001 ± 0.001	0.001 ± 0.001	0.003 ± 0.003	0 ± 0	0 ± 0
Raoultella	0.017 ± 0.005	0.034 ± 0.011	0.106 ± 0.015	0.036 ± 0.01	0.033 ± 0.008	0.023 ± 0.01
Raoultibacter	0 ± 0	0.002 ± 0.001	0 ± 0	0.001 ± 0.001	0 ± 0	0.002 ± 0.002
Reyranella	0 ± 0	0.001 ± 0.001	0 ± 0	0 ± 0	0.018 ± 0.005	0.005 ± 0.003
Rhizobacter	0.008 ± 0.008	0.008 ± 0.005	0 ± 0	0.007 ± 0.007	0 ± 0	0 ± 0
Rhizocola	0 ± 0	0 ± 0	0 ± 0	0 ± 0	0.01 ± 0.005	0.003 ± 0.002
Rhizorhabdus	0.025 ± 0.002	0 ± 0	0 ± 0	0 ± 0	0 ± 0	0 ± 0
Rhizorhapis	0.024 ± 0.001	0 ± 0	0 ± 0	0 ± 0	0 ± 0	0 ± 0
Rhodanobacter	0 ± 0	0.838 ± 0.356	0.649 ± 0.093	0.085 ± 0.014	0.004 ± 0.004	0 ± 0
Rhodoblastus	0 ± 0	0.016 ± 0.004	0 ± 0	0.008 ± 0.004	0.007 ± 0.007	0.026 ± 0.007
Rhodococcus	0.01 ± 0.003	0.079 ± 0.005	0.055 ± 0.007	0.107 ± 0.008	0.174 ± 0.02	0.151 ± 0.017
Rhodoferax	1.623 ± 0.144	0 ± 0	0 ± 0	0 ± 0	0 ± 0	0 ± 0
Rhodomicrobium	0 ± 0	0 ± 0	0 ± 0	0 ± 0	0.005 ± 0.003	0 ± 0
Rhodopirellula	0 ± 0	0.002 ± 0.002	0.001 ± 0.001	0 ± 0	0 ± 0	0 ± 0
Rhodoplanes	0 ± 0	0 ± 0	0 ± 0	0 ± 0	0.108 ± 0.027	0.018 ± 0.005
Rhodopseudomonas	0 ± 0	0.003 ± 0.003	0.032 ± 0.005	0 ± 0	0 ± 0	0 ± 0
Rhodovastum	0 ± 0	0 ± 0	0.002 ± 0.002	0 ± 0	0 ± 0	0 ± 0
Rickettsiella	0 ± 0	0.001 ± 0.001	0.001 ± 0.001	0.001 ± 0.001	0.008 ± 0.001	0.001 ± 0.001
Rivicola	0.014 ± 0.004	0 ± 0	0 ± 0	0 ± 0	0 ± 0	0 ± 0
Romboutsia	0.05 ± 0.008	1.29 ± 0.047	0.639 ± 0.07	1.283 ± 0.067	0.603 ± 0.1	1.15 ± 0.118
Roseburia	0 ± 0	0.003 ± 0.003	0.003 ± 0.003	0 ± 0	0.001 ± 0.001	0 ± 0
Roseiarcus	0 ± 0	0.011 ± 0.005	0 ± 0	0.005 ± 0.003	0.067 ± 0.015	0.026 ± 0.007
Roseimarinus	0.001 ± 0.001	0 ± 0	0 ± 0	0 ± 0	0 ± 0	0 ± 0
Roseimicrobium	0 ± 0	0 ± 0	0 ± 0	0 ± 0	0.001 ± 0.001	0 ± 0
Roseomonas	0.028 ± 0.004	0.085 ± 0.026	0.071 ± 0.015	0.109 ± 0.01	0.024 ± 0.007	0.066 ± 0.006
Rothia	0.003 ± 0.003	0.018 ± 0.008	0.014 ± 0.005	0.017 ± 0.004	0.008 ± 0.005	0.018 ± 0.003
Rubrivivax	0 ± 0	0.002 ± 0.002	0 ± 0	0 ± 0	0 ± 0	0 ± 0
Rubrobacter	0 ± 0	0.002 ± 0.002	0.003 ± 0.002	0.002 ± 0.001	0 ± 0	0 ± 0
Rugosibacter	0.063 ± 0.007	0 ± 0	0 ± 0	0 ± 0	0 ± 0	0 ± 0
Ruminiclostridium	0 ± 0	0 ± 0	0 ± 0	0 ± 0	0.001 ± 0.001	0 ± 0
Ruminococcus	0.034 ± 0.002	0.007 ± 0.004	0.003 ± 0.001	0.007 ± 0.002	0.001 ± 0.001	0.002 ± 0.002
Runella	0.032 ± 0.002	0 ± 0	0 ± 0	0 ± 0	0 ± 0	0 ± 0
Rurimicrobium	0.002 ± 0.002	0 ± 0	0 ± 0	0 ± 0	0 ± 0	0 ± 0
Saccharofermentans	0.001 ± 0.001	0 ± 0	0 ± 0	0.001 ± 0.001	0 ± 0	0 ± 0
Saccharopolyspora	0 ± 0	0 ± 0	0 ± 0	0 ± 0	0.001 ± 0.001	0 ± 0
Salana	0 ± 0	0 ± 0	0 ± 0	0 ± 0	0.005 ± 0.005	0 ± 0
Salinispira	0.001 ± 0.001	0 ± 0	0 ± 0	0 ± 0	0 ± 0	0 ± 0
Sandaracinus	0.001 ± 0.001	0 ± 0	0 ± 0	0 ± 0	0 ± 0	0 ± 0
Sarcina	0 ± 0	0.006 ± 0.004	0.01 ± 0.003	0.014 ± 0.003	0.006 ± 0.003	0.009 ± 0.003
Schaalia	0 ± 0	0.06 ± 0.008	0.039 ± 0.009	0.029 ± 0.009	0.049 ± 0.006	0.049 ± 0.008
Schlesneria	0 ± 0	0 ± 0	0 ± 0	0 ± 0	0.003 ± 0.002	0 ± 0
Schnuerera	0 ± 0	0 ± 0	0 ± 0	0 ± 0	0 ± 0	0.001 ± 0.001
Secundilactobacillus	0.001 ± 0.001	0 ± 0	0 ± 0	0 ± 0	0 ± 0	0 ± 0
Sedimentibacter	0 ± 0	0 ± 0	0 ± 0	0.002 ± 0.001	0 ± 0	0 ± 0
Sediminibacterium	0.003 ± 0.002	0 ± 0	0 ± 0	0 ± 0	0 ± 0	0 ± 0
Segatella	0.076 ± 0.007	0 ± 0	0 ± 0	0 ± 0	0 ± 0	0.001 ± 0.001
Senegalimassilia	0.003 ± 0.002	0.002 ± 0.002	0.003 ± 0.003	0 ± 0	0 ± 0	0.001 ± 0.001
SH-PL14	0.042 ± 0.019	0.007 ± 0.002	0.001 ± 0.001	0.007 ± 0.003	0.002 ± 0.002	0.018 ± 0.01
SH3-11	0.001 ± 0.001	0 ± 0	0 ± 0	0 ± 0	0 ± 0	0.002 ± 0.001
Shewanella	0 ± 0	0.01 ± 0.004	0.055 ± 0.008	0 ± 0	0 ± 0	0.008 ± 0.005
Shinella	0.05 ± 0.014	0 ± 0	0 ± 0	0 ± 0	0.009 ± 0.009	0.027 ± 0.016
Shuttleworthia	0 ± 0	0 ± 0	0 ± 0	0 ± 0	0 ± 0	0.001 ± 0.001
Simplicispira	1.039 ± 0.072	0 ± 0	0.02 ± 0.006	0.005 ± 0.005	0 ± 0	0 ± 0
Singulisphaera	0 ± 0	0.008 ± 0.006	0 ± 0	0 ± 0	0.023 ± 0.016	0.013 ± 0.004
Skermanella	0 ± 0	0 ± 0	0 ± 0	0.001 ± 0.001	0.003 ± 0.003	0.001 ± 0.001
Slackia	0.001 ± 0.001	0.005 ± 0.002	0.002 ± 0.002	0.001 ± 0.001	0.001 ± 0.001	0.001 ± 0.001
SM1A02	0.013 ± 0.003	0 ± 0	0 ± 0	0 ± 0	0.001 ± 0.001	0 ± 0
Smaragdicoccus	0 ± 0	0.003 ± 0.003	0 ± 0	0 ± 0	0.006 ± 0.003	0.002 ± 0.002
Solidesulfovibrio	0.003 ± 0.003	0.024 ± 0.005	0.032 ± 0.004	0.008 ± 0.004	0 ± 0	0.005 ± 0.002
Solirubrobacter	0 ± 0	0 ± 0	0 ± 0	0 ± 0	0.188 ± 0.046	0.041 ± 0.011
Solobacterium	0 ± 0	0.001 ± 0.001	0 ± 0	0.002 ± 0.002	0 ± 0	0 ± 0
Sorangium	0 ± 0	0.003 ± 0.002	0 ± 0	0 ± 0	0 ± 0	0 ± 0
Sphaerisporangium	0 ± 0	0 ± 0	0 ± 0	0 ± 0	0 ± 0	0.001 ± 0.001
Sphaerotilus	0.076 ± 0.009	0 ± 0	0 ± 0	0 ± 0	0 ± 0	0 ± 0
Sphingobacterium	0 ± 0	0.004 ± 0.002	0.459 ± 0.032	0.03 ± 0.004	0 ± 0	0 ± 0
Sphingobium	0.252 ± 0.011	0 ± 0	0 ± 0	0 ± 0	0 ± 0	0 ± 0
Sphingomonas	0.004 ± 0.002	0 ± 0	0 ± 0	0 ± 0	0.015 ± 0.005	0.002 ± 0.001
Sphingopyxis	0.01 ± 0.006	0.001 ± 0.001	0 ± 0	0 ± 0	0 ± 0	0 ± 0
Sporosalibacterium	0 ± 0	0 ± 0	0.001 ± 0.001	0 ± 0	0 ± 0	0 ± 0
Sporosarcina	0 ± 0	0.003 ± 0.003	0 ± 0	0.001 ± 0.001	0.005 ± 0.005	0.02 ± 0.01
Stella	0.001 ± 0.001	0 ± 0	0 ± 0	0 ± 0	0 ± 0	0 ± 0
Stenotrophobacter	0 ± 0	0 ± 0	0 ± 0	0 ± 0	0 ± 0	0.001 ± 0.001
Stenotrophomonas	0.036 ± 0.005	0.012 ± 0.007	0.068 ± 0.006	0.019 ± 0.005	0 ± 0	0 ± 0
Steroidobacter	0 ± 0	0 ± 0	0 ± 0	0 ± 0	0 ± 0	0.001 ± 0.001
Sterolibacterium	0.011 ± 0.005	0 ± 0	0 ± 0	0 ± 0	0 ± 0	0 ± 0
Streptococcus	0.016 ± 0.004	0.036 ± 0.004	0.069 ± 0.002	0.069 ± 0.007	0.014 ± 0.003	0.023 ± 0.003
Streptomyces	0.003 ± 0.003	0.011 ± 0.007	0.025 ± 0.011	0.048 ± 0.008	0.8 ± 0.164	0.216 ± 0.018
Streptosporangium	0 ± 0	0.001 ± 0.001	0 ± 0	0 ± 0	0.026 ± 0.009	0.006 ± 0.004
Subgroup 10	0 ± 0	0 ± 0	0 ± 0	0 ± 0	0.001 ± 0.001	0.001 ± 0.001
Sulfuritalea	0.417 ± 0.032	0 ± 0	0 ± 0	0 ± 0	0 ± 0	0 ± 0
Sumerlaea	0 ± 0	0.001 ± 0.001	0 ± 0	0 ± 0	0 ± 0	0 ± 0
Sutterella	0.002 ± 0.002	0 ± 0	0 ± 0	0 ± 0	0 ± 0	0 ± 0
Sva0081 sediment group	0.001 ± 0.001	0 ± 0	0 ± 0	0 ± 0	0 ± 0	0 ± 0
SWB02	0.014 ± 0.005	0 ± 0	0 ± 0	0 ± 0	0 ± 0	0 ± 0
Syntrophorhabdus	0.001 ± 0.001	0 ± 0	0 ± 0	0 ± 0	0 ± 0	0 ± 0
Taibaiella	0.001 ± 0.001	0.002 ± 0.002	0.18 ± 0.024	0 ± 0	0 ± 0	0 ± 0
Tautonia	0 ± 0	0.109 ± 0.054	0.019 ± 0.008	0.019 ± 0.012	0.006 ± 0.003	0.035 ± 0.005
TC1	0.003 ± 0.002	0 ± 0	0 ± 0	0 ± 0	0 ± 0	0 ± 0
Terrabacter	0 ± 0	0 ± 0	0 ± 0	0 ± 0	0.08 ± 0.017	0.032 ± 0.009
Terrimicrobium	0 ± 0	0.005 ± 0.004	0.002 ± 0.001	0 ± 0	0 ± 0	0 ± 0
Terrimonas	0.203 ± 0.011	0 ± 0	0 ± 0	0 ± 0	0 ± 0	0 ± 0
Terrisporobacter	0 ± 0	0.153 ± 0.007	0.081 ± 0.017	0.183 ± 0.011	0.074 ± 0.012	0.159 ± 0.018
Tessaracoccus	0.027 ± 0.004	0.109 ± 0.011	0.068 ± 0.012	0.161 ± 0.014	0.114 ± 0.022	0.112 ± 0.011
Tetrasphaera	5.496 ± 0.649	2.259 ± 0.256	1.409 ± 0.182	1.827 ± 0.277	2.852 ± 0.513	2.842 ± 0.244
Thauera	0.153 ± 0.019	0 ± 0	0 ± 0	0 ± 0	0 ± 0	0 ± 0
Thermoactinomyces	0 ± 0	0.001 ± 0.001	0.001 ± 0.001	0 ± 0	0.016 ± 0.006	0.001 ± 0.001
Thermobacillus	0 ± 0	0 ± 0	0 ± 0	0 ± 0	0.002 ± 0.002	0 ± 0
Thermomonas	0.306 ± 0.016	0.001 ± 0.001	0.038 ± 0.005	0.003 ± 0.002	0 ± 0	0 ± 0
Thiobacillus	0.001 ± 0.001	0 ± 0	0 ± 0	0 ± 0	0 ± 0	0 ± 0
Thiothrix	0.203 ± 0.011	0 ± 0	0 ± 0	0 ± 0	0 ± 0	0 ± 0
Tissierella	0 ± 0	0.002 ± 0.002	0.004 ± 0.001	0.002 ± 0.002	0 ± 0	0.002 ± 0.001
TM7a	0.043 ± 0.011	0.172 ± 0.013	0.077 ± 0.008	0.139 ± 0.01	0.124 ± 0.034	0.245 ± 0.015
Tolumonas	0.021 ± 0.008	0 ± 0	0 ± 0	0.005 ± 0.005	0 ± 0	0 ± 0
Tomitella	0 ± 0	0.013 ± 0.004	0.007 ± 0.004	0.016 ± 0.005	0.012 ± 0.003	0.007 ± 0.004
Tractidigestivibacter	0.002 ± 0.001	0 ± 0	0.003 ± 0.002	0.001 ± 0.001	0 ± 0	0.002 ± 0.001
Trichococcus	0.04 ± 0.008	0.035 ± 0.007	0.035 ± 0.004	0.063 ± 0.006	0.031 ± 0.005	0.043 ± 0.004
Tsukamurella	0.011 ± 0.006	0.884 ± 0.053	0.099 ± 0.016	1.084 ± 0.051	0.086 ± 0.018	0.118 ± 0.007
Tumebacillus	0 ± 0	0 ± 0	0 ± 0	0.002 ± 0.001	0.009 ± 0.004	0.003 ± 0.002
Tundrisphaera	0.004 ± 0.003	0.03 ± 0.006	0.004 ± 0.003	0.011 ± 0.006	0.023 ± 0.006	0.058 ± 0.006
Turicibacter	0.004 ± 0.003	0.086 ± 0.029	0.075 ± 0.005	0.103 ± 0.014	0.036 ± 0.012	0.06 ± 0.01
Turneriella	0.008 ± 0.002	0 ± 0	0 ± 0	0 ± 0	0 ± 0	0 ± 0
Tyzzerella	0 ± 0	0 ± 0	0 ± 0	0 ± 0	0.001 ± 0.001	0 ± 0
UBA12409	0 ± 0	0 ± 0	0 ± 0	0.001 ± 0.001	0 ± 0	0 ± 0
UCG-002	0.015 ± 0.005	0.001 ± 0.001	0 ± 0	0 ± 0	0 ± 0	0 ± 0
UCG-005	0.013 ± 0.004	0 ± 0	0 ± 0	0 ± 0	0 ± 0	0 ± 0
UCG-009	0.001 ± 0.001	0 ± 0	0 ± 0	0 ± 0	0 ± 0	0 ± 0
UKL13-1	0.003 ± 0.002	0 ± 0	0 ± 0	0 ± 0	0 ± 0	0 ± 0
Uliginosibacterium	1.121 ± 0.11	0 ± 0	0 ± 0	0 ± 0	0 ± 0	0 ± 0
unclas. [Eubacterium] coprostanoligenes group	0.004 ± 0.002	0.001 ± 0.001	0 ± 0	0.001 ± 0.001	0 ± 0	0.001 ± 0.001
unclas. 0319-6G20	0.036 ± 0.007	0 ± 0	0 ± 0	0 ± 0	0.002 ± 0.001	0.001 ± 0.001
unclas. 1-20	0.112 ± 0.007	0.224 ± 0.026	0.118 ± 0.024	0.238 ± 0.012	0.121 ± 0.035	0.297 ± 0.036
unclas. 11-24	0 ± 0	0 ± 0	0 ± 0	0 ± 0	0.003 ± 0.002	0 ± 0
unclas. 37-13	0.263 ± 0.017	0 ± 0	0 ± 0	0 ± 0	0 ± 0	0 ± 0
unclas. 67-14	0 ± 0	0.033 ± 0.015	0.039 ± 0.009	0.02 ± 0.005	0.551 ± 0.112	0.073 ± 0.023
unclas. A0839	0.259 ± 0.031	0 ± 0	0.001 ± 0.001	0 ± 0	0.001 ± 0.001	0 ± 0
unclas. A21b	0 ± 0	0 ± 0	0 ± 0	0 ± 0	0.017 ± 0.005	0.006 ± 0.003
unclas. A4b	0.046 ± 0.014	0 ± 0	0 ± 0	0.004 ± 0.002	0 ± 0	0.001 ± 0.001
unclas. Absconditabacteriales (SR1)	0.016 ± 0.003	0 ± 0	0 ± 0	0 ± 0	0 ± 0	0 ± 0
unclas. Acetobacteraceae	0.071 ± 0.006	0.035 ± 0.014	0.024 ± 0.006	0.026 ± 0.003	0.066 ± 0.017	0.034 ± 0.011
unclas. Acidaminococcaceae	0.017 ± 0.007	0 ± 0	0 ± 0	0 ± 0	0 ± 0	0 ± 0
unclas. Acidimicrobiaceae	0.001 ± 0.001	0 ± 0	0 ± 0	0.001 ± 0.001	0.097 ± 0.022	0.019 ± 0.003
unclas. Acidimicrobiia	0 ± 0	0.002 ± 0.001	0 ± 0	0 ± 0	0.004 ± 0.002	0 ± 0
unclas. Acidobacteriaceae (Subgroup 1)	0 ± 0	0 ± 0	0 ± 0	0 ± 0	0.001 ± 0.001	0.001 ± 0.001
unclas. Actinobacteria	0.402 ± 0.048	4.55 ± 0.122	2.556 ± 0.187	4.55 ± 0.114	4.078 ± 0.121	4.529 ± 0.139
unclas. Actinomycetaceae	0.277 ± 0.021	1.342 ± 0.144	0.945 ± 0.064	1.062 ± 0.109	1.847 ± 0.247	1.985 ± 0.072
unclas. Actinomycetota	0.087 ± 0.011	0.084 ± 0.01	0.119 ± 0.009	0.182 ± 0.022	0.054 ± 0.012	0.068 ± 0.013
unclas. AD3	0 ± 0	0 ± 0	0 ± 0	0 ± 0	0.024 ± 0.008	0 ± 0
unclas. Aeromonadaceae	0.028 ± 0.007	0 ± 0	0.026 ± 0.006	0.011 ± 0.004	0 ± 0	0 ± 0
unclas. Aggregatilineaceae	0.004 ± 0.002	0 ± 0	0 ± 0	0 ± 0	0 ± 0	0 ± 0
unclas. AKIW781	0 ± 0	0 ± 0	0 ± 0	0 ± 0	0.001 ± 0.001	0 ± 0
unclas. AKYH767	0.282 ± 0.022	0 ± 0	0.001 ± 0.001	0 ± 0	0 ± 0	0 ± 0
unclas. Alcaligenaceae	0.006 ± 0.004	0.001 ± 0.001	0.004 ± 0.003	0.003 ± 0.002	0.006 ± 0.003	0.005 ± 0.003
unclas. Alicyclobacillaceae	0 ± 0	0 ± 0	0 ± 0	0 ± 0	0.001 ± 0.001	0 ± 0
unclas. Alphaproteobacteria	0.011 ± 0.002	0.011 ± 0.006	0.023 ± 0.007	0.009 ± 0.004	0.023 ± 0.005	0.019 ± 0.005
unclas. Anaerolineaceae	0.093 ± 0.021	0 ± 0	0.001 ± 0.001	0 ± 0	0 ± 0	0 ± 0
unclas. Ardenticatenales	0.045 ± 0.019	0 ± 0	0 ± 0	0 ± 0	0 ± 0	0 ± 0
unclas. Arenicellaceae	0.012 ± 0.001	0.021 ± 0.003	0.006 ± 0.003	0.018 ± 0.007	0.005 ± 0.003	0.013 ± 0.003
unclas. Armatimonadaceae	0 ± 0	0 ± 0	0 ± 0	0 ± 0	0.001 ± 0.001	0 ± 0
unclas. Armatimonadota	0.001 ± 0.001	0 ± 0	0 ± 0	0 ± 0	0.001 ± 0.001	0.001 ± 0.001
unclas. Atopobiaceae	0 ± 0	0.004 ± 0.002	0.002 ± 0.002	0.004 ± 0.002	0.001 ± 0.001	0.001 ± 0.001
unclas. B12-WMSP1	0 ± 0	0 ± 0	0 ± 0	0 ± 0	0.001 ± 0.001	0 ± 0
unclas. Babeliales	0 ± 0	0 ± 0	0 ± 0	0 ± 0	0 ± 0	0.001 ± 0.001
unclas. Bacillaceae	0 ± 0	0.001 ± 0.001	0 ± 0	0 ± 0	0.029 ± 0.013	0.008 ± 0.005
unclas. Bacillales	0 ± 0	0 ± 0	0 ± 0	0 ± 0	0.086 ± 0.019	0.023 ± 0.01
unclas. Bacilli	0 ± 0	0 ± 0	0 ± 0	0 ± 0	0.003 ± 0.003	0 ± 0
unclas. Bacillota	0.001 ± 0.001	0 ± 0	0.001 ± 0.001	0 ± 0	0.001 ± 0.001	0 ± 0
unclas. bacteriap25	0 ± 0	0 ± 0	0 ± 0	0 ± 0	0.002 ± 0.002	0 ± 0
unclas. Bacteriovoracaceae	0.001 ± 0.001	0 ± 0	0 ± 0	0 ± 0	0 ± 0	0 ± 0
unclas. Bacteroidetes vadinHA17	0.011 ± 0.003	0 ± 0	0 ± 0	0 ± 0	0 ± 0	0 ± 0
unclas. Bacteroidetes VC2.1 Bac22	0 ± 0	0 ± 0	0 ± 0	0 ± 0	0 ± 0	0.001 ± 0.001
unclas. Bacteroidia	0.017 ± 0.003	0 ± 0	0.004 ± 0.003	0 ± 0	0 ± 0	0 ± 0
unclas. Beijerinckiaceae	0.594 ± 0.086	0.204 ± 0.025	0.164 ± 0.023	0.606 ± 0.067	0.643 ± 0.398	2.04 ± 0.615
unclas. BIrii41	0.003 ± 0.001	0 ± 0	0 ± 0	0 ± 0	0 ± 0	0 ± 0
unclas. Blastocatellaceae	0.082 ± 0.014	0 ± 0	0 ± 0	0 ± 0	0 ± 0	0 ± 0
unclas. BSV26	0.002 ± 0.001	0 ± 0	0 ± 0	0 ± 0	0 ± 0	0 ± 0
unclas. Burkholderiaceae	0.043 ± 0.007	0 ± 0	0 ± 0	0 ± 0	0 ± 0	0 ± 0
unclas. Burkholderiales	2.41 ± 0.138	0.013 ± 0.005	0.003 ± 0.002	0.017 ± 0.004	0.009 ± 0.003	0.01 ± 0.004
unclas. C0119	0 ± 0	0 ± 0	0 ± 0	0 ± 0	0.011 ± 0.005	0.002 ± 0.001
unclas. C10-SB1A	0.007 ± 0.003	0 ± 0	0 ± 0	0 ± 0	0 ± 0	0 ± 0
unclas. Caldilineaceae	0.656 ± 0.063	2.536 ± 0.218	0.864 ± 0.179	2.66 ± 0.147	2.767 ± 0.813	6.541 ± 0.681
unclas. Caulobacteraceae	0.055 ± 0.007	0.001 ± 0.001	0 ± 0	0.001 ± 0.001	0.001 ± 0.001	0 ± 0
unclas. CCD24	0 ± 0	0 ± 0	0 ± 0	0 ± 0	0.01 ± 0.003	0.001 ± 0.001
unclas. CCM19a	0.013 ± 0.004	0 ± 0	0.011 ± 0.002	0 ± 0	0 ± 0	0 ± 0
unclas. Chitinophagaceae	0.339 ± 0.01	0.033 ± 0.013	0.375 ± 0.026	0.003 ± 0.002	0.01 ± 0.006	0.001 ± 0.001
unclas. Chitinophagales	0.969 ± 0.055	0 ± 0	0.001 ± 0.001	0 ± 0	0.003 ± 0.001	0 ± 0
unclas. Chlamydiales	0 ± 0	0.01 ± 0.006	0.001 ± 0.001	0 ± 0	0.002 ± 0.001	0.002 ± 0.001
unclas. Chloroflexota	0 ± 0	0.006 ± 0.002	0.001 ± 0.001	0.001 ± 0.001	0 ± 0	0 ± 0
unclas. Chloroplast	0 ± 0	0 ± 0	0.001 ± 0.001	0.001 ± 0.001	0 ± 0	0 ± 0
unclas. Christensenellaceae	0.007 ± 0.003	0 ± 0	0.001 ± 0.001	0 ± 0	0 ± 0	0 ± 0
unclas. Chromobacteriaceae	0.002 ± 0.002	0 ± 0	0 ± 0	0 ± 0	0 ± 0	0 ± 0
unclas. Chthoniobacteraceae	0 ± 0	0.001 ± 0.001	0 ± 0	0.001 ± 0.001	0.001 ± 0.001	0.001 ± 0.001
unclas. Chthoniobacterales	0 ± 0	0 ± 0	0 ± 0	0 ± 0	0.002 ± 0.002	0 ± 0
unclas. Clostridia	0.012 ± 0.004	0 ± 0	0 ± 0	0.002 ± 0.001	0 ± 0	0.001 ± 0.001
unclas. Clostridia UCG-014	0.003 ± 0.002	0 ± 0	0.001 ± 0.001	0.001 ± 0.001	0.001 ± 0.001	0 ± 0
unclas. Clostridia vadinBB60 group	0 ± 0	0 ± 0	0.001 ± 0.001	0 ± 0	0 ± 0	0 ± 0
unclas. Clostridiaceae	0 ± 0	0.001 ± 0.001	0.004 ± 0.002	0.005 ± 0.002	0.002 ± 0.001	0.003 ± 0.002
unclas. Comamonadaceae	15.353 ± 0.755	0.123 ± 0.009	0.302 ± 0.015	0.171 ± 0.023	0.048 ± 0.015	0.161 ± 0.014
unclas. Competibacteraceae	0 ± 0	0.001 ± 0.001	0 ± 0	0 ± 0	0 ± 0	0 ± 0
unclas. Coriobacteriaceae	0 ± 0	0 ± 0	0 ± 0	0 ± 0	0 ± 0	0.001 ± 0.001
unclas. Coriobacteriales Incertae Sedis	0 ± 0	0 ± 0	0 ± 0	0.001 ± 0.001	0 ± 0	0 ± 0
unclas. Crocinitomicaceae	0 ± 0	0 ± 0	0.006 ± 0.002	0 ± 0	0 ± 0	0 ± 0
unclas. cvE6	0 ± 0	0 ± 0	0 ± 0	0 ± 0	0.001 ± 0.001	0.001 ± 0.001
unclas. Cyanobacteriia	0 ± 0	0 ± 0	0.001 ± 0.001	0 ± 0	0 ± 0	0 ± 0
unclas. Cyclobacteriaceae	0 ± 0	0 ± 0	0.001 ± 0.001	0 ± 0	0 ± 0	0 ± 0
unclas. Dermacoccaceae	0 ± 0	0 ± 0	0.004 ± 0.003	0 ± 0	0 ± 0	0.005 ± 0.005
unclas. Dermatophilaceae	0.063 ± 0.014	0.284 ± 0.015	0.192 ± 0.03	0.195 ± 0.03	0.46 ± 0.033	0.515 ± 0.031
unclas. Desulfocapsaceae	0.007 ± 0.003	0.002 ± 0.002	0.002 ± 0.002	0.002 ± 0.001	0.001 ± 0.001	0.001 ± 0.001
unclas. Desulfuromonadia	0.014 ± 0.003	0 ± 0	0 ± 0	0 ± 0	0 ± 0	0 ± 0
unclas. DEV007	0 ± 0	0.001 ± 0.001	0 ± 0	0 ± 0	0 ± 0	0 ± 0
unclas. Devosiaceae	0.092 ± 0.01	0 ± 0	0 ± 0	0 ± 0	0.002 ± 0.002	0.002 ± 0.002
unclas. DS-100	0 ± 0	0 ± 0	0 ± 0	0 ± 0	0.003 ± 0.003	0 ± 0
unclas. Eggerthellaceae	0 ± 0	0.001 ± 0.001	0.001 ± 0.001	0.001 ± 0.001	0.002 ± 0.002	0.001 ± 0.001
unclas. Elsteraceae	0 ± 0	0 ± 0	0 ± 0	0 ± 0	0.002 ± 0.001	0 ± 0
unclas. Elsterales	0 ± 0	0 ± 0	0.001 ± 0.001	0.001 ± 0.001	0.082 ± 0.017	0.015 ± 0.005
unclas. Enterobacterales	0 ± 0	0.027 ± 0.009	0 ± 0	0.004 ± 0.003	0 ± 0	0 ± 0
unclas. Enterobacteriaceae	0.059 ± 0.015	0.551 ± 0.068	1.904 ± 0.128	0.276 ± 0.032	0.527 ± 0.136	0.478 ± 0.119
unclas. env.OPS 17	1.54 ± 0.194	0 ± 0	0.002 ± 0.002	0 ± 0	0 ± 0	0 ± 0
unclas. Eremiobacteria	0.248 ± 0.034	0.005 ± 0.003	0.007 ± 0.001	0.001 ± 0.001	0.001 ± 0.001	0 ± 0
unclas. Eubacteriaceae	0.006 ± 0.002	0.023 ± 0.009	0.02 ± 0.002	0.028 ± 0.003	0.003 ± 0.002	0.01 ± 0.002
unclas. EV818SWSAP88	0 ± 0	0 ± 0	0 ± 0	0.001 ± 0.001	0 ± 0	0 ± 0
unclas. FCPU426	0.004 ± 0.002	0 ± 0	0 ± 0	0 ± 0	0 ± 0	0 ± 0
unclas. FFCH16263	0 ± 0	0 ± 0	0 ± 0	0 ± 0	0.011 ± 0.002	0 ± 0
unclas. Fibrobacteraceae	0.005 ± 0.003	0 ± 0	0 ± 0	0 ± 0	0 ± 0	0 ± 0
unclas. Fimbriimonadaceae	0.005 ± 0.002	0 ± 0	0 ± 0	0 ± 0	0 ± 0	0 ± 0
unclas. Flavobacteriaceae	0.001 ± 0.001	0 ± 0	0.001 ± 0.001	0.003 ± 0.001	0 ± 0	0 ± 0
unclas. Frankiales	0 ± 0	0.011 ± 0.007	0.004 ± 0.004	0 ± 0	0.07 ± 0.019	0.012 ± 0.004
unclas. Gaiellales	0.029 ± 0.008	0.076 ± 0.031	0.028 ± 0.007	0.087 ± 0.011	0.876 ± 0.203	0.127 ± 0.015
unclas. GAL15	0 ± 0	0 ± 0	0 ± 0	0 ± 0	0.001 ± 0.001	0 ± 0
unclas. Gammaproteobacteria	0.055 ± 0.004	0.002 ± 0.001	0.003 ± 0.002	0.001 ± 0.001	0.001 ± 0.001	0.001 ± 0.001
unclas. Geminicoccaceae	0 ± 0	0 ± 0	0 ± 0	0 ± 0	0.004 ± 0.002	0.001 ± 0.001
unclas. Gemmataceae	0.033 ± 0.006	0.011 ± 0.004	0.003 ± 0.001	0.006 ± 0.001	0.551 ± 0.131	0.14 ± 0.022
unclas. Gemmatimonadaceae	0.069 ± 0.013	0.001 ± 0.001	0.009 ± 0.003	0 ± 0	0.019 ± 0.008	0.003 ± 0.001
unclas. Geodermatophilaceae	0 ± 0	0 ± 0	0 ± 0	0 ± 0	0.046 ± 0.009	0.024 ± 0.006
unclas. Gitt-GS-136	0 ± 0	0 ± 0	0 ± 0	0 ± 0	0.001 ± 0.001	0 ± 0
unclas. Gracilibacteria	0 ± 0	0 ± 0	0.001 ± 0.001	0 ± 0	0 ± 0	0 ± 0
unclas. Haliangiaceae	0.153 ± 0.012	0 ± 0	0 ± 0	0 ± 0	0.033 ± 0.012	0.004 ± 0.002
unclas. Holophagaceae	0.006 ± 0.002	0 ± 0	0 ± 0	0 ± 0	0 ± 0	0 ± 0
unclas. Holosporaceae	0 ± 0	0 ± 0	0 ± 0	0 ± 0	0.002 ± 0.002	0 ± 0
unclas. Hydrogenedensaceae	0.006 ± 0.003	0 ± 0	0 ± 0	0 ± 0	0 ± 0	0 ± 0
unclas. Hydrogenophilaceae	0.001 ± 0.001	0 ± 0	0 ± 0	0 ± 0	0 ± 0	0 ± 0
unclas. Hyphomicrobiaceae	0.021 ± 0.004	0.078 ± 0.027	0.046 ± 0.009	0.116 ± 0.014	0.034 ± 0.011	0.101 ± 0.022
unclas. Hyphomicrobiales	0.127 ± 0.018	0.026 ± 0.006	0.017 ± 0.008	0.057 ± 0.008	0.238 ± 0.046	0.228 ± 0.083
unclas. Hyphomicrobiales Incertae Sedis	0.441 ± 0.047	0.069 ± 0.01	0.073 ± 0.005	0.109 ± 0.008	0.151 ± 0.09	0.395 ± 0.119
unclas. Ilumatobacteraceae	0.002 ± 0.002	0 ± 0	0.002 ± 0.002	0 ± 0	0.049 ± 0.012	0.008 ± 0.003
unclas. Intrasporangiaceae	3.929 ± 0.41	9.387 ± 0.681	5.255 ± 0.396	10.944 ± 0.449	9.708 ± 0.98	10.368 ± 0.793
unclas. Isosphaeraceae	0.002 ± 0.001	0.196 ± 0.074	0.025 ± 0.011	0.055 ± 0.039	0.117 ± 0.018	0.277 ± 0.021
unclas. JG30-KF-AS9	0 ± 0	0 ± 0	0 ± 0	0 ± 0	0.001 ± 0.001	0.001 ± 0.001
unclas. JG30-KF-CM45	0.018 ± 0.003	1.066 ± 0.229	0.378 ± 0.05	0.814 ± 0.085	0.264 ± 0.033	0.331 ± 0.026
unclas. JG30-KF-CM66	0 ± 0	0 ± 0	0 ± 0	0 ± 0	0.001 ± 0.001	0 ± 0
unclas. JG36-TzT-191	0 ± 0	0.001 ± 0.001	0 ± 0	0 ± 0	0.025 ± 0.007	0.003 ± 0.002
unclas. Kallotenuales	0 ± 0	0 ± 0	0 ± 0	0 ± 0	0.001 ± 0.001	0 ± 0
unclas. Kapabacteriales	0.066 ± 0.002	0 ± 0	0.002 ± 0.001	0 ± 0	0 ± 0	0 ± 0
unclas. KD3-93	0.024 ± 0.003	0 ± 0	0 ± 0	0 ± 0	0 ± 0	0 ± 0
unclas. KD4-96	0.001 ± 0.001	0.006 ± 0.004	0.004 ± 0.003	0.002 ± 0.002	0.274 ± 0.079	0.039 ± 0.014
unclas. KF-JG30-B3	0 ± 0	0 ± 0	0 ± 0	0 ± 0	0.009 ± 0.002	0 ± 0
unclas. KI89A clade	0 ± 0	0 ± 0	0 ± 0	0 ± 0	0 ± 0	0.001 ± 0.001
unclas. Kineosporiaceae	0.054 ± 0.008	0.297 ± 0.008	0.255 ± 0.035	0.208 ± 0.034	0.382 ± 0.054	0.396 ± 0.044
unclas. KIST-JJY010	0 ± 0	0.001 ± 0.001	0 ± 0	0 ± 0	0 ± 0	0 ± 0
unclas. Ktedonobacteraceae	0 ± 0	0 ± 0	0 ± 0	0 ± 0	0.004 ± 0.002	0.001 ± 0.001
unclas. Lachnospiraceae	0.008 ± 0.006	0.001 ± 0.001	0.005 ± 0.002	0.003 ± 0.002	0 ± 0	0.003 ± 0.002
unclas. Lactobacillaceae	0.001 ± 0.001	0 ± 0	0.002 ± 0.002	0 ± 0	0.003 ± 0.002	0 ± 0
unclas. Latescibacterota	0.02 ± 0.004	0 ± 0	0 ± 0	0 ± 0	0 ± 0	0 ± 0
unclas. LD-RB-34	0 ± 0	0 ± 0	0 ± 0	0 ± 0	0 ± 0	0.001 ± 0.001
unclas. Lentimicrobiaceae	0.06 ± 0.005	0.017 ± 0.004	0.023 ± 0.007	0.025 ± 0.005	0.005 ± 0.005	0.019 ± 0.007
unclas. Leptotrichiaceae	0.008 ± 0.002	0 ± 0	0 ± 0	0 ± 0	0 ± 0	0 ± 0
unclas. Leucotrichaceae	0.001 ± 0.001	0 ± 0	0 ± 0	0 ± 0	0 ± 0	0 ± 0
unclas. Lineage IIa	0.002 ± 0.001	0 ± 0	0 ± 0	0 ± 0	0 ± 0	0 ± 0
unclas. LWQ8	0 ± 0	0.001 ± 0.001	0.003 ± 0.001	0.003 ± 0.001	0.003 ± 0.001	0.001 ± 0.001
unclas. Lysobacteraceae	0.188 ± 0.01	0 ± 0	0.005 ± 0.003	0 ± 0	0.001 ± 0.001	0.001 ± 0.001
unclas. M2PB4-65 termite group	0.002 ± 0.002	0 ± 0	0 ± 0	0 ± 0	0 ± 0	0 ± 0
unclas. Margulisbacteria	0.001 ± 0.001	0 ± 0	0 ± 0	0 ± 0	0 ± 0	0 ± 0
unclas. MB-A2-108	0 ± 0	0.001 ± 0.001	0 ± 0	0.001 ± 0.001	0.105 ± 0.033	0.038 ± 0.007
unclas. MBNT15	0 ± 0	0 ± 0	0 ± 0	0.001 ± 0.001	0.004 ± 0.003	0.002 ± 0.002
unclas. Methylacidiphilaceae	0 ± 0	0.001 ± 0.001	0 ± 0	0 ± 0	0 ± 0	0.001 ± 0.001
unclas. Methylomonadaceae	0.003 ± 0.003	0 ± 0	0 ± 0	0 ± 0	0 ± 0	0 ± 0
unclas. Microbacteriaceae	0.098 ± 0.017	0.464 ± 0.017	0.386 ± 0.064	0.346 ± 0.083	0.542 ± 0.082	0.482 ± 0.025
unclas. Micrococcaceae	0 ± 0	0 ± 0	0 ± 0	0 ± 0	0.073 ± 0.018	0.021 ± 0.013
unclas. Micrococcales	0.095 ± 0.013	0.169 ± 0.016	0.12 ± 0.021	0.113 ± 0.023	0.208 ± 0.044	0.231 ± 0.017
unclas. Micromonosporaceae	0 ± 0	0.001 ± 0.001	0.001 ± 0.001	0 ± 0	0.246 ± 0.064	0.031 ± 0.016
unclas. Micropepsaceae	0.009 ± 0.003	0 ± 0	0 ± 0	0 ± 0	0.001 ± 0.001	0 ± 0
unclas. Microscillaceae	0 ± 0	0.001 ± 0.001	0.014 ± 0.006	0.001 ± 0.001	0 ± 0	0.001 ± 0.001
unclas. Microtrichaceae	0.346 ± 0.045	0.328 ± 0.035	0.175 ± 0.025	0.452 ± 0.037	0.394 ± 0.057	0.46 ± 0.04
unclas. Microtrichales	0.038 ± 0.01	0.216 ± 0.031	0.172 ± 0.014	0.253 ± 0.014	0.262 ± 0.023	0.241 ± 0.02
unclas. Mitochondria	0.002 ± 0.002	0 ± 0	0 ± 0	0 ± 0	0.001 ± 0.001	0.004 ± 0.002
unclas. mle1-27	0.797 ± 0.043	0 ± 0	0 ± 0	0 ± 0	0.001 ± 0.001	0 ± 0
unclas. Moraxellaceae	0.004 ± 0.003	0 ± 0	0 ± 0	0 ± 0	0 ± 0	0.002 ± 0.001
unclas. Muribaculaceae	0.001 ± 0.001	0 ± 0	0 ± 0	0 ± 0	0 ± 0	0 ± 0
unclas. Mycobacteriales	0 ± 0	0.346 ± 0.035	0 ± 0	0.838 ± 0.021	0.006 ± 0.004	0.012 ± 0.008
unclas. Mycoplasmataceae	0 ± 0	0 ± 0	0 ± 0	0 ± 0	0.009 ± 0.005	0.004 ± 0.002
unclas. Myxococcaceae	0 ± 0	0 ± 0	0 ± 0	0 ± 0	0.003 ± 0.001	0 ± 0
unclas. Nannocystaceae	0.007 ± 0.002	0 ± 0	0 ± 0	0 ± 0	0 ± 0	0 ± 0
unclas. Neisseriaceae	0.029 ± 0.01	0.001 ± 0.001	0.125 ± 0.021	0 ± 0	0 ± 0	0 ± 0
unclas. Nitrosomonadaceae	0.005 ± 0.002	0 ± 0	0 ± 0	0 ± 0	0 ± 0	0 ± 0
unclas. Nocardiaceae	0 ± 0	0.024 ± 0.007	0.007 ± 0.005	0.015 ± 0.006	0.005 ± 0.005	0.023 ± 0.014
unclas. Nocardioidaceae	0.01 ± 0.004	0.175 ± 0.015	0.09 ± 0.01	0.145 ± 0.01	0.176 ± 0.01	0.172 ± 0.016
unclas. NS11-12 marine group	0.003 ± 0.002	0 ± 0	0 ± 0	0 ± 0	0 ± 0	0 ± 0
unclas. NS9 marine group	0.084 ± 0.011	0.006 ± 0.004	0.051 ± 0.006	0 ± 0	0 ± 0	0 ± 0
unclas. Obscuribacteraceae	0 ± 0	0 ± 0	0.001 ± 0.001	0 ± 0	0 ± 0	0 ± 0
unclas. OLB14	0.031 ± 0.009	0 ± 0	0 ± 0	0 ± 0	0 ± 0	0 ± 0
unclas. Oligoflexaceae	0.001 ± 0.001	0 ± 0	0.001 ± 0.001	0 ± 0	0 ± 0	0 ± 0
unclas. OM190	0.024 ± 0.007	0 ± 0	0 ± 0	0 ± 0	0 ± 0	0 ± 0
unclas. Opitutaceae	0.007 ± 0.003	0 ± 0	0 ± 0	0 ± 0	0 ± 0	0 ± 0
unclas. Oscillospiraceae	0.005 ± 0.003	0.001 ± 0.001	0 ± 0	0 ± 0	0 ± 0	0 ± 0
unclas. Oxalobacteraceae	0.113 ± 0.008	0 ± 0	0 ± 0	0 ± 0	0 ± 0	0.002 ± 0.002
unclas. Paenibacillaceae	0 ± 0	0.001 ± 0.001	0.001 ± 0.001	0 ± 0	0.002 ± 0.001	0 ± 0
unclas. Paludibacteraceae	0.003 ± 0.003	0 ± 0	0 ± 0	0 ± 0	0 ± 0	0 ± 0
unclas. Parachlamydiaceae	0 ± 0	0.031 ± 0.015	0.001 ± 0.001	0.003 ± 0.002	0.01 ± 0.003	0.02 ± 0.006
unclas. Paracoccaceae	1.248 ± 0.092	0.044 ± 0.008	0.048 ± 0.012	0.054 ± 0.005	0.044 ± 0.018	0.11 ± 0.026
unclas. Patescibacteria	0.003 ± 0.002	0 ± 0	0 ± 0	0 ± 0	0 ± 0	0 ± 0
unclas. Pedosphaeraceae	0.215 ± 0.038	0.002 ± 0.002	0.007 ± 0.003	0.003 ± 0.002	0.006 ± 0.003	0.007 ± 0.003
unclas. PeM15	0.67 ± 0.065	8.543 ± 0.203	5.118 ± 0.395	8.265 ± 0.171	6.937 ± 0.37	8.979 ± 0.288
unclas. Peptostreptococcaceae	0 ± 0	0 ± 0	0.001 ± 0.001	0.003 ± 0.003	0 ± 0	0.002 ± 0.002
unclas. PHOS-HE36	0.05 ± 0.004	0 ± 0	0 ± 0	0 ± 0	0 ± 0	0 ± 0
unclas. Pirellulaceae	0.005 ± 0.001	0.002 ± 0.001	0.001 ± 0.001	0.001 ± 0.001	0.038 ± 0.012	0.019 ± 0.008
unclas. Pla1 lineage	0 ± 0	0 ± 0	0 ± 0	0 ± 0	0.001 ± 0.001	0 ± 0
unclas. Planctomycetales	0.006 ± 0.004	0.009 ± 0.005	0.003 ± 0.002	0.001 ± 0.001	0.029 ± 0.012	0.011 ± 0.005
unclas. Planctomycetes	0 ± 0	0 ± 0	0 ± 0	0 ± 0	0.005 ± 0.003	0.002 ± 0.001
unclas. Planctomycetota	0 ± 0	0 ± 0	0 ± 0	0 ± 0	0 ± 0	0.001 ± 0.001
unclas. Planococcaceae	0 ± 0	0 ± 0	0.075 ± 0.007	0 ± 0	0.021 ± 0.015	0 ± 0
unclas. Pleomorphomonadaceae	0.015 ± 0.004	0 ± 0	0 ± 0	0 ± 0	0.002 ± 0.002	0.003 ± 0.003
unclas. PLTA13	0.005 ± 0.002	0 ± 0	0 ± 0	0 ± 0	0 ± 0	0 ± 0
unclas. Polyangiaceae	0.217 ± 0.034	0 ± 0	0 ± 0	0 ± 0	0.002 ± 0.002	0 ± 0
unclas. Polyangiales	0.001 ± 0.001	0 ± 0	0 ± 0	0 ± 0	0 ± 0	0 ± 0
unclas. Polyangiia	0.003 ± 0.002	0 ± 0	0 ± 0	0 ± 0	0.004 ± 0.004	0.001 ± 0.001
unclas. Prevotellaceae	0.008 ± 0.002	0 ± 0	0 ± 0	0 ± 0	0 ± 0	0 ± 0
unclas. Prolixibacteraceae	0.036 ± 0.004	0 ± 0	0.009 ± 0.004	0.001 ± 0.001	0 ± 0	0 ± 0
unclas. Propionibacteriaceae	0.018 ± 0.01	0.162 ± 0.015	0.166 ± 0.021	0.277 ± 0.018	0.146 ± 0.018	0.23 ± 0.024
unclas. Propionibacteriales	0 ± 0	0 ± 0	0 ± 0	0 ± 0	0.004 ± 0.004	0.004 ± 0.004
unclas. Pseudobdellovibrionaceae	0.027 ± 0.004	0 ± 0	0 ± 0	0 ± 0	0 ± 0	0 ± 0
unclas. Pseudomonadales	0 ± 0	0 ± 0	0 ± 0	0 ± 0	0.003 ± 0.002	0 ± 0
unclas. Pseudomonadota	0.001 ± 0.001	0 ± 0	0 ± 0	0.001 ± 0.001	0 ± 0	0 ± 0
unclas. Pseudonocardiaceae	0 ± 0	0 ± 0	0 ± 0	0 ± 0	0.064 ± 0.02	0.001 ± 0.001
unclas. Pyrinomonadaceae	0 ± 0	0 ± 0	0 ± 0	0 ± 0	0.003 ± 0.002	0 ± 0
unclas. R7C24	0.052 ± 0.004	0 ± 0	0 ± 0	0 ± 0	0 ± 0	0 ± 0
unclas. RBG-13-54-9	0.586 ± 0.148	0 ± 0	0 ± 0	0 ± 0	0 ± 0	0 ± 0
unclas. RF39	0 ± 0	0 ± 0	0 ± 0	0 ± 0	0.001 ± 0.001	0 ± 0
unclas. Rhizobiaceae	0.295 ± 0.022	0.044 ± 0.006	0.05 ± 0.007	0.048 ± 0.01	0.129 ± 0.047	0.205 ± 0.081
unclas. Rhodanobacteraceae	0 ± 0	0.026 ± 0.012	0.339 ± 0.041	0 ± 0	0 ± 0	0.002 ± 0.002
unclas. Rhodocyclaceae	2.928 ± 0.144	0.002 ± 0.002	0 ± 0	0 ± 0	0.002 ± 0.002	0.02 ± 0.006
unclas. Rickettsiaceae	0.003 ± 0.002	0 ± 0	0 ± 0	0 ± 0	0 ± 0	0 ± 0
unclas. Rickettsiellaceae	0 ± 0	0.001 ± 0.001	0 ± 0	0.001 ± 0.001	0.001 ± 0.001	0.001 ± 0.001
unclas. Rikenellaceae	0.001 ± 0.001	0 ± 0	0 ± 0	0 ± 0	0 ± 0	0 ± 0
unclas. Rokubacteriales	0 ± 0	0 ± 0	0 ± 0	0 ± 0	0.003 ± 0.002	0.001 ± 0.001
unclas. Roseiflexaceae	0.01 ± 0.004	0 ± 0	0 ± 0	0.001 ± 0.001	0 ± 0	0 ± 0
unclas. RsaHf231	0 ± 0	0.001 ± 0.001	0.003 ± 0.002	0 ± 0	0 ± 0	0 ± 0
unclas. Rubinisphaeraceae	0.028 ± 0.005	0 ± 0	0 ± 0	0 ± 0	0 ± 0	0 ± 0
unclas. Rubritaleaceae	0 ± 0	0 ± 0	0 ± 0	0 ± 0	0 ± 0	0.001 ± 0.001
unclas. Ruminococcaceae	0.012 ± 0.005	0.009 ± 0.003	0.005 ± 0.001	0.005 ± 0.003	0.004 ± 0.003	0.003 ± 0.002
unclas. Run-SP154	0.011 ± 0.003	0.038 ± 0.003	0.028 ± 0.006	0.047 ± 0.003	0.007 ± 0.002	0.022 ± 0.004
unclas. S085	0 ± 0	0 ± 0	0 ± 0	0 ± 0	0.002 ± 0.002	0 ± 0
unclas. Saccharimonadaceae	0.028 ± 0.004	0.021 ± 0.004	0.008 ± 0.005	0.028 ± 0.008	0.017 ± 0.005	0.031 ± 0.005
unclas. Saccharimonadales	0.484 ± 0.061	0.715 ± 0.071	0.361 ± 0.039	0.981 ± 0.061	0.746 ± 0.117	1.141 ± 0.046
unclas. Sandaracinaceae	0.01 ± 0.005	0 ± 0	0 ± 0	0 ± 0	0.004 ± 0.002	0 ± 0
unclas. Saprospiraceae	3.965 ± 0.141	0 ± 0	0.005 ± 0.002	0 ± 0	0 ± 0	0 ± 0
unclas. SC-I-84	0.341 ± 0.012	0.241 ± 0.057	0.263 ± 0.036	0.397 ± 0.029	0.131 ± 0.031	0.347 ± 0.04
unclas. Silvanigrellaceae	0 ± 0	0.001 ± 0.001	0 ± 0	0 ± 0	0 ± 0	0 ± 0
unclas. SJA-15	0 ± 0	0 ± 0	0 ± 0	0.001 ± 0.001	0 ± 0	0 ± 0
unclas. SJA-28	0.171 ± 0.018	0 ± 0	0 ± 0	0 ± 0	0 ± 0	0 ± 0
unclas. Solirubrobacteraceae	0.023 ± 0.004	0.225 ± 0.053	0.192 ± 0.017	0.33 ± 0.011	0.563 ± 0.097	0.256 ± 0.014
unclas. Solirubrobacterales	0 ± 0	0 ± 0	0.001 ± 0.001	0.005 ± 0.002	0.058 ± 0.016	0.02 ± 0.008
unclas. Sphingobacteriales	0.032 ± 0.008	0 ± 0	0 ± 0	0 ± 0	0 ± 0	0 ± 0
unclas. Sphingomonadaceae	0.097 ± 0.018	0 ± 0	0.003 ± 0.002	0 ± 0	0.002 ± 0.001	0 ± 0
unclas. Spirosomataceae	0.006 ± 0.003	0 ± 0	0 ± 0	0 ± 0	0 ± 0	0 ± 0
unclas. Sporichthyaceae	0 ± 0	0 ± 0	0 ± 0	0 ± 0	0.038 ± 0.011	0.007 ± 0.003
unclas. Sporomusaceae	0 ± 0	0 ± 0	0.001 ± 0.001	0 ± 0	0 ± 0	0 ± 0
unclas. SRB2	0 ± 0	0 ± 0	0.001 ± 0.001	0 ± 0	0 ± 0	0 ± 0
unclas. Steroidobacteraceae	0.001 ± 0.001	0.002 ± 0.002	0.006 ± 0.002	0.001 ± 0.001	0.001 ± 0.001	0 ± 0
unclas. Streptomycetaceae	0 ± 0	0 ± 0	0 ± 0	0 ± 0	0.328 ± 0.072	0.078 ± 0.02
unclas. Streptosporangiaceae	0 ± 0	0 ± 0	0 ± 0	0 ± 0	0.011 ± 0.004	0.001 ± 0.001
unclas. Subgroup 17	0.001 ± 0.001	0.001 ± 0.001	0 ± 0	0 ± 0	0.007 ± 0.002	0 ± 0
unclas. Subgroup 2	0 ± 0	0 ± 0	0 ± 0	0 ± 0	0.004 ± 0.003	0 ± 0
unclas. Subgroup 5	0 ± 0	0 ± 0	0 ± 0	0 ± 0	0.001 ± 0.001	0.002 ± 0.002
unclas. Subgroup 7	0.059 ± 0.006	0 ± 0	0 ± 0	0 ± 0	0.012 ± 0.004	0.002 ± 0.001
unclas. Succinivibrionaceae	0.001 ± 0.001	0 ± 0	0 ± 0	0 ± 0	0 ± 0	0 ± 0
unclas. Sutterellaceae	0.001 ± 0.001	0.004 ± 0.002	0.006 ± 0.003	0.001 ± 0.001	0.002 ± 0.002	0 ± 0
unclas. Synergistaceae	0.001 ± 0.001	0 ± 0	0 ± 0	0 ± 0	0 ± 0	0 ± 0
unclas. Tepidisphaeraceae	0.002 ± 0.001	0 ± 0	0 ± 0	0 ± 0	0 ± 0	0 ± 0
unclas. Tepidisphaerales	0 ± 0	0 ± 0	0 ± 0	0 ± 0	0 ± 0	0.001 ± 0.001
unclas. Terriglobales	0 ± 0	0 ± 0	0 ± 0	0 ± 0	0.023 ± 0.01	0.005 ± 0.003
unclas. Thermoactinomycetaceae	0 ± 0	0 ± 0	0 ± 0	0.001 ± 0.001	0.003 ± 0.002	0.003 ± 0.002
unclas. Thermodesulfobacteriota	0 ± 0	0 ± 0	0 ± 0	0.001 ± 0.001	0 ± 0	0.001 ± 0.001
unclas. Thermoleophilia	0 ± 0	0 ± 0	0.004 ± 0.003	0 ± 0	0.036 ± 0.007	0.003 ± 0.003
unclas. Thermomicrobiales	0 ± 0	0 ± 0	0 ± 0	0 ± 0	0 ± 0	0.001 ± 0.001
unclas. Thermomonosporaceae	0 ± 0	0 ± 0	0 ± 0	0 ± 0	0.005 ± 0.004	0 ± 0
unclas. TK10	0.002 ± 0.002	0.001 ± 0.001	0 ± 0	0 ± 0	0.021 ± 0.009	0.006 ± 0.002
unclas. TRA3-20	0.023 ± 0.005	0 ± 0	0 ± 0	0 ± 0	0.004 ± 0.003	0 ± 0
unclas. UCG-010	0.001 ± 0.001	0 ± 0	0 ± 0	0 ± 0	0 ± 0	0 ± 0
unclas. URHD0088	0 ± 0	0 ± 0	0 ± 0	0 ± 0	0 ± 0	0.001 ± 0.001
unclas. vadinHA49	0.002 ± 0.001	0 ± 0	0 ± 0	0 ± 0	0 ± 0	0 ± 0
unclas. Vermiphilaceae	0 ± 0	0 ± 0	0 ± 0	0.002 ± 0.002	0.004 ± 0.001	0.001 ± 0.001
unclas. Verrucomicrobiaceae	0.987 ± 0.244	0 ± 0	0 ± 0	0 ± 0	0 ± 0	0.005 ± 0.002
unclas. Verrucomicrobiales	0.003 ± 0.003	0 ± 0	0 ± 0	0 ± 0	0 ± 0	0 ± 0
unclas. Verrucomicrobiia	0.001 ± 0.001	0 ± 0	0 ± 0	0 ± 0	0 ± 0	0 ± 0
unclas. Vicinamibacteraceae	0.104 ± 0.014	0 ± 0	0 ± 0	0 ± 0	0.013 ± 0.005	0.003 ± 0.003
unclas. Vicinamibacterales	0.08 ± 0.005	0.001 ± 0.001	0 ± 0	0 ± 0	0.142 ± 0.048	0.018 ± 0.008
unclas. Victivallaceae	0 ± 0	0 ± 0	0 ± 0	0 ± 0	0 ± 0	0.001 ± 0.001
unclas. WCHB1-41	0 ± 0	0 ± 0	0.001 ± 0.001	0 ± 0	0 ± 0	0 ± 0
unclas. WD2101 soil group	0 ± 0	0 ± 0	0 ± 0	0 ± 0	0.013 ± 0.004	0.003 ± 0.002
unclas. WD260	0 ± 0	0 ± 0	0 ± 0	0 ± 0	0.002 ± 0.002	0 ± 0
unclas. Weeksellaceae	0.018 ± 0.005	0.004 ± 0.002	0.561 ± 0.03	0 ± 0	0 ± 0	0 ± 0
unclas. WX65	0 ± 0	0 ± 0	0 ± 0	0 ± 0	0.001 ± 0.001	0 ± 0
unclas. Xanthobacteraceae	0.076 ± 0.011	0.003 ± 0.002	0.003 ± 0.003	0.038 ± 0.01	1.551 ± 0.311	0.345 ± 0.096
unclas. Yersiniaceae	0 ± 0	0 ± 0	0 ± 0	0 ± 0	0.004 ± 0.004	0 ± 0
Undibacterium	0.434 ± 0.041	0 ± 0	0.004 ± 0.003	0 ± 0	0 ± 0	0 ± 0
Vagococcus	0 ± 0	0 ± 0	0.294 ± 0.061	0 ± 0	0 ± 0	0 ± 0
Vallicoccus	0 ± 0	0 ± 0	0 ± 0	0 ± 0	0.005 ± 0.005	0 ± 0
Variovorax	0.338 ± 0.038	0.007 ± 0.004	0 ± 0	0.011 ± 0.004	0.032 ± 0.005	0.02 ± 0.007
Veillonella	0.002 ± 0.001	0 ± 0	0 ± 0	0 ± 0	0 ± 0	0 ± 0
Verminephrobacter	0 ± 0	0 ± 0	0.002 ± 0.002	0.012 ± 0.003	0 ± 0	0 ± 0
Verrucomicrobium	0.038 ± 0.009	0.002 ± 0.001	0.001 ± 0.001	0.001 ± 0.001	0 ± 0	0.003 ± 0.002
Vicinamibacter	0 ± 0	0 ± 0	0 ± 0	0 ± 0	0.003 ± 0.003	0 ± 0
Virgibacillus	0 ± 0	0 ± 0	0 ± 0	0 ± 0	0.003 ± 0.003	0 ± 0
Virgisporangium	0 ± 0	0 ± 0	0 ± 0	0 ± 0	0.004 ± 0.004	0 ± 0
Vitreoscilla	0.021 ± 0.007	0.003 ± 0.002	0 ± 0	0 ± 0	0 ± 0	0 ± 0
Vulgatibacter	0 ± 0	0 ± 0	0 ± 0	0 ± 0	0.001 ± 0.001	0.001 ± 0.001
WCHB1-32	0.046 ± 0.008	0 ± 0	0 ± 0	0 ± 0	0 ± 0	0 ± 0
Williamsia	0 ± 0	0 ± 0	0 ± 0	0 ± 0	0.017 ± 0.005	0.005 ± 0.005
Williamwhitmania	0.002 ± 0.001	0 ± 0	0.001 ± 0.001	0 ± 0	0 ± 0	0 ± 0
Xanthobacter	0 ± 0	0.014 ± 0.005	0.009 ± 0.004	0.022 ± 0.005	0.008 ± 0.005	0.016 ± 0.003
Xylanibacillus	0.001 ± 0.001	0 ± 0	0 ± 0	0 ± 0	0 ± 0	0 ± 0
Yangia	0 ± 0	0 ± 0	0 ± 0	0.002 ± 0.002	0 ± 0	0.003 ± 0.002
Yersinia	0.003 ± 0.003	0.065 ± 0.01	0.082 ± 0.021	0.119 ± 0.046	0 ± 0	0.003 ± 0.003
Yinghuangia	0 ± 0	0 ± 0	0 ± 0	0 ± 0	0.004 ± 0.004	0 ± 0
Zavarzinella	0.001 ± 0.001	0 ± 0	0 ± 0	0 ± 0	0.01 ± 0.007	0 ± 0
Zoogloea	0.959 ± 0.028	0 ± 0	0 ± 0	0 ± 0	0 ± 0	0 ± 0

## Sheet: Fungal phyla
Phylum	ss	Dh	Ea	Ef	Lf	Lt
Aphelidiomycota	0.005 ± 0.005	0 ± 0	0.001 ± 0.001	0.001 ± 0.001	0 ± 0	0 ± 0
Ascomycota	35.836 ± 1.114	15.966 ± 2.715	26.141 ± 1.476	25.27 ± 1.7	67.521 ± 4.614	45.766 ± 1.738
Basidiomycota	64.074 ± 1.121	74.18 ± 4.808	73.625 ± 1.453	63.883 ± 2.967	30.831 ± 4.577	52.855 ± 1.631
Blastocladiomycota	0 ± 0	0 ± 0	0 ± 0	0 ± 0	0 ± 0	0.001 ± 0.001
Calcarisporiellomycota	0 ± 0	0 ± 0	0 ± 0	0 ± 0	0 ± 0	0.002 ± 0.002
Chytridiomycota	0.001 ± 0.001	0 ± 0	0 ± 0	0 ± 0	0.026 ± 0.007	0.005 ± 0.002
Glomeromycota	0 ± 0	0 ± 0	0 ± 0	0 ± 0	0 ± 0	0 ± 0
Kickxellomycota	0.003 ± 0.003	0.001 ± 0.001	0 ± 0	0.003 ± 0.002	0.02 ± 0.002	0.008 ± 0.005
Monoblepharomycota	0 ± 0	0 ± 0	0 ± 0	0 ± 0	0 ± 0	0 ± 0
Mortierellomycota	0.03 ± 0.008	9.804 ± 2.449	0.151 ± 0.018	10.757 ± 1.702	1.451 ± 0.114	1.241 ± 0.233
Mucoromycota	0 ± 0	0 ± 0	0.002 ± 0.001	0.001 ± 0.001	0.132 ± 0.053	0.02 ± 0.006
Olpidiomycota	0.006 ± 0.006	0.012 ± 0.007	0.001 ± 0.001	0.025 ± 0.012	0.001 ± 0.001	0.05 ± 0.027
Rozellomycota	0.045 ± 0.01	0.037 ± 0.013	0.075 ± 0.023	0.061 ± 0.012	0.017 ± 0.005	0.051 ± 0.006
Zoopagomycota	0 ± 0	0 ± 0	0.003 ± 0.002	0 ± 0	0 ± 0	0 ± 0

## Sheet: Fungal genera
Genus	ss	Dh	Ea	Ef	Lf	Lt
Acaulium	0.095 ± 0.016	0.018 ± 0.011	0.039 ± 0.013	0.05 ± 0.008	0.022 ± 0.017	0.154 ± 0.023
Acaulopage	0 ± 0	0 ± 0	0.003 ± 0.002	0 ± 0	0 ± 0	0 ± 0
Achroceratosphaeria	0 ± 0	0 ± 0	0 ± 0	0 ± 0	0.002 ± 0.002	0.001 ± 0.001
Acremoniisimulans	0 ± 0	0 ± 0	0.001 ± 0.001	0 ± 0	0 ± 0	0 ± 0
Acremoniopsis	0 ± 0	0 ± 0	0 ± 0	0 ± 0	0 ± 0	0.005 ± 0.004
Acremonium	0.057 ± 0.01	0.025 ± 0.01	0.043 ± 0.006	0.042 ± 0.009	0.053 ± 0.019	0.052 ± 0.008
Acrodontium	0 ± 0	0 ± 0	0.003 ± 0.003	0 ± 0	0 ± 0	0 ± 0
Acrophialophora	0 ± 0	0 ± 0	0.001 ± 0.001	0 ± 0	0.093 ± 0.028	0.042 ± 0.031
Acrospeira	0 ± 0	0 ± 0	0.002 ± 0.001	0 ± 0	0.008 ± 0.008	0.001 ± 0.001
Acrostalagmus	0.079 ± 0.023	0.071 ± 0.018	0.098 ± 0.015	0.071 ± 0.013	0.144 ± 0.081	0.198 ± 0.065
Agaricus	0 ± 0	0 ± 0	0 ± 0	0 ± 0	0 ± 0	0 ± 0
Alatosessilispora	0.003 ± 0.003	0 ± 0	0 ± 0	0 ± 0	0 ± 0	0 ± 0
Albifimbria	0.023 ± 0.007	0.026 ± 0.011	0.038 ± 0.007	0.038 ± 0.008	0.424 ± 0.045	0.365 ± 0.128
Albophoma	0.004 ± 0.004	0 ± 0	0.001 ± 0.001	0.006 ± 0.006	0.163 ± 0.043	0.037 ± 0.004
Alloconiothyrium	0.008 ± 0.008	0 ± 0	0.003 ± 0.002	0.004 ± 0.003	0 ± 0	0.001 ± 0.001
Allomyces	0 ± 0	0 ± 0	0 ± 0	0 ± 0	0 ± 0	0.001 ± 0.001
Alternaria	0.015 ± 0.01	0 ± 0	0.001 ± 0.001	0 ± 0	0.001 ± 0.001	0.009 ± 0.004
Amoeboaphelidium	0.005 ± 0.005	0 ± 0	0.001 ± 0.001	0.001 ± 0.001	0 ± 0	0 ± 0
Amphinema	0.004 ± 0.004	0.001 ± 0.001	0.001 ± 0.001	0 ± 0	0.001 ± 0.001	0.001 ± 0.001
Amphisphaeria	0 ± 0	0 ± 0	0 ± 0	0 ± 0	0 ± 0	0.002 ± 0.001
Anthopsis	0 ± 0	0 ± 0	0 ± 0	0.001 ± 0.001	0 ± 0	0.001 ± 0.001
Anthracobia	0 ± 0	0 ± 0	0 ± 0	0 ± 0	0.001 ± 0.001	0 ± 0
Apiosordaria	0 ± 0	0 ± 0	0.003 ± 0.002	0 ± 0	0.434 ± 0.058	0.086 ± 0.02
Apiospora	0.009 ± 0.007	0.001 ± 0.001	0.002 ± 0.001	0.002 ± 0.001	0.001 ± 0.001	0.001 ± 0.001
Apiotrichum	14.623 ± 0.115	25.712 ± 1.457	25.529 ± 1.181	26.244 ± 3.681	12.559 ± 2.306	28.306 ± 1.007
Apodus	0 ± 0	0 ± 0	0 ± 0	0 ± 0	0.001 ± 0.001	0 ± 0
Arachniotus	0 ± 0	0.001 ± 0.001	0 ± 0	0.001 ± 0.001	0 ± 0	0.001 ± 0.001
Archaeorhizomyces	0 ± 0	0 ± 0	0 ± 0	0 ± 0	0 ± 0	0.02 ± 0.009
Arcuadendron	0 ± 0	0.003 ± 0.003	0 ± 0	0 ± 0	0.006 ± 0.004	0 ± 0
Armillaria	0.006 ± 0.003	0.005 ± 0.003	0.007 ± 0.002	0.004 ± 0.002	0.003 ± 0.002	0.002 ± 0.002
Arthrobotrys	0.006 ± 0.006	0.004 ± 0.002	0.013 ± 0.008	0 ± 0	0.001 ± 0.001	0.016 ± 0.009
Arthrocatena	0.003 ± 0.003	0 ± 0	0 ± 0	0 ± 0	0 ± 0	0 ± 0
Arthroderma	0 ± 0	0 ± 0	0 ± 0	0 ± 0	0.001 ± 0.001	0.003 ± 0.002
Arthrographis	0.169 ± 0.043	3.325 ± 0.663	2.353 ± 0.195	0.602 ± 0.204	0.604 ± 0.262	1.81 ± 0.563
Arthropsis	0.002 ± 0.002	0.004 ± 0.004	0.007 ± 0.003	0.002 ± 0.001	0.292 ± 0.044	0.096 ± 0.013
Arxotrichum	0 ± 0	0 ± 0	0 ± 0	0 ± 0	0.002 ± 0.002	0 ± 0
Ascocoryne	0 ± 0	0 ± 0	0 ± 0	0 ± 0	0 ± 0	0 ± 0
Aseroe	0 ± 0	0 ± 0	0 ± 0	0.002 ± 0.002	0.014 ± 0.006	0.006 ± 0.003
Aspergillus	0.115 ± 0.021	0.079 ± 0.014	5.348 ± 1.867	0.33 ± 0.068	0.121 ± 0.041	0.732 ± 0.184
Atractiella	0.006 ± 0.006	0.016 ± 0.01	0.009 ± 0.005	0.001 ± 0.001	0.173 ± 0.051	0.048 ± 0.011
Atractium	0.013 ± 0.013	0.007 ± 0.007	0 ± 0	0.007 ± 0.007	0.007 ± 0.007	0 ± 0
Atractospora	0 ± 0	0 ± 0	0.001 ± 0.001	0 ± 0	0.006 ± 0.004	0.002 ± 0.001
Atrocalyx	0 ± 0	0.002 ± 0.002	0.001 ± 0.001	0.001 ± 0.001	0.002 ± 0.002	0 ± 0
Babjevia	0 ± 0	0 ± 0	0 ± 0	0.001 ± 0.001	0 ± 0	0 ± 0
Bacidia	0 ± 0	0 ± 0	0 ± 0	0.001 ± 0.001	0 ± 0	0 ± 0
Bacidina	0.001 ± 0.001	0 ± 0	0 ± 0	0 ± 0	0.001 ± 0.001	0 ± 0
Bactrodesmium	0 ± 0	0 ± 0	0 ± 0	0 ± 0	0 ± 0	0 ± 0
Beauveria	0 ± 0	0.003 ± 0.003	0.006 ± 0.004	0.003 ± 0.002	0.008 ± 0.005	0.05 ± 0.021
Begerowomyces	0 ± 0	0 ± 0	0.009 ± 0.007	0 ± 0	0 ± 0	0 ± 0
Bensingtonia	0 ± 0	0 ± 0	0 ± 0	0 ± 0	0 ± 0	0.002 ± 0.002
Berkeleyomyces	0 ± 0	0 ± 0	0 ± 0	0 ± 0	0.004 ± 0.003	0 ± 0
Bettsia	0.003 ± 0.003	0 ± 0	0 ± 0	0 ± 0	0 ± 0	0.001 ± 0.001
Biscogniauxia	0 ± 0	0 ± 0	0.002 ± 0.001	0.002 ± 0.001	0 ± 0	0 ± 0
Bisifusarium	0.026 ± 0.009	0.005 ± 0.005	0.002 ± 0.002	0 ± 0	0 ± 0	0.002 ± 0.002
Blastobotrys	0.001 ± 0.001	0 ± 0	0.003 ± 0.002	0.001 ± 0.001	0.001 ± 0.001	0.001 ± 0.001
Botryobasidium	0 ± 0	0.004 ± 0.004	0 ± 0	0 ± 0	0 ± 0	0 ± 0
Bovista	0 ± 0	0 ± 0	0 ± 0	0 ± 0	0.854 ± 0.188	0.161 ± 0.064
Brachyalara	0 ± 0	0 ± 0	0 ± 0	0.001 ± 0.001	0 ± 0	0 ± 0
Branch03_gen_Incertae_sedis	0.032 ± 0.009	0.023 ± 0.014	0.052 ± 0.019	0.048 ± 0.012	0.008 ± 0.004	0.034 ± 0.004
Branch06_gen_Incertae_sedis	0 ± 0	0 ± 0	0 ± 0	0 ± 0	0 ± 0	0 ± 0
Buckleyzyma	0.002 ± 0.002	0.001 ± 0.001	0.001 ± 0.001	0 ± 0	0 ± 0	0.002 ± 0.001
Bulbithecium	0 ± 0	0 ± 0	0.001 ± 0.001	0.001 ± 0.001	0.233 ± 0.031	0.153 ± 0.025
Bullera	0 ± 0	0 ± 0	0 ± 0	0.001 ± 0.001	0 ± 0	0 ± 0
Byssoloma	0 ± 0	0 ± 0	0 ± 0	0.002 ± 0.002	0 ± 0	0 ± 0
Cadophora	0.041 ± 0.014	0.008 ± 0.004	0.031 ± 0.018	0.01 ± 0.001	0.029 ± 0.009	0.007 ± 0.004
Caespitomonium	0.001 ± 0.001	0.001 ± 0.001	0.004 ± 0.002	0.001 ± 0.001	0.003 ± 0.002	0 ± 0
Cainia	0.004 ± 0.004	0 ± 0	0.002 ± 0.002	0 ± 0	0 ± 0	0 ± 0
Calcarisporiellales_gen_Incertae_sedis	0 ± 0	0 ± 0	0 ± 0	0 ± 0	0 ± 0	0 ± 0
Calceomyces	0 ± 0	0 ± 0	0 ± 0	0 ± 0	0.006 ± 0.002	0.001 ± 0.001
Caligospora	0 ± 0	0 ± 0	0 ± 0	0 ± 0	0 ± 0	0.001 ± 0.001
Calloriaceae_gen_Incertae_sedis	0.001 ± 0.001	0 ± 0	0 ± 0	0 ± 0	0 ± 0	0 ± 0
Calyptrozyma	0 ± 0	0 ± 0	0 ± 0	0 ± 0	0.001 ± 0.001	0 ± 0
Canariomyces	0 ± 0	0.017 ± 0.015	0.003 ± 0.002	0.006 ± 0.002	0.001 ± 0.001	0.001 ± 0.001
Candida	0.026 ± 0.008	0.001 ± 0.001	0.021 ± 0.005	0.016 ± 0.003	0.006 ± 0.005	0.007 ± 0.003
Capnodiaceae_gen_Incertae_sedis	0.005 ± 0.005	0.002 ± 0.002	0.014 ± 0.005	0.004 ± 0.002	0.001 ± 0.001	0.004 ± 0.003
Capronia	0 ± 0	0.001 ± 0.001	0 ± 0	0 ± 0	0 ± 0	0 ± 0
Carlosrosaea	0.018 ± 0.01	0 ± 0	0 ± 0	0 ± 0	0 ± 0	0 ± 0
Cephaliophora	0 ± 0	0.021 ± 0.012	0.032 ± 0.008	0.147 ± 0.058	0.012 ± 0.009	0.004 ± 0.002
Cephalotrichum	0.036 ± 0.01	0.006 ± 0.006	0.011 ± 0.006	0 ± 0	0.254 ± 0.057	0.135 ± 0.021
Cercophora	0 ± 0	0.003 ± 0.002	0.003 ± 0.003	0 ± 0	0.005 ± 0.002	0.001 ± 0.001
Cercospora	0.003 ± 0.002	0 ± 0	0 ± 0	0 ± 0	0 ± 0	0 ± 0
Cerioporus	0 ± 0	0 ± 0	0 ± 0	0.001 ± 0.001	0 ± 0	0 ± 0
Chaetomidium	0.002 ± 0.002	0.126 ± 0.06	0 ± 0	0.067 ± 0.02	11.188 ± 6.554	4.303 ± 1.565
Chaetosphaeria	0 ± 0	0 ± 0	0.001 ± 0.001	0 ± 0	0.019 ± 0.006	0.002 ± 0.002
Chaetosphaeronema	0 ± 0	0 ± 0	0 ± 0	0 ± 0	0.003 ± 0.003	0.571 ± 0.558
Chlamydocillium	0 ± 0	0 ± 0	0 ± 0	0 ± 0	0.002 ± 0.002	0.004 ± 0.003
Chloridium	0.053 ± 0.02	0.019 ± 0.007	0.056 ± 0.017	0.043 ± 0.008	0.686 ± 0.088	0.275 ± 0.038
Chrysosporium	0.019 ± 0.017	0.008 ± 0.004	0.009 ± 0.005	0.116 ± 0.016	0.009 ± 0.003	0.021 ± 0.005
Ciborinia	0.001 ± 0.001	0 ± 0	0 ± 0	0 ± 0	0 ± 0	0 ± 0
Circinella	0 ± 0	0 ± 0	0 ± 0	0 ± 0	0 ± 0	0 ± 0
Cladoniaceae_gen_Incertae_sedis	0 ± 0	0 ± 0	0 ± 0	0 ± 0	0.001 ± 0.001	0 ± 0
Cladophialophora	0.011 ± 0.008	0 ± 0	0.001 ± 0.001	0.001 ± 0.001	0.001 ± 0.001	0.001 ± 0.001
Cladorrhinum	0 ± 0	0 ± 0	0 ± 0	0 ± 0	0.009 ± 0.003	0.008 ± 0.003
Cladosporium	0.102 ± 0.017	0.004 ± 0.004	0.009 ± 0.006	0 ± 0	0.05 ± 0.01	0.059 ± 0.014
Clathrus	0.002 ± 0.002	0.001 ± 0.001	0.002 ± 0.002	0.001 ± 0.001	0 ± 0	0.008 ± 0.005
Clavaria	0 ± 0	0 ± 0	0 ± 0	0 ± 0	0.001 ± 0.001	0 ± 0
Claviceps	0.001 ± 0.001	0 ± 0	0 ± 0	0 ± 0	0 ± 0	0 ± 0
Clitocybe	0.005 ± 0.003	0.004 ± 0.002	0.004 ± 0.001	0.004 ± 0.002	0.001 ± 0.001	0.004 ± 0.002
Clitopilus	0 ± 0	0 ± 0	0 ± 0	0 ± 0	0 ± 0	0 ± 0
Clonostachys	0 ± 0	0 ± 0	0.001 ± 0.001	0 ± 0	0.001 ± 0.001	0 ± 0
Clypeoloculus	0 ± 0	0 ± 0	0 ± 0	0.001 ± 0.001	0 ± 0	0 ± 0
Clypeosphaeria	0 ± 0	0 ± 0	0 ± 0	0 ± 0	0.001 ± 0.001	0.001 ± 0.001
Codinaea	0 ± 0	0 ± 0	0 ± 0	0 ± 0	0.012 ± 0.006	0.002 ± 0.002
Colacogloea	0.001 ± 0.001	0 ± 0	0.001 ± 0.001	0 ± 0	0 ± 0	0 ± 0
Coleophoma	0 ± 0	0 ± 0	0 ± 0	0 ± 0	0.001 ± 0.001	0 ± 0
Colletotrichum	0.003 ± 0.003	0 ± 0	0.001 ± 0.001	0 ± 0	0.001 ± 0.001	0 ± 0
Coniella	0 ± 0	0.003 ± 0.003	0.001 ± 0	0 ± 0	0.001 ± 0.001	0.007 ± 0.003
Coniochaeta	0.2 ± 0.026	0.039 ± 0.014	0.036 ± 0.011	0.029 ± 0.009	0.277 ± 0.03	0.128 ± 0.019
Conioscypha	0.011 ± 0.007	0.001 ± 0.001	0.003 ± 0.002	0 ± 0	0.014 ± 0.004	0.004 ± 0.002
Coniosporium	0.02 ± 0.016	0 ± 0	0.001 ± 0.001	0 ± 0	0 ± 0	0 ± 0
Conlarium	0 ± 0	0 ± 0	0.001 ± 0.001	0 ± 0	0.003 ± 0.002	0.004 ± 0.003
Conocybe	0 ± 0	0 ± 0	0 ± 0	0.001 ± 0.001	0 ± 0	0 ± 0
Constantinomyces	0.01 ± 0.005	0 ± 0	0 ± 0	0.001 ± 0.001	0 ± 0	0.001 ± 0
Coprinellus	0.006 ± 0.005	0.002 ± 0.002	0.001 ± 0.001	0 ± 0	0 ± 0	0.003 ± 0.002
Coprinopsis	0.008 ± 0.005	0.004 ± 0.002	0.011 ± 0.002	0.006 ± 0.003	0.003 ± 0.002	0.006 ± 0.004
Cordana	0 ± 0	0 ± 0	0 ± 0	0 ± 0	0.018 ± 0.007	0.002 ± 0.001
Cortinarius	0 ± 0	0 ± 0	0 ± 0	0 ± 0	0 ± 0	0 ± 0
Corylicola	0.002 ± 0.002	0.004 ± 0.003	0.004 ± 0.002	0.004 ± 0.003	0.001 ± 0.001	0.001 ± 0.001
Cosmospora	0 ± 0	0.002 ± 0.002	0 ± 0	0 ± 0	0 ± 0	0 ± 0
Crepidotus	0.001 ± 0.001	0.003 ± 0.002	0.001 ± 0.001	0 ± 0	0 ± 0	0.001 ± 0.001
Cryptendoxyla	0 ± 0	0 ± 0	0.005 ± 0.005	0 ± 0	0 ± 0	0 ± 0
Cryptococcus	1.886 ± 0.352	0.009 ± 0.006	0.014 ± 0.01	0.006 ± 0.003	0.005 ± 0.003	0.003 ± 0.002
Cryptocoryneum	0 ± 0	0 ± 0	0 ± 0	0 ± 0	0 ± 0	0 ± 0
Cryptomarasmius	0.001 ± 0.001	0 ± 0	0 ± 0	0 ± 0	0 ± 0	0 ± 0
Curvibasidium	0.003 ± 0.002	0 ± 0	0 ± 0	0 ± 0	0 ± 0	0 ± 0
Curvularia	0.008 ± 0.007	0 ± 0	0.005 ± 0.003	0.003 ± 0.002	0 ± 0	0.003 ± 0.002
Cutaneotrichosporon	33.98 ± 1.265	5.035 ± 0.616	6.813 ± 0.702	6.092 ± 0.884	3.712 ± 1.297	7.468 ± 1.616
Cyanosporus	0 ± 0	0.004 ± 0.003	0.004 ± 0.002	0.001 ± 0.001	0 ± 0	0.001 ± 0
Cyberlindnera	0 ± 0	0 ± 0	0.001 ± 0.001	0.001 ± 0.001	0 ± 0	0 ± 0
Cylindrosympodioides	0.001 ± 0.001	0 ± 0	0 ± 0	0 ± 0	0 ± 0	0 ± 0
Cyphellophora	0.03 ± 0.011	0.025 ± 0.005	0.063 ± 0.017	0.147 ± 0.032	0.005 ± 0.003	0.03 ± 0.004
Cystobasidium	2.067 ± 0.13	4.285 ± 0.757	5.636 ± 0.287	4.406 ± 0.468	1.506 ± 0.507	3.813 ± 0.337
Cystofilobasidium	0.014 ± 0.008	0 ± 0	0.002 ± 0.001	0.002 ± 0.002	0 ± 0	0.001 ± 0.001
Cytospora	0 ± 0	0 ± 0	0 ± 0	0.001 ± 0.001	0 ± 0	0.001 ± 0.001
Daldinia	0 ± 0	0 ± 0	0.001 ± 0.001	0 ± 0	0 ± 0	0 ± 0
Darksidea	0 ± 0	0 ± 0	0 ± 0	0 ± 0	0 ± 0	0 ± 0
Deconica	0.07 ± 0.025	2.039 ± 2.002	0.041 ± 0.007	0.041 ± 0.015	0.013 ± 0.006	0.024 ± 0.008
Degelia	0.001 ± 0.001	0 ± 0	0 ± 0	0 ± 0	0 ± 0	0 ± 0
Dekkera	0.001 ± 0.001	0 ± 0	0 ± 0	0 ± 0	0 ± 0	0.001 ± 0.001
Dematiosporium	0 ± 0	0.008 ± 0.006	0.003 ± 0.003	0.002 ± 0.002	0.002 ± 0.002	0.002 ± 0.002
Diaporthe	0.023 ± 0.006	0 ± 0	0 ± 0	0 ± 0	0 ± 0	0 ± 0
Diatrype	0 ± 0	0 ± 0	0 ± 0	0 ± 0	0.001 ± 0.001	0 ± 0
Diatrypella	0 ± 0	0 ± 0	0.001 ± 0.001	0.001 ± 0.001	0 ± 0	0.001 ± 0.001
Dictyosporium	0 ± 0	0 ± 0	0 ± 0	0 ± 0	0.003 ± 0.003	0 ± 0
Didymosphaeria	0.003 ± 0.003	0 ± 0	0.002 ± 0.001	0.003 ± 0.003	0.001 ± 0.001	0.003 ± 0.003
Dimorphospora	0 ± 0	0 ± 0	0 ± 0	0 ± 0	0 ± 0	0 ± 0
Dinemasporium	0.008 ± 0.008	0 ± 0	0 ± 0	0 ± 0	0 ± 0	0.004 ± 0.004
Dioszegia	0.002 ± 0.002	0 ± 0	0 ± 0	0 ± 0	0 ± 0	0 ± 0
Diplocladiella	0 ± 0	0 ± 0	0 ± 0	0 ± 0	0 ± 0	0 ± 0
Dipodascus	0.002 ± 0.002	0.001 ± 0.001	0 ± 0	0 ± 0	0 ± 0	0.001 ± 0.001
Diutina	0.004 ± 0.003	0 ± 0	0 ± 0	0.001 ± 0.001	0 ± 0	0.001 ± 0.001
Diversispora	0 ± 0	0 ± 0	0 ± 0	0 ± 0	0 ± 0	0 ± 0
Dwiroopa	0 ± 0	0.004 ± 0.004	0 ± 0	0 ± 0	0 ± 0	0 ± 0
Echria	0 ± 0	0 ± 0	0 ± 0	0 ± 0	0.001 ± 0.001	0 ± 0
Emericellopsis	0.026 ± 0.011	0.01 ± 0.003	0.013 ± 0.011	0.026 ± 0.012	0.009 ± 0.006	0.019 ± 0.005
Endophragmiella	0 ± 0	0 ± 0	0 ± 0	0.001 ± 0.001	0 ± 0	0.002 ± 0.002
Engyodontium	0 ± 0	0 ± 0	0 ± 0	0.002 ± 0.002	0 ± 0	0 ± 0
Enterocarpus	0.072 ± 0.003	0.063 ± 0.018	0.008 ± 0.003	0.037 ± 0.014	0.112 ± 0.059	0.636 ± 0.159
Entoloma	0.006 ± 0.004	0 ± 0	0 ± 0	0.001 ± 0.001	0.003 ± 0.002	0.001 ± 0.001
Entomortierella	0 ± 0	0.002 ± 0.002	0 ± 0	0 ± 0	0 ± 0	0.004 ± 0.003
Entyloma	0 ± 0	0 ± 0	0 ± 0	0 ± 0	0 ± 0	0 ± 0
Erythrobasidiales_gen_Incertae_sedis	0.002 ± 0.002	0 ± 0	0 ± 0	0 ± 0	0 ± 0	0 ± 0
Eutypa	0.003 ± 0.003	0 ± 0	0.001 ± 0.001	0 ± 0	0.002 ± 0.002	0.002 ± 0.001
Evansstolkia	0 ± 0	0 ± 0	0 ± 0	0 ± 0	0 ± 0	0.001 ± 0.001
Exophiala	2.232 ± 0.139	0.118 ± 0.026	0.106 ± 0.014	0.081 ± 0.014	0.053 ± 0.023	0.053 ± 0.008
Extremus	0.014 ± 0.009	0 ± 0	0 ± 0	0.001 ± 0.001	0 ± 0	0.002 ± 0.002
Filobasidium	0.004 ± 0.004	0 ± 0	0 ± 0	0 ± 0	0 ± 0	0 ± 0
Fimicolochytrium	0 ± 0	0 ± 0	0 ± 0	0 ± 0	0.001 ± 0.001	0 ± 0
Fistulina	0 ± 0	0 ± 0	0.001 ± 0.001	0 ± 0	0 ± 0	0 ± 0
Flavocillium	0.002 ± 0.002	0 ± 0	0 ± 0	0 ± 0	0.001 ± 0.001	0.002 ± 0.001
Flavoplaca	0.002 ± 0.002	0 ± 0	0 ± 0	0 ± 0	0 ± 0	0 ± 0
Fonsecaea	0.02 ± 0.015	0.011 ± 0.007	0.004 ± 0.004	0.006 ± 0.006	0 ± 0	0.034 ± 0.027
Fontanospora	0.004 ± 0.004	0 ± 0	0 ± 0	0 ± 0	0 ± 0	0 ± 0
Fulvisporium	0 ± 0	0 ± 0	0 ± 0	0 ± 0	0 ± 0	0 ± 0
Fusariella	0 ± 0	0 ± 0	0 ± 0	0 ± 0	0.001 ± 0.001	0 ± 0
Fusarium	0.058 ± 0.014	0.017 ± 0.011	0.051 ± 0.024	0.072 ± 0.016	0.4 ± 0.057	0.571 ± 0.103
Fuscolachnum	0 ± 0	0 ± 0	0 ± 0	0 ± 0	0.001 ± 0.001	0 ± 0
Fusicolla	0.818 ± 0.082	0.214 ± 0.062	0.133 ± 0.022	0.392 ± 0.115	0.152 ± 0.056	0.495 ± 0.085
Gamsia	0.024 ± 0.006	0.022 ± 0.006	0.113 ± 0.029	0.213 ± 0.037	0.016 ± 0.008	0.044 ± 0.017
Ganoderma	0.005 ± 0.005	0.009 ± 0.007	0.01 ± 0.005	0.002 ± 0.001	0.002 ± 0.002	0.001 ± 0.001
Gibellulopsis	0.009 ± 0.009	0 ± 0	0.001 ± 0.001	0 ± 0	0.004 ± 0.004	0.002 ± 0.002
Gongronella	0 ± 0	0 ± 0	0 ± 0	0 ± 0	0 ± 0	0 ± 0
Grandibotrys	0 ± 0	0 ± 0	0 ± 0	0 ± 0	0.001 ± 0.001	0 ± 0
Graphium	0.003 ± 0.003	0.002 ± 0.002	0 ± 0	0.008 ± 0.003	0 ± 0	0.012 ± 0.007
GS18_ord_Incertae_sedis_gen_Incertae_sedis	0.006 ± 0.006	0.012 ± 0.007	0.001 ± 0.001	0.025 ± 0.012	0.001 ± 0.001	0.05 ± 0.027
GS19_gen_Incertae_sedis	0 ± 0	0 ± 0	0 ± 0	0 ± 0	0.019 ± 0.003	0.007 ± 0.005
Gymnascella	0.001 ± 0.001	0 ± 0	0 ± 0	0.002 ± 0.002	0 ± 0	0.002 ± 0.002
Halokirschsteiniothelia	0 ± 0	0 ± 0	0 ± 0	0.057 ± 0.056	0.005 ± 0.003	0.05 ± 0.019
Hannaella	0.006 ± 0.004	0 ± 0	0 ± 0	0 ± 0	0 ± 0	0 ± 0
Hanseniaspora	0.004 ± 0.004	0 ± 0	0 ± 0	0.001 ± 0.001	0 ± 0	0 ± 0
Haptocillium	0 ± 0	0 ± 0	0.001 ± 0.001	0 ± 0	0 ± 0	0 ± 0
Harposporium	0.026 ± 0.018	0 ± 0	0.002 ± 0.002	0.002 ± 0.002	0.006 ± 0.006	0.002 ± 0.001
Hawksworthiomyces	0 ± 0	0 ± 0	0 ± 0	0 ± 0	0 ± 0	0 ± 0
Hebeloma	0 ± 0	0 ± 0	0 ± 0	0.001 ± 0.001	0 ± 0	0 ± 0
Helminthosporium	0.003 ± 0.003	0 ± 0	0 ± 0	0 ± 0	0 ± 0	0 ± 0
Heterogastridium	0 ± 0	0 ± 0	0 ± 0	0.004 ± 0.002	0 ± 0	0.002 ± 0.002
Hirsutella	0.004 ± 0.004	0 ± 0	0 ± 0	0 ± 0	0.022 ± 0.011	0.014 ± 0.009
Hormiactis	0.002 ± 0.002	0.001 ± 0.001	0.001 ± 0.001	0.001 ± 0.001	0.003 ± 0.002	0.024 ± 0.007
Hormodochis	0 ± 0	0.001 ± 0.001	0 ± 0	0 ± 0	0 ± 0	0 ± 0
Hormonema	0 ± 0	0 ± 0	0 ± 0	0 ± 0	0.013 ± 0.009	0.006 ± 0.003
Hyaloraphidium	0 ± 0	0 ± 0	0 ± 0	0 ± 0	0 ± 0	0 ± 0
Hyalorbilia	0 ± 0	0 ± 0	0 ± 0	0.001 ± 0.001	0 ± 0	0 ± 0
Hydnellum	0 ± 0	0 ± 0	0 ± 0	0 ± 0	0 ± 0	0 ± 0
Hygrocybe	0 ± 0	0 ± 0	0 ± 0	0 ± 0	0.014 ± 0.004	0.002 ± 0.001
Hyphodontia	0.003 ± 0.003	0.006 ± 0.005	0.002 ± 0.001	0.001 ± 0.001	0 ± 0	0 ± 0
Hypomyces	0 ± 0	0 ± 0	0 ± 0	0 ± 0	0.004 ± 0.003	0.004 ± 0.003
Hypoxylon	0.001 ± 0.001	0 ± 0	0 ± 0	0 ± 0	0 ± 0	0 ± 0
Ilyonectria	0 ± 0	0 ± 0	0 ± 0	0 ± 0	0.846 ± 0.137	0.092 ± 0.014
Inocybe	0.001 ± 0.001	0 ± 0	0 ± 0	0.002 ± 0.002	0 ± 0	0 ± 0
Iodophanus	0.001 ± 0.001	0 ± 0	0 ± 0	0 ± 0	0 ± 0	0 ± 0
Itersonilia	0 ± 0	0.003 ± 0.003	0 ± 0	0 ± 0	0 ± 0	0 ± 0
Jahnula	0 ± 0	0 ± 0	0.012 ± 0.008	0.001 ± 0.001	0 ± 0	0.003 ± 0.002
Jalapriya	0 ± 0	0 ± 0	0.001 ± 0.001	0 ± 0	0 ± 0	0.001 ± 0.001
Jobellisiaceae_gen_Incertae_sedis	0 ± 0	0 ± 0	0 ± 0	0 ± 0	0.001 ± 0.001	0 ± 0
Junewangia	0 ± 0	0 ± 0	0 ± 0	0 ± 0	0.001 ± 0.001	0.001 ± 0.001
Kavinia	0 ± 0	0 ± 0	0 ± 0	0 ± 0	0 ± 0	0 ± 0
Kazachstania	0.012 ± 0.006	0 ± 0	0.003 ± 0.001	0.003 ± 0.003	0 ± 0	0.002 ± 0.001
Keissleriella	0 ± 0	0 ± 0	0 ± 0	0 ± 0	0 ± 0	0.001 ± 0.001
Keratinophyton	0.004 ± 0.004	0.001 ± 0.001	0.004 ± 0.003	0.004 ± 0.002	0.001 ± 0.001	0.003 ± 0.001
Kernia	0.008 ± 0.005	0.002 ± 0.002	0.007 ± 0.003	0 ± 0	0 ± 0	0.001 ± 0.001
Kickxella	0 ± 0	0 ± 0	0 ± 0	0.002 ± 0.002	0 ± 0	0 ± 0
Kirschsteiniothelia	0 ± 0	0 ± 0	0.001 ± 0.001	0.001 ± 0.001	0 ± 0	0 ± 0
Knufia	0.006 ± 0.004	0 ± 0	0 ± 0	0 ± 0	0 ± 0	0 ± 0
Kockovaella	0 ± 0	0.002 ± 0.001	0 ± 0	0 ± 0	0 ± 0	0.003 ± 0.002
Kondoa	0 ± 0	0 ± 0	0.001 ± 0.001	0.002 ± 0.001	0 ± 0	0 ± 0
Kregervanrija	0 ± 0	0 ± 0	0 ± 0	0 ± 0	0.001 ± 0.001	0 ± 0
Laccaria	0.002 ± 0.002	0.001 ± 0.001	0 ± 0	0 ± 0	0 ± 0	0 ± 0
Laetiporus	0 ± 0	0 ± 0	0 ± 0	0 ± 0	0 ± 0	0.002 ± 0.001
Lecanicillium	0.004 ± 0.004	0 ± 0	0 ± 0	0.001 ± 0.001	0 ± 0	0 ± 0
Lecidea	0 ± 0	0 ± 0	0 ± 0	0.002 ± 0.001	0 ± 0	0 ± 0
Lectera	0.017 ± 0.011	0 ± 0	0.003 ± 0.003	0.002 ± 0.002	0 ± 0	0.001 ± 0.001
Lecythophora	0 ± 0	0 ± 0	0 ± 0	0 ± 0	0.036 ± 0.011	0.015 ± 0.006
Lentomitella	0 ± 0	0 ± 0	0 ± 0	0 ± 0	0 ± 0	0 ± 0
Lepiota	0 ± 0	0 ± 0	0 ± 0	0 ± 0	0 ± 0	0 ± 0
Lepista	0 ± 0	0 ± 0	0 ± 0	0.001 ± 0.001	0 ± 0	0 ± 0
Leptodiscella	0.005 ± 0.005	0 ± 0	0 ± 0	0.001 ± 0.001	0.015 ± 0.003	0.006 ± 0.005
Letendraea	0.001 ± 0.001	0 ± 0	0 ± 0	0 ± 0	0 ± 0	0 ± 0
Leucogyrophana	0 ± 0	0 ± 0	0 ± 0	0 ± 0	0 ± 0	0 ± 0
Leuconeurospora	0 ± 0	0 ± 0	0 ± 0	0 ± 0	0 ± 0	0.002 ± 0.002
Leucosporidiaceae_gen_Incertae_sedis	0 ± 0	0 ± 0	0 ± 0	0 ± 0	0 ± 0	0 ± 0
Leucosporidiales_gen_Incertae_sedis	0.003 ± 0.002	0 ± 0	0 ± 0	0 ± 0	0 ± 0	0 ± 0
Leucothecium	0 ± 0	0.007 ± 0.003	0.59 ± 0.141	1.182 ± 0.255	0.037 ± 0.015	0.051 ± 0.013
Linnemannia	0 ± 0	0 ± 0	0 ± 0	0 ± 0	0.545 ± 0.108	0.105 ± 0.026
Lipomyces	0 ± 0	0.002 ± 0.002	0 ± 0	0 ± 0	0 ± 0	0 ± 0
Lophiostoma	0.004 ± 0.004	0.002 ± 0.002	0.002 ± 0.002	0 ± 0	0 ± 0	0 ± 0
Lophiotrema	0 ± 0	0 ± 0	0.002 ± 0.002	0.009 ± 0.005	0.169 ± 0.038	0.017 ± 0.006
Lunasporangiospora	0 ± 0	0.002 ± 0.002	0.001 ± 0.001	0.001 ± 0.001	0.001 ± 0.001	0.001 ± 0.001
Lycoperdon	0.002 ± 0.002	0.001 ± 0.001	0.001 ± 0.001	0 ± 0	0.001 ± 0.001	0 ± 0
Lyomyces	0.001 ± 0.001	0 ± 0	0.003 ± 0.002	0.001 ± 0.001	0.001 ± 0.001	0.001 ± 0.001
Malassezia	0.061 ± 0.013	0 ± 0	0.008 ± 0.004	0 ± 0	0 ± 0	0.001 ± 0.001
Mariannaea	0 ± 0	0.002 ± 0.002	0.001 ± 0.001	0 ± 0	0 ± 0	0.006 ± 0.004
Marquandomyces	0.002 ± 0.002	0.002 ± 0.002	0 ± 0	0 ± 0	0.309 ± 0.064	0.089 ± 0.032
Meira	0 ± 0	0 ± 0	0 ± 0	0 ± 0	0 ± 0	0 ± 0
Melanochaeta	0 ± 0	0 ± 0	0 ± 0	0 ± 0	0.001 ± 0.001	0.001 ± 0.001
Melanopsichium	0 ± 0	0 ± 0	0.001 ± 0.001	0 ± 0	0 ± 0	0 ± 0
Metacordyceps	0.002 ± 0.002	0 ± 0	0 ± 0	0 ± 0	0 ± 0	0.001 ± 0.001
Metapochonia	0.051 ± 0.027	0.008 ± 0.006	0.01 ± 0.004	0.025 ± 0.012	1.706 ± 0.154	0.812 ± 0.061
Metarhizium	0.007 ± 0.005	0.007 ± 0.005	0.013 ± 0.007	0.026 ± 0.01	0.858 ± 0.123	0.318 ± 0.054
Microascus	0.185 ± 0.045	0.24 ± 0.04	1.853 ± 0.397	2.764 ± 0.426	0.14 ± 0.078	0.684 ± 0.239
Microbotryum	0 ± 0	0 ± 0	0.001 ± 0.001	0 ± 0	0 ± 0	0 ± 0
Microcera	0.059 ± 0.015	0.008 ± 0.005	0.007 ± 0.007	0.02 ± 0.001	0.015 ± 0.013	0.005 ± 0.003
Microdochium	0.006 ± 0.005	0 ± 0	0 ± 0	0 ± 0	0.072 ± 0.009	0.039 ± 0.02
Microsporomyces	0 ± 0	0 ± 0	0.001 ± 0.001	0 ± 0	0 ± 0	0 ± 0
Minimedusa	0 ± 0	0.001 ± 0.001	0 ± 0	0 ± 0	0.002 ± 0.002	0 ± 0
Minutisphaera	0.001 ± 0.001	0.001 ± 0.001	0.002 ± 0.001	0 ± 0	0 ± 0	0 ± 0
Monascella	0 ± 0	0 ± 0	0 ± 0	0 ± 0	0 ± 0	0.001 ± 0.001
Monascus	0.117 ± 0.017	0.037 ± 0.011	0.062 ± 0.01	0.053 ± 0.011	0.015 ± 0.006	0.037 ± 0.008
Monochaetia	0 ± 0	0 ± 0	0 ± 0	0 ± 0	0 ± 0	0 ± 0
Montagnula	0.015 ± 0.007	0.003 ± 0.003	0.001 ± 0.001	0.002 ± 0.001	0 ± 0	0.001 ± 0
Mortierella	0.028 ± 0.008	9.653 ± 2.397	0.148 ± 0.019	10.716 ± 1.675	0.805 ± 0.095	1.067 ± 0.199
Mrakia	0 ± 0	0 ± 0	0.001 ± 0.001	0 ± 0	0 ± 0	0 ± 0
Mucor	0 ± 0	0 ± 0	0.001 ± 0.001	0.001 ± 0.001	0.025 ± 0.014	0 ± 0
Muscodor	0 ± 0	0 ± 0	0 ± 0	0.001 ± 0.001	0 ± 0	0 ± 0
Mycothermus	0.004 ± 0.004	0.001 ± 0.001	0.006 ± 0.003	0.002 ± 0.002	0.003 ± 0.001	0.001 ± 0.001
Myrmecridium	0.063 ± 0.015	0.024 ± 0.01	0.009 ± 0.004	0.007 ± 0.003	0.384 ± 0.05	0.285 ± 0.156
Myxocephala	0.036 ± 0.015	0.036 ± 0.015	0.592 ± 0.144	0.023 ± 0.005	0.002 ± 0.001	0.015 ± 0.002
Myxospora	0 ± 0	0 ± 0	0.001 ± 0.001	0 ± 0	0 ± 0	0.001 ± 0.001
Myxotrichum	0.016 ± 0.01	0.001 ± 0.001	0.013 ± 0.007	0.001 ± 0.001	0 ± 0	0.004 ± 0.002
Naganishia	0.31 ± 0.025	0.01 ± 0.007	0.003 ± 0.002	0.005 ± 0.002	0.05 ± 0.008	0.042 ± 0.009
Nannizzia	0.011 ± 0.007	0 ± 0	0.001 ± 0.001	0 ± 0	0 ± 0	0 ± 0
Narasimhella	0 ± 0	0 ± 0	0.001 ± 0.001	0.002 ± 0.001	0.002 ± 0.002	0.011 ± 0.006
Neoascochyta	0 ± 0	0 ± 0	0 ± 0	0 ± 0	0.004 ± 0.002	0 ± 0
Neobulgaria	0.002 ± 0.002	0 ± 0	0.001 ± 0.001	0.002 ± 0.002	0 ± 0	0.002 ± 0.001
Neocosmospora	0 ± 0	0.007 ± 0.004	0.024 ± 0.009	0.002 ± 0.002	0.027 ± 0.005	0.267 ± 0.133
Neodevriesia	0.024 ± 0.015	0 ± 0	0 ± 0	0 ± 0	0.001 ± 0.001	0.001 ± 0.001
Neodidymelliopsis	0.006 ± 0.006	0 ± 0	0.001 ± 0.001	0.002 ± 0.001	0.002 ± 0.002	0.004 ± 0.003
Neohypochnicium	0.014 ± 0.007	0.005 ± 0.002	0.015 ± 0.009	0.013 ± 0.009	0.005 ± 0.004	0.002 ± 0.001
Neomassarina	0 ± 0	0 ± 0	0 ± 0	0.001 ± 0.001	0 ± 0	0 ± 0
Neophaeococcomyces	0.006 ± 0.004	0.004 ± 0.004	0 ± 0	0 ± 0	0 ± 0	0.001 ± 0.001
Neophaeomoniella	0 ± 0	0 ± 0	0 ± 0	0 ± 0	0 ± 0	0.001 ± 0.001
Neopseudolachnella	0 ± 0	0 ± 0	0 ± 0	0 ± 0	0 ± 0	0.001 ± 0.001
Neopyrenochaeta	0.046 ± 0.024	0.015 ± 0.007	0.019 ± 0.008	0.015 ± 0.004	0.017 ± 0.004	0.018 ± 0.005
Neoroussoella	0.004 ± 0.004	0 ± 0	0.001 ± 0.001	0 ± 0	0 ± 0	0 ± 0
Neosartorya	0 ± 0	0 ± 0	0 ± 0	0 ± 0	0 ± 0	0.001 ± 0.001
Neosetophoma	0 ± 0	0 ± 0	0.001 ± 0.001	0.001 ± 0.001	0.002 ± 0.001	0.003 ± 0.001
Neostrelitziana	0.002 ± 0.002	0 ± 0	0 ± 0	0 ± 0	0 ± 0	0 ± 0
Niesslia	0 ± 0	0 ± 0	0 ± 0	0.001 ± 0.001	0 ± 0	0 ± 0
Nigrograna	0.031 ± 0.016	0.004 ± 0.004	0.014 ± 0.005	0.008 ± 0.002	0.002 ± 0.002	0.005 ± 0.003
Nigrospora	0.044 ± 0.029	0.003 ± 0.003	0.019 ± 0.016	0.015 ± 0.004	0.058 ± 0.023	0.043 ± 0.01
Nothoacremonium	0 ± 0	0 ± 0	0 ± 0	0 ± 0	0 ± 0	0 ± 0
Oberwinklerozyma	0 ± 0	0.001 ± 0.001	0 ± 0	0 ± 0	0 ± 0	0 ± 0
Ochrocladosporium	0.004 ± 0.004	0 ± 0	0 ± 0	0 ± 0	0 ± 0	0 ± 0
Ogataea	0 ± 0	0 ± 0	0 ± 0	0 ± 0	0 ± 0	0 ± 0
Oidiodendron	0.004 ± 0.004	0 ± 0	0 ± 0	0.001 ± 0.001	0.051 ± 0.011	0.092 ± 0.027
Olpidiaster	0 ± 0	0 ± 0	0 ± 0	0 ± 0	0.005 ± 0.002	0.001 ± 0.001
Omphalotus	0.003 ± 0.003	0 ± 0	0 ± 0	0.001 ± 0.001	0 ± 0	0.001 ± 0.001
Operculomyces	0.001 ± 0.001	0 ± 0	0 ± 0	0 ± 0	0.002 ± 0.002	0.002 ± 0.002
Ophiognomonia	0 ± 0	0 ± 0	0 ± 0	0 ± 0	0 ± 0	0 ± 0
Ophiosphaerella	0.007 ± 0.003	0 ± 0	0 ± 0	0 ± 0	0 ± 0	0.002 ± 0.001
Orbilia	0 ± 0	0 ± 0	0 ± 0	0.03 ± 0.022	0 ± 0	0 ± 0
Ovatospora	0.005 ± 0.005	0 ± 0	0 ± 0	0 ± 0	0 ± 0	0 ± 0
Ovicillium	0.004 ± 0.002	0.005 ± 0.003	0.027 ± 0.006	0.005 ± 0.002	0.008 ± 0.005	0.002 ± 0.002
Paecilomyces	0 ± 0	0.003 ± 0.002	0 ± 0	0 ± 0	0 ± 0	0.001 ± 0.001
Papiliotrema	0.063 ± 0.008	0.012 ± 0.011	0.011 ± 0.009	0.014 ± 0.003	0.092 ± 0.009	0.06 ± 0.014
Paraconiothyrium	0.015 ± 0.005	0.002 ± 0.002	0.001 ± 0.001	0.005 ± 0.004	0.003 ± 0.002	0.01 ± 0.003
Paracremonium	0.618 ± 0.034	0.107 ± 0.027	0.222 ± 0.024	0.165 ± 0.039	0.039 ± 0.013	0.251 ± 0.077
Paradevriesia	0.026 ± 0.018	0 ± 0	0 ± 0	0.007 ± 0.003	0.001 ± 0.001	0 ± 0
Paramicrosporidium	0.013 ± 0.004	0.015 ± 0.005	0.023 ± 0.005	0.013 ± 0.003	0.008 ± 0.003	0.017 ± 0.002
Paramicrothecium	0 ± 0	0 ± 0	0 ± 0	0 ± 0	0.002 ± 0.002	0 ± 0
Paraphaeosphaeria	0.025 ± 0.009	0.004 ± 0.003	0.008 ± 0.003	0.003 ± 0.002	0.005 ± 0.003	0.009 ± 0.002
Paraphoma	0.015 ± 0.01	0.002 ± 0.002	0.001 ± 0.001	0 ± 0	0 ± 0	0 ± 0
Paraphyton	0 ± 0	0 ± 0	0.001 ± 0.001	0 ± 0	0 ± 0	0.004 ± 0.004
Parapyrenochaeta	0.001 ± 0.001	0 ± 0	0.002 ± 0.002	0.001 ± 0.001	0 ± 0	0.001 ± 0.001
Parasola	0.002 ± 0.002	0 ± 0	0 ± 0	0 ± 0	0 ± 0	0 ± 0
Parastagonospora	0 ± 0	0 ± 0	0 ± 0	0 ± 0	0 ± 0	0 ± 0
Paratritirachium	0 ± 0	0 ± 0	0 ± 0	0 ± 0	0 ± 0	0.001 ± 0.001
Paurocotylis	0 ± 0	0.001 ± 0.001	0 ± 0	0 ± 0	0 ± 0	0 ± 0
Paxillaceae_gen_Incertae_sedis	0 ± 0	0 ± 0	0 ± 0	0 ± 0	0 ± 0	0 ± 0
Penicillium	0.541 ± 0.09	1.065 ± 0.547	0.461 ± 0.039	0.593 ± 0.082	9.65 ± 1.111	5.062 ± 0.569
Penidiella	0 ± 0	0 ± 0	0 ± 0	0.001 ± 0.001	0 ± 0	0 ± 0
Peniophora	0.013 ± 0.006	0.001 ± 0.001	0.006 ± 0.003	0.007 ± 0.003	0 ± 0	0.003 ± 0.002
Periconia	0.003 ± 0.003	0 ± 0	0 ± 0	0 ± 0	0 ± 0	0 ± 0
Pestalotiopsis	0 ± 0	0.002 ± 0.002	0 ± 0	0 ± 0	0 ± 0	0 ± 0
Peziza	0 ± 0	0 ± 0	0.001 ± 0.001	0.001 ± 0.001	0 ± 0	0 ± 0
Pezizellaster	0 ± 0	0 ± 0	0 ± 0	0 ± 0	0.051 ± 0.01	0.009 ± 0.001
Phaeoclavulina	0 ± 0	0.001 ± 0.001	0.001 ± 0.001	0 ± 0	0 ± 0	0 ± 0
Phaeoisaria	0.005 ± 0.005	0.009 ± 0.009	0 ± 0	0 ± 0	0 ± 0	0.001 ± 0.001
Phallus	0.002 ± 0.002	0.003 ± 0.001	0.011 ± 0.004	0.002 ± 0.001	0.011 ± 0.008	0.04 ± 0.01
Phellinus	0 ± 0	0 ± 0	0.001 ± 0.001	0 ± 0	0 ± 0	0 ± 0
Phialemonium	0 ± 0	0 ± 0	0.001 ± 0.001	0 ± 0	0 ± 0	0.002 ± 0.002
Phialocephala	0.001 ± 0.001	0 ± 0	0 ± 0	0 ± 0	0.002 ± 0.002	0 ± 0
Phialophora	0 ± 0	0 ± 0	0 ± 0	0 ± 0	0 ± 0	0.001 ± 0.001
Phomatospora	0.02 ± 0.007	0.003 ± 0.003	0.013 ± 0.003	0.004 ± 0.001	0.006 ± 0.006	0.01 ± 0.003
Phycomyces	0 ± 0	0 ± 0	0 ± 0	0 ± 0	0.001 ± 0.001	0.005 ± 0.005
Pichia	0 ± 0	0 ± 0	0.002 ± 0.002	0 ± 0	0.002 ± 0.002	0 ± 0
Pilidium	0.007 ± 0.003	0.003 ± 0.002	0.014 ± 0.006	0.014 ± 0.006	0.107 ± 0.046	0.071 ± 0.025
Pirottaea	0.001 ± 0.001	0.002 ± 0.002	0 ± 0	0 ± 0	0 ± 0	0 ± 0
Pisolithus	0.02 ± 0.011	0.007 ± 0.004	0.009 ± 0.003	0.006 ± 0.001	0.019 ± 0.003	0.019 ± 0.004
Pithoascus	0 ± 0	0 ± 0	0.005 ± 0.005	0.012 ± 0.008	0.001 ± 0.001	0.003 ± 0.002
Plectosphaerella	0.771 ± 0.145	0.072 ± 0.014	0.109 ± 0.014	0.13 ± 0.027	0.29 ± 0.059	0.319 ± 0.061
Poaceascoma	0 ± 0	0.007 ± 0.007	0 ± 0	0 ± 0	0 ± 0	0.001 ± 0.001
Podospora	0 ± 0	0 ± 0	0.001 ± 0.001	0 ± 0	0 ± 0	0 ± 0
Porosphaerella	0 ± 0	0 ± 0	0 ± 0	0.001 ± 0.001	0 ± 0	0 ± 0
Postia	0 ± 0	0.001 ± 0.001	0.001 ± 0.001	0.005 ± 0.003	0.001 ± 0.001	0.001 ± 0.001
Preussia	0.011 ± 0.009	0.016 ± 0.009	0 ± 0	0 ± 0	0.021 ± 0.016	0.021 ± 0.014
Prillingera	0.019 ± 0.013	0 ± 0	0 ± 0	0 ± 0	0 ± 0	0 ± 0
Protocreopsis	0 ± 0	0 ± 0	0.002 ± 0.002	0 ± 0	0.007 ± 0.004	0.023 ± 0.01
Protomyces	0.01 ± 0.005	0 ± 0	0 ± 0	0 ± 0	0 ± 0	0 ± 0
Proxiovicillium	0 ± 0	0.006 ± 0.002	0.003 ± 0.002	0.003 ± 0.002	0.001 ± 0.001	0.004 ± 0.003
Pseudoarthropsis	0 ± 0	0 ± 0	0 ± 0	0 ± 0	0 ± 0	0.001 ± 0.001
Pseudocoleophoma	0 ± 0	0.004 ± 0.004	0 ± 0	0 ± 0	0 ± 0	0 ± 0
Pseudogymnoascus	0.006 ± 0.004	0.052 ± 0.028	0.003 ± 0.002	0.002 ± 0.002	0.181 ± 0.145	0.598 ± 0.181
Pseudolaccaria	0 ± 0	0 ± 0	0 ± 0	0 ± 0	0.001 ± 0.001	0 ± 0
Pseudonectria	0 ± 0	0 ± 0	0 ± 0	0 ± 0	0 ± 0	0 ± 0
Pseudoniesslia	0 ± 0	0 ± 0	0.001 ± 0.001	0 ± 0	0.001 ± 0.001	0.001 ± 0.001
Pseudotaeniolina	0 ± 0	0.002 ± 0.002	0 ± 0	0 ± 0	0 ± 0	0 ± 0
Purpureocillium	0.017 ± 0.009	0.008 ± 0.005	0.032 ± 0.016	0.026 ± 0.007	0.148 ± 0.024	0.036 ± 0.006
Pyrenophora	0 ± 0	0 ± 0	0 ± 0	0 ± 0	0.134 ± 0.014	0.03 ± 0.014
Pyxidiophora	0 ± 0	0 ± 0	0.031 ± 0.012	0.003 ± 0.001	0 ± 0	0 ± 0
Ramophialophora	0 ± 0	0 ± 0	0 ± 0	0 ± 0	0.022 ± 0.006	0.007 ± 0.003
Rasamsonia	0 ± 0	0 ± 0	0 ± 0	0 ± 0	0.004 ± 0.002	0.013 ± 0.004
Remersonia	0 ± 0	0 ± 0	0.01 ± 0.007	0.006 ± 0.004	0.001 ± 0.001	0 ± 0
Resupinatus	0 ± 0	0.001 ± 0.001	0 ± 0	0 ± 0	0 ± 0	0 ± 0
Rhexothecium	0 ± 0	0 ± 0	0 ± 0	0 ± 0	0 ± 0	0.001 ± 0.001
Rhinocladiella	0 ± 0	0.001 ± 0.001	0 ± 0	0 ± 0	0 ± 0	0 ± 0
Rhizodiscina	0 ± 0	0 ± 0	0.001 ± 0.001	0 ± 0	0 ± 0	0 ± 0
Rhizophlyctis	0 ± 0	0 ± 0	0 ± 0	0 ± 0	0.005 ± 0.005	0.001 ± 0.001
Rhodocollybia	0 ± 0	0 ± 0	0 ± 0	0 ± 0	0 ± 0	0 ± 0
Rhodotorula	0 ± 0	0 ± 0	0 ± 0	0 ± 0	0 ± 0	0.001 ± 0.001
Rinaldiella	0 ± 0	0 ± 0	0 ± 0	0 ± 0	0.005 ± 0.003	0 ± 0
Rosellinia	0 ± 0	0 ± 0	0 ± 0	0.001 ± 0.001	0 ± 0	0 ± 0
Roussoella	0.055 ± 0.017	0.045 ± 0.018	0.085 ± 0.008	0.099 ± 0.031	0.015 ± 0.007	0.031 ± 0.01
Sampaiozyma	0.003 ± 0.003	0 ± 0	0 ± 0	0.002 ± 0.002	0 ± 0	0 ± 0
Samsoniella	0 ± 0	0 ± 0	0 ± 0	0 ± 0	0 ± 0	0.001 ± 0.001
Saprochaete	0 ± 0	0 ± 0	0.002 ± 0.002	0 ± 0	0.002 ± 0.002	0 ± 0
Sarcoporia	0 ± 0	0 ± 0	0.001 ± 0.001	0.001 ± 0.001	0 ± 0	0 ± 0
Sarea	0 ± 0	0.001 ± 0.001	0.007 ± 0.003	0 ± 0	0.002 ± 0.002	0.009 ± 0.005
Sarocladium	0 ± 0	0.001 ± 0.001	0.008 ± 0.003	0.002 ± 0.002	0.001 ± 0.001	0.007 ± 0.003
Saturnispora	0 ± 0	0 ± 0	0 ± 0	0.003 ± 0.003	0 ± 0	0 ± 0
Scedosporium	0.065 ± 0.018	0.034 ± 0.009	0.208 ± 0.102	0.035 ± 0.016	0.025 ± 0.009	0.063 ± 0.016
Schizothecium	0.002 ± 0.002	0 ± 0	0 ± 0	0 ± 0	0 ± 0	0 ± 0
Scleroderma	0 ± 0	0 ± 0	0.004 ± 0.002	0.003 ± 0.002	0.002 ± 0.002	0.004 ± 0.002
Sclerostagonospora	0 ± 0	0 ± 0	0 ± 0	0.001 ± 0.001	0.012 ± 0.004	0.004 ± 0.002
Sclerotinia	0.05 ± 0.009	0.009 ± 0.006	0.008 ± 0.003	0.012 ± 0.003	0.007 ± 0.003	0.012 ± 0.005
Scolecobasidium	0 ± 0	0 ± 0	0 ± 0	0 ± 0	0.013 ± 0.004	0.011 ± 0.004
Scytalidium	0.011 ± 0.008	0 ± 0	0.002 ± 0.002	0.003 ± 0.002	0.154 ± 0.012	0.076 ± 0.01
Seiridium	0 ± 0	0 ± 0	0 ± 0	0 ± 0	0.001 ± 0.001	0.001 ± 0.001
Septobasidium	0 ± 0	0.001 ± 0.001	0.002 ± 0.001	0.004 ± 0.002	0 ± 0	0 ± 0
Shiraia	0 ± 0	0 ± 0	0 ± 0	0 ± 0	0 ± 0	0 ± 0
Simplicillium	0.002 ± 0.002	0 ± 0	0 ± 0	0 ± 0	0 ± 0	0 ± 0
Sirastachys	0 ± 0	0 ± 0	0 ± 0	0 ± 0	0.007 ± 0.004	0 ± 0
Skeletocutis	0.015 ± 0.006	0.003 ± 0.002	0 ± 0	0.003 ± 0.002	0.002 ± 0.001	0.007 ± 0.003
Sodiomyces	0.003 ± 0.003	0 ± 0	0.001 ± 0.001	0 ± 0	0.004 ± 0.002	0.002 ± 0.002
Solicoccozyma	0 ± 0	0.001 ± 0.001	0 ± 0	0 ± 0	0.209 ± 0.029	0.09 ± 0.028
Sordaria	0.008 ± 0.006	0.149 ± 0.143	0.01 ± 0.005	0.051 ± 0.03	0.074 ± 0.061	0.027 ± 0.003
Spegazzinia	0 ± 0	0 ± 0	0 ± 0	0 ± 0	0 ± 0	0.001 ± 0.001
Speiropsis	0 ± 0	0 ± 0	0.001 ± 0.001	0 ± 0	0 ± 0	0 ± 0
Spencermartinsiella	0.002 ± 0.002	0 ± 0	0.002 ± 0.002	0.001 ± 0.001	0 ± 0	0 ± 0
Spiromastigoides	0 ± 0	0 ± 0	0 ± 0	0 ± 0	0 ± 0	0 ± 0
Spissiomyces	0.175 ± 0.023	0 ± 0	0 ± 0	0 ± 0	0 ± 0	0 ± 0
Spizellomyces	0 ± 0	0 ± 0	0 ± 0	0 ± 0	0.013 ± 0.006	0.001 ± 0.001
Sporidesmiella	0 ± 0	0 ± 0	0 ± 0	0 ± 0	0 ± 0	0.001 ± 0.001
Sporobolomyces	0 ± 0	0 ± 0	0 ± 0	0 ± 0	0.001 ± 0.001	0 ± 0
Sporocadus	0.001 ± 0.001	0 ± 0	0 ± 0	0 ± 0	0 ± 0	0 ± 0
Sporormiella	0 ± 0	0 ± 0	0 ± 0	0 ± 0	0.011 ± 0.005	0.218 ± 0.208
Sporothrix	0.004 ± 0.003	0.006 ± 0.005	0.005 ± 0.005	0 ± 0	0.002 ± 0.001	0 ± 0
Squamarina	0 ± 0	0 ± 0	0 ± 0	0 ± 0	0 ± 0	0 ± 0
Staphylotrichum	0.006 ± 0.006	0 ± 0	0 ± 0	0 ± 0	0.006 ± 0.005	0 ± 0
Starmerella	0.006 ± 0.004	0.002 ± 0.001	0 ± 0	0.003 ± 0.002	0 ± 0	0.003 ± 0.001
Steccherinum	0.002 ± 0.002	0 ± 0	0 ± 0	0 ± 0	0 ± 0	0 ± 0
Stephanonectria	0 ± 0	0.005 ± 0.005	0.003 ± 0.003	0.004 ± 0.002	0 ± 0	0.002 ± 0.001
Sterigmatomyces	0.023 ± 0.006	0.006 ± 0.004	0.015 ± 0.007	0.023 ± 0.006	0.007 ± 0.003	0.015 ± 0.005
Sugiyamaella	0.003 ± 0.003	0 ± 0	0 ± 0	0 ± 0	0 ± 0	0 ± 0
Symmetrospora	0.008 ± 0.006	0.006 ± 0.004	0.02 ± 0.005	0.011 ± 0.003	0.003 ± 0.002	0.008 ± 0.003
Talaromyces	0.171 ± 0.033	0.104 ± 0.045	0.137 ± 0.025	0.09 ± 0.016	0.129 ± 0.007	0.133 ± 0.019
Taphrina	0.005 ± 0.003	0.001 ± 0.001	0.001 ± 0.001	0.002 ± 0.001	0 ± 0	0 ± 0
Tausonia	0.278 ± 0.034	0.03 ± 0.008	0.057 ± 0.012	0.052 ± 0.008	0.033 ± 0.024	0.09 ± 0.013
Teichospora	0 ± 0	0 ± 0	0.001 ± 0.001	0 ± 0	0 ± 0	0.001 ± 0.001
Terana	0.006 ± 0.006	0 ± 0	0 ± 0	0 ± 0	0 ± 0	0 ± 0
Teratosphaeria	0 ± 0	0 ± 0	0 ± 0	0 ± 0	0 ± 0	0.002 ± 0.002
Tetracoccosporium	0.005 ± 0.003	0.007 ± 0.007	0.001 ± 0.001	0 ± 0	0 ± 0	0.001 ± 0.001
Thaxterogaster	0 ± 0	0 ± 0	0 ± 0	0 ± 0	0 ± 0	0 ± 0
Thelephora	0.001 ± 0.001	0 ± 0	0 ± 0	0 ± 0	0 ± 0	0 ± 0
Thelonectria	0.004 ± 0.004	0 ± 0	0.001 ± 0.001	0 ± 0	0 ± 0	0 ± 0
Thermoascus	0 ± 0	0.005 ± 0.004	0.005 ± 0.003	0.008 ± 0.005	0.061 ± 0.015	0.038 ± 0.014
Thermochaetoides	0 ± 0	0 ± 0	0 ± 0	0 ± 0	0 ± 0	0 ± 0
Thermothielavioides	0.002 ± 0.002	0.002 ± 0.002	0 ± 0	0 ± 0	14.201 ± 1.697	2.397 ± 0.326
Thyridium	0.007 ± 0.007	0.004 ± 0.004	0.002 ± 0.001	0.004 ± 0.002	0 ± 0	0 ± 0
Thyronectria	0 ± 0	0.001 ± 0.001	0 ± 0	0 ± 0	0 ± 0	0 ± 0
Tintelnotia	0.009 ± 0.007	0 ± 0	0 ± 0	0 ± 0	0 ± 0	0 ± 0
Tolypocladium	0 ± 0	0 ± 0	0.006 ± 0.004	0 ± 0	0.59 ± 0.116	0.056 ± 0.007
Tortispora	0.002 ± 0.002	0.003 ± 0.002	0.004 ± 0.002	0.007 ± 0.003	0 ± 0	0.001 ± 0.001
Torula	0 ± 0	0 ± 0	0 ± 0	0.001 ± 0.001	0 ± 0	0 ± 0
Trechispora	0.03 ± 0.014	0.005 ± 0.003	0.021 ± 0.007	0.011 ± 0.004	0.006 ± 0.003	0.025 ± 0.006
Triangularia	0 ± 0	0.002 ± 0.002	0.001 ± 0.001	0.001 ± 0.001	0.001 ± 0.001	0 ± 0
Trichobolus	0 ± 0	0 ± 0	0 ± 0	0.001 ± 0.001	0 ± 0	0 ± 0
Trichocladium	0 ± 0	0.009 ± 0.009	0 ± 0	0 ± 0	0.003 ± 0.002	0.002 ± 0.002
Trichoderma	0.237 ± 0.043	0.177 ± 0.024	0.225 ± 0.018	0.123 ± 0.021	0.18 ± 0.053	0.302 ± 0.036
Trichomerium	0.001 ± 0.001	0 ± 0	0 ± 0	0 ± 0	0 ± 0	0 ± 0
Trichophaeopsis	0 ± 0	0 ± 0	0 ± 0	0 ± 0	0 ± 0	0 ± 0
Trichosporon	0.067 ± 0.027	0 ± 0	0 ± 0	0 ± 0	0 ± 0	0 ± 0
Trigonopsis	0 ± 0	0 ± 0	0.003 ± 0.002	0 ± 0	0 ± 0	0.001 ± 0.001
Trimorphomycetaceae_gen_Incertae_sedis	0.016 ± 0.008	0 ± 0	0 ± 0	0 ± 0	0 ± 0	0 ± 0
Tulosesus	0 ± 0	0 ± 0	0 ± 0	0 ± 0	0.001 ± 0.001	0 ± 0
Umbelopsis	0 ± 0	0 ± 0	0.001 ± 0.001	0 ± 0	0.105 ± 0.05	0.015 ± 0.003
unclas. Acrocalymmaceae	0 ± 0	0 ± 0	0 ± 0	0 ± 0	0 ± 0	0 ± 0
unclas. Agaricales	0.027 ± 0.017	0.003 ± 0.002	0.003 ± 0.001	0.012 ± 0.007	0.016 ± 0.004	0.012 ± 0.003
unclas. Agaricomycetes	0.04 ± 0.011	0.018 ± 0.008	0.016 ± 0.006	0.014 ± 0.004	0.027 ± 0.006	0.019 ± 0.004
unclas. Ajellomycetaceae	0 ± 0	0 ± 0	0.001 ± 0.001	0 ± 0	0 ± 0	0 ± 0
unclas. Amphisphaeriales	0.026 ± 0.009	0.009 ± 0.007	0.011 ± 0.002	0.013 ± 0.007	0.006 ± 0.001	0.009 ± 0.003
unclas. Apiosporaceae	0 ± 0	0 ± 0	0 ± 0	0 ± 0	0 ± 0	0.001 ± 0
unclas. Arthrodermataceae	0 ± 0	0 ± 0	0 ± 0	0 ± 0	0.001 ± 0.001	0 ± 0
unclas. Ascodesmidaceae	0 ± 0	0 ± 0	0 ± 0	0 ± 0	0.011 ± 0.011	0.051 ± 0.044
unclas. Ascomycota	12.78 ± 0.593	6.464 ± 0.98	7.915 ± 0.413	11.79 ± 1.193	8.851 ± 1.058	9.546 ± 0.633
unclas. Aspergillaceae	0.004 ± 0.004	0 ± 0	0.083 ± 0.017	0.001 ± 0.001	0.033 ± 0.009	0.043 ± 0.017
unclas. Basidiomycota	5.258 ± 0.629	4.225 ± 0.704	5.468 ± 0.51	4.579 ± 0.569	3.005 ± 0.847	4.816 ± 0.305
unclas. Bionectriaceae	0.002 ± 0.002	0.001 ± 0.001	0.002 ± 0.002	0.005 ± 0.005	0.002 ± 0.002	0.002 ± 0.002
unclas. Calcarisporiellales	0 ± 0	0 ± 0	0 ± 0	0 ± 0	0 ± 0	0.002 ± 0.002
unclas. Capnodiaceae	0.003 ± 0.003	0 ± 0	0 ± 0	0 ± 0	0 ± 0	0 ± 0
unclas. Chaetomiaceae	0.564 ± 0.058	0.258 ± 0.06	0.104 ± 0.028	0.08 ± 0.014	2.327 ± 0.213	3.091 ± 0.482
unclas. Chaetosphaeriaceae	0 ± 0	0.009 ± 0.009	0 ± 0	0.001 ± 0.001	0 ± 0	0 ± 0
unclas. Clavicipitaceae	0 ± 0	0 ± 0	0 ± 0	0 ± 0	0.009 ± 0.005	0 ± 0
unclas. Coniochaetaceae	0 ± 0	0 ± 0	0 ± 0	0 ± 0	0 ± 0	0.003 ± 0.002
unclas. Conioscyphaceae	0 ± 0	0 ± 0	0 ± 0	0 ± 0	0.001 ± 0.001	0 ± 0
unclas. Cordycipitaceae	0.008 ± 0.008	0.004 ± 0.004	0 ± 0	0.013 ± 0.006	0.04 ± 0.011	0.01 ± 0.006
unclas. Cucurbitariaceae	0.006 ± 0.006	0 ± 0	0 ± 0	0 ± 0	0 ± 0	0.001 ± 0.001
unclas. Cuniculitremaceae	0.004 ± 0.004	0 ± 0	0.002 ± 0.002	0 ± 0	0 ± 0	0 ± 0
unclas. Cystobasidiaceae	0 ± 0	0 ± 0	0.007 ± 0.007	0 ± 0	0 ± 0	0 ± 0
unclas. Cystobasidiales	0 ± 0	0 ± 0	0.006 ± 0.004	0.001 ± 0.001	0 ± 0	0.002 ± 0.002
unclas. Cystobasidiomycetes	0 ± 0	0 ± 0	0 ± 0	0 ± 0	0.003 ± 0.003	0 ± 0
unclas. Cytosporaceae	0 ± 0	0 ± 0	0 ± 0	0 ± 0	0.001 ± 0.001	0 ± 0
unclas. Dacryobolaceae	0.001 ± 0.001	0 ± 0	0 ± 0	0 ± 0	0 ± 0	0.001 ± 0.001
unclas. Debaryomycetaceae	0 ± 0	0 ± 0	0 ± 0	0.003 ± 0.003	0 ± 0	0.001 ± 0.001
unclas. Diaporthales	0 ± 0	0 ± 0	0 ± 0	0.001 ± 0.001	0.02 ± 0.01	0.007 ± 0.002
unclas. Didymellaceae	0.406 ± 0.029	0.019 ± 0.018	0.043 ± 0.009	0.033 ± 0.009	0.15 ± 0.043	0.062 ± 0.01
unclas. Didymosphaeriaceae	0.026 ± 0.011	0.004 ± 0.002	0.01 ± 0.005	0.007 ± 0.003	0.019 ± 0.006	0.01 ± 0.006
unclas. Discinellaceae	0.004 ± 0.004	0 ± 0	0 ± 0	0 ± 0	0 ± 0	0 ± 0
unclas. Dothideaceae	0.001 ± 0.001	0 ± 0	0 ± 0	0 ± 0	0.001 ± 0.001	0 ± 0
unclas. Dothideomycetes	0.139 ± 0.052	0.021 ± 0.006	0.047 ± 0.017	0.033 ± 0.01	0.76 ± 0.11	0.509 ± 0.079
unclas. Eurotiales	0.035 ± 0.004	0.033 ± 0.011	0.069 ± 0.021	0.02 ± 0.012	0.34 ± 0.083	0.648 ± 0.151
unclas. Eurotiomycetes	0.054 ± 0.017	0.005 ± 0.003	0.024 ± 0.015	0.01 ± 0.003	0.082 ± 0.016	0.071 ± 0.019
unclas. Glomerellales	0 ± 0	0.002 ± 0.002	0 ± 0	0.002 ± 0.002	0 ± 0	0 ± 0
unclas. Gnomoniaceae	0 ± 0	0 ± 0	0 ± 0	0 ± 0	0 ± 0	0 ± 0
unclas. GS19_ord_Incertae_sedis	0 ± 0	0 ± 0	0 ± 0	0 ± 0	0.001 ± 0.001	0.001 ± 0.001
unclas. Helotiales	0.023 ± 0.004	0.003 ± 0.002	0.015 ± 0.004	0.002 ± 0.001	0.215 ± 0.038	0.11 ± 0.022
unclas. Herpotrichiellaceae	0.169 ± 0.042	0.08 ± 0.023	0.048 ± 0.011	0.051 ± 0.012	0.023 ± 0.017	0.033 ± 0.005
unclas. Holtermanniaceae	0.003 ± 0.003	0 ± 0	0 ± 0	0 ± 0	0 ± 0	0 ± 0
unclas. Hydnaceae	0 ± 0	0 ± 0	0.003 ± 0.003	0 ± 0	0.001 ± 0.001	0 ± 0
unclas. Hypocreaceae	0 ± 0	0 ± 0	0 ± 0	0 ± 0	0 ± 0	0 ± 0
unclas. Hypocreales	7.568 ± 1.189	0.603 ± 0.115	0.997 ± 0.161	0.737 ± 0.112	1.986 ± 0.227	1.996 ± 0.105
unclas. Kickxellaceae	0.003 ± 0.003	0.001 ± 0.001	0 ± 0	0.001 ± 0.001	0 ± 0	0 ± 0
unclas. Kriegeriales	0 ± 0	0 ± 0	0 ± 0	0.001 ± 0.001	0 ± 0	0 ± 0
unclas. Lachnaceae	0 ± 0	0 ± 0	0 ± 0	0 ± 0	0.005 ± 0.004	0.003 ± 0.001
unclas. Lecanoromycetes	0.003 ± 0.003	0 ± 0	0 ± 0	0 ± 0	0 ± 0	0 ± 0
unclas. Leotiomycetes	0 ± 0	0 ± 0	0.001 ± 0.001	0 ± 0	0.016 ± 0.01	0.003 ± 0.002
unclas. Leucosporidiaceae	0 ± 0	0.001 ± 0.001	0.01 ± 0.005	0 ± 0	0 ± 0	0.001 ± 0.001
unclas. Lophiostomataceae	0 ± 0	0 ± 0	0.004 ± 0.004	0 ± 0	0 ± 0	0 ± 0
unclas. Lophiotremataceae	0 ± 0	0 ± 0	0 ± 0	0 ± 0	0 ± 0	0.001 ± 0.001
unclas. Lyophyllaceae	0 ± 0	0 ± 0	0 ± 0	0 ± 0	0.001 ± 0.001	0 ± 0
unclas. Microascaceae	0.345 ± 0.064	0.157 ± 0.033	0.367 ± 0.081	0.125 ± 0.048	0.136 ± 0.027	0.385 ± 0.127
unclas. Microbotryomycetes	0.004 ± 0.004	0 ± 0	0 ± 0	0.001 ± 0.001	0.002 ± 0.002	0.006 ± 0.003
unclas. Microbotryomycetes_ord_Incertae_sedis	0.004 ± 0.004	0.002 ± 0.002	0 ± 0	0.001 ± 0.001	0.005 ± 0.003	0 ± 0
unclas. Mortierellaceae	0.002 ± 0.002	0.147 ± 0.056	0.002 ± 0.002	0.041 ± 0.039	0.1 ± 0.014	0.064 ± 0.021
unclas. Muyocopronaceae	0.002 ± 0.002	0 ± 0	0 ± 0	0 ± 0	0 ± 0	0 ± 0
unclas. Mycosphaerellaceae	0.006 ± 0.003	0 ± 0	0.001 ± 0.001	0 ± 0	0 ± 0	0 ± 0
unclas. Mycosphaerellales	0.064 ± 0.004	0.005 ± 0.004	0.019 ± 0.005	0.007 ± 0.003	0.056 ± 0.017	0.035 ± 0.003
unclas. Nectriaceae	1.51 ± 0.115	0.529 ± 0.031	0.297 ± 0.048	2.592 ± 0.219	0.151 ± 0.074	0.21 ± 0.028
unclas. Onygenaceae	0.002 ± 0.002	0 ± 0	0 ± 0	0 ± 0	0 ± 0	0 ± 0
unclas. Ophiocordycipitaceae	0 ± 0	0 ± 0	0 ± 0	0 ± 0	0.002 ± 0.001	0.003 ± 0.003
unclas. Orbiliaceae	0.004 ± 0.004	0 ± 0	0 ± 0	0 ± 0	0 ± 0	0 ± 0
unclas. Paxillaceae	0 ± 0	0 ± 0	0 ± 0	0 ± 0	0 ± 0	0 ± 0
unclas. Peniophoraceae	0.002 ± 0.002	0 ± 0	0 ± 0	0 ± 0	0 ± 0	0 ± 0
unclas. Pezizales	0 ± 0	0 ± 0	0.006 ± 0.003	0.001 ± 0.001	0.003 ± 0.002	0 ± 0
unclas. Phaeosphaeriaceae	0.005 ± 0.002	0.001 ± 0.001	0.003 ± 0.002	0.005 ± 0.001	0.006 ± 0.003	0.015 ± 0.005
unclas. Pilocarpaceae	0 ± 0	0 ± 0	0 ± 0	0 ± 0	0 ± 0	0 ± 0
unclas. Plectosphaerellaceae	0.111 ± 0.033	0.049 ± 0.024	0.125 ± 0.042	0.063 ± 0.014	1.136 ± 0.115	0.779 ± 0.129
unclas. Pleosporaceae	0 ± 0	0 ± 0	0 ± 0	0 ± 0	0 ± 0	0.002 ± 0.002
unclas. Pleosporales	0.397 ± 0.036	0.212 ± 0.061	0.225 ± 0.015	0.22 ± 0.026	2.475 ± 0.274	1.81 ± 0.726
unclas. Ploettnerulaceae	0 ± 0	0 ± 0	0 ± 0	0 ± 0	0 ± 0	0.002 ± 0.002
unclas. Polyporales	0 ± 0	0.001 ± 0.001	0 ± 0	0 ± 0	0.002 ± 0.001	0.001 ± 0.001
unclas. Psathyrellaceae	0.002 ± 0.002	0 ± 0	0 ± 0	0 ± 0	0 ± 0	0 ± 0
unclas. Pyxidiophorales	0 ± 0	0 ± 0	0 ± 0	0.001 ± 0.001	0 ± 0	0 ± 0
unclas. Ramalinaceae	0.002 ± 0.002	0 ± 0	0.001 ± 0.001	0 ± 0	0 ± 0	0 ± 0
unclas. Roussoellaceae	0.003 ± 0.003	0 ± 0	0.003 ± 0.003	0.001 ± 0.001	0.001 ± 0.001	0 ± 0
unclas. Saccharomycetales	0.454 ± 0.069	0.051 ± 0.051	0.071 ± 0.028	0.046 ± 0.023	0.027 ± 0.012	0.095 ± 0.029
unclas. Saccharomycetales_fam_Incertae_sedis	0 ± 0	0 ± 0	0 ± 0	0.001 ± 0.001	0 ± 0	0 ± 0
unclas. Sordariaceae	0.004 ± 0.004	0 ± 0	0 ± 0	0 ± 0	0 ± 0	0.002 ± 0.002
unclas. Sordariales	0.012 ± 0.009	0 ± 0	0 ± 0	0.001 ± 0.001	0.028 ± 0.015	0.016 ± 0.006
unclas. Sordariomycetes	0.579 ± 0.049	0.341 ± 0.075	1.466 ± 0.581	0.681 ± 0.072	1.319 ± 0.139	1.463 ± 0.157
unclas. Sporidiobolaceae	0 ± 0	0 ± 0	0 ± 0	0.004 ± 0.004	0 ± 0	0.014 ± 0.007
unclas. Sporormiaceae	0.032 ± 0.032	0.004 ± 0.004	0.007 ± 0.005	0.001 ± 0.001	0.044 ± 0.008	0.009 ± 0.004
unclas. Stachybotryaceae	0.05 ± 0.012	0.022 ± 0.013	0.04 ± 0.011	0.03 ± 0.011	0.045 ± 0.009	0.052 ± 0.004
unclas. Sympoventuriaceae	0.013 ± 0.007	0 ± 0	0.003 ± 0.002	0.001 ± 0.001	0.001 ± 0.001	0 ± 0
unclas. Teichosporaceae	0 ± 0	0 ± 0	0 ± 0	0 ± 0	0 ± 0	0.001 ± 0.001
unclas. Teratosphaeriaceae	0.549 ± 0.03	0.001 ± 0.001	0.003 ± 0.003	0.004 ± 0.003	0.008 ± 0.008	0.001 ± 0.001
unclas. Thermoascaceae	0.002 ± 0.002	0 ± 0	0 ± 0	0 ± 0	0 ± 0	0 ± 0
unclas. Tremellomycetes	0.101 ± 0.026	0.036 ± 0.014	0.022 ± 0.008	0.028 ± 0.004	5.481 ± 0.639	1.958 ± 0.154
unclas. Trichomeriaceae	0 ± 0	0 ± 0	0 ± 0	0 ± 0	0.001 ± 0.001	0 ± 0
unclas. Trichosporonaceae	4.59 ± 0.214	32.532 ± 5.384	29.637 ± 1.413	22.093 ± 1.474	2.937 ± 0.468	5.618 ± 1.243
unclas. Venturiales	0.002 ± 0.002	0 ± 0	0 ± 0	0 ± 0	0 ± 0	0 ± 0
unclas. Verrucariaceae	0.006 ± 0.006	0 ± 0	0 ± 0	0 ± 0	0 ± 0	0 ± 0
unclas. Xylariaceae	0 ± 0	0 ± 0	0.003 ± 0.003	0 ± 0	0 ± 0	0 ± 0
unclas. Xylariales	0.002 ± 0.002	0 ± 0	0.001 ± 0.001	0.002 ± 0.002	0 ± 0	0.003 ± 0.003
Urocystis	0 ± 0	0.002 ± 0.002	0 ± 0	0 ± 0	0 ± 0	0 ± 0
Valsaria	0 ± 0	0 ± 0	0 ± 0	0 ± 0	0 ± 0	0.003 ± 0.003
Valsonectria	0.002 ± 0.002	0 ± 0	0 ± 0	0 ± 0	0.001 ± 0.001	0 ± 0
Vanrija	0.167 ± 0.051	0.018 ± 0.013	0.016 ± 0.004	0.023 ± 0.006	0.009 ± 0.006	0.043 ± 0.016
Verrucaria	0.015 ± 0.005	0 ± 0	0 ± 0	0 ± 0	0 ± 0	0 ± 0
Verruciconidia	0.009 ± 0.006	0 ± 0	0.003 ± 0.003	0.003 ± 0.003	0.007 ± 0.005	0.007 ± 0.006
Verruconis	0.031 ± 0.024	0 ± 0	0.013 ± 0.005	0.001 ± 0.001	0 ± 0	0.002 ± 0.002
Verticillium	0 ± 0	0 ± 0	0 ± 0	0 ± 0	0.001 ± 0.001	0 ± 0
Virgaria	0 ± 0	0.001 ± 0.001	0 ± 0	0 ± 0	0 ± 0	0 ± 0
Vishniacozyma	0.007 ± 0.003	0 ± 0	0.001 ± 0.001	0 ± 0	0 ± 0	0 ± 0
Wallemia	0.168 ± 0.035	0.104 ± 0.033	0.14 ± 0.014	0.137 ± 0.015	0.03 ± 0.013	0.081 ± 0.027
Westerdykella	0 ± 0	0.001 ± 0.001	0 ± 0	0.001 ± 0.001	0.001 ± 0.001	0.002 ± 0.001
Wickerhamiella	1.359 ± 0.135	0.333 ± 0.077	0.357 ± 0.042	0.292 ± 0.039	0.1 ± 0.054	0.348 ± 0.039
Wickerhamomyces	0.008 ± 0.002	0.008 ± 0.004	0.007 ± 0.003	0.008 ± 0.004	0.003 ± 0.002	0.01 ± 0.003
Wongia	0 ± 0	0.001 ± 0.001	0.005 ± 0.003	0 ± 0	0.01 ± 0.005	0.003 ± 0.002
Xenasmatella	0 ± 0	0 ± 0	0 ± 0	0 ± 0	0 ± 0	0 ± 0
Xenochalara	0 ± 0	0 ± 0	0 ± 0	0 ± 0	0 ± 0	0.007 ± 0.006
Xerochrysium	0.028 ± 0.009	0.004 ± 0.002	0.011 ± 0.005	0.007 ± 0.004	0.001 ± 0.001	0.006 ± 0.002
Xylaria	0 ± 0	0.001 ± 0.001	0 ± 0	0 ± 0	0.001 ± 0.001	0 ± 0
Xylomelasma	0 ± 0	0 ± 0	0 ± 0	0.001 ± 0.001	0 ± 0	0 ± 0
Zygoascus	0.048 ± 0.015	0.036 ± 0.01	0.036 ± 0.01	0.052 ± 0.009	0.009 ± 0.003	0.02 ± 0.001
Zygotorulaspora	0.014 ± 0.009	0 ± 0	0.005 ± 0.001	0.001 ± 0.001	0.002 ± 0.002	0.001 ± 0.001
