# Supplementary material for: Earthworms Drastically and Differentially Modify the Bacteriomes and Mycobiomes of Sewage Sludge
Source: BioTech (Basel). 2026 May 10;15(2):33. doi: 10.3390/biotech15020033 (PMC13214669; doi:10.3390/biotech15020033)
Supplement: Supplementary file 1 [file biotech-15-00033-s001.zip › Table S2.xlsx]

## Sheet: Bacterial phyla
baseMean	log2FoldChange	lfcSE	stat	pvalue	padjust	Kingdom	Phylum	term
3091.5	4.19318	0.283288	14.8018	1.42522e-49	5.27333e-48	Bacteria	Bacillota	Dh vs ss
39437.4	4.23796	0.307485	13.7826	3.2417e-43	8.56735e-42	Bacteria	Actinomycetota	Dh vs ss
361.162	9.60259	0.967837	9.9217	3.35009e-23	5.16473e-22	Bacteria	Fusobacteriota	Dh vs ss
50.78	-6.9847	0.76587	-9.11996	7.51544e-20	9.26904e-19	Bacteria	Myxococcota	Dh vs ss
8.59405	8.95434	1.15473	7.75448	8.87084e-15	8.20553e-14	Bacteria	Chlamydiota	Dh vs ss
33.5184	-5.06397	0.686285	-7.37881	1.59713e-13	1.34304e-12	Bacteria	Acidobacteriota	Dh vs ss
2495.58	2.61856	0.457746	5.72056	1.06176e-08	5.77722e-08	Bacteria	Chloroflexota	Dh vs ss
290.969	2.72036	0.520145	5.23	1.69512e-07	8.04094e-07	Bacteria	Planctomycetota	Dh vs ss
784.182	2.06739	0.420354	4.91821	8.73371e-07	3.75753e-06	Bacteria	Patescibacteria	Dh vs ss
8.67974	-3.76282	0.842862	-4.46434	8.03157e-06	3.23009e-05	Bacteria	Candidatus Eremiobacterota	Dh vs ss
7.28498	-3.6486	0.896767	-4.06861	4.72941e-05	0.000178559	Bacteria	Gemmatimonadota	Dh vs ss
2.20448	-5.63873	1.54489	-3.64994	0.000262307	0.000882304	Bacteria	Candidatus Kapabacteria	Dh vs ss
3.27186	-4.63229	1.28218	-3.61283	0.000302878	0.00100058	Bacteria	Bdellovibrionota	Dh vs ss
4.77869	-7.00317	1.95127	-3.58902	0.000331921	0.00106591	Bacteria	Incertae Sedis	Dh vs ss
16.3924	2.1083	0.63085	3.34201	0.000831755	0.00241463	Bacteria	Thermodesulfobacteriota	Dh vs ss
7.37348	-4.42596	1.36633	-3.23929	0.00119826	0.00321273	Bacteria	Campylobacterota	Dh vs ss
3091.5	4.64512	0.283307	16.3961	2.04021e-60	1.25813e-58	Bacteria	Bacillota	Ea vs ss
39437.4	3.91717	0.307498	12.7388	3.59736e-37	6.65512e-36	Bacteria	Actinomycetota	Ea vs ss
361.162	8.94835	0.968142	9.24281	2.40109e-20	3.17287e-19	Bacteria	Fusobacteriota	Ea vs ss
50.78	-7.21862	0.860002	-8.39374	4.70936e-17	4.84018e-16	Bacteria	Myxococcota	Ea vs ss
33.5184	-5.72522	0.8622	-6.64024	3.13164e-11	2.31742e-10	Bacteria	Acidobacteriota	Ea vs ss
4102.76	1.69728	0.298607	5.68398	1.31597e-08	6.95585e-08	Bacteria	Bacteroidota	Ea vs ss
15999	2.25346	0.409498	5.50299	3.73399e-08	1.86699e-07	Bacteria	Pseudomonadota	Ea vs ss
16.3924	2.80182	0.62895	4.45476	8.39872e-06	3.30588e-05	Bacteria	Thermodesulfobacteriota	Ea vs ss
8.59405	4.79565	1.33686	3.58726	0.000334176	0.00106591	Bacteria	Chlamydiota	Ea vs ss
8.67974	-2.76024	0.81398	-3.39104	0.000696285	0.00211168	Bacteria	Candidatus Eremiobacterota	Ea vs ss
2495.58	1.53064	0.458163	3.34081	0.00083533	0.00241463	Bacteria	Chloroflexota	Ea vs ss
4.77869	-6.50293	1.95127	-3.33266	0.000860207	0.00244828	Bacteria	Incertae Sedis	Ea vs ss
784.182	1.39027	0.421286	3.30006	0.000966637	0.00270951	Bacteria	Patescibacteria	Ea vs ss
141.654	-1.69323	0.57148	-2.96288	0.00304772	0.00772367	Bacteria	Verrucomicrobiota	Ea vs ss
7.37348	2.94819	1.02675	2.87139	0.00408673	0.0102168	Bacteria	Campylobacterota	Ea vs ss
3091.5	4.62051	0.283265	16.3116	8.15895e-60	3.77351e-58	Bacteria	Bacillota	Ef vs ss
39437.4	4.50162	0.307486	14.6401	1.55901e-48	4.80695e-47	Bacteria	Actinomycetota	Ef vs ss
50.78	-9.84475	1.08779	-9.05025	1.42647e-19	1.64935e-18	Bacteria	Myxococcota	Ef vs ss
361.162	8.03343	0.968529	8.29446	1.09076e-16	1.06205e-15	Bacteria	Fusobacteriota	Ef vs ss
33.5184	-7.98422	1.03845	-7.68862	1.48732e-14	1.31026e-13	Bacteria	Acidobacteriota	Ef vs ss
141.654	-3.80344	0.593359	-6.41002	1.45502e-10	9.96959e-10	Bacteria	Verrucomicrobiota	Ef vs ss
2495.58	2.85493	0.457764	6.23668	4.46967e-10	2.95317e-09	Bacteria	Chloroflexota	Ef vs ss
784.182	2.56802	0.420285	6.11019	9.95104e-10	6.34808e-09	Bacteria	Patescibacteria	Ef vs ss
7.28498	-5.61981	1.09707	-5.12258	3.01382e-07	1.35989e-06	Bacteria	Gemmatimonadota	Ef vs ss
8.67974	-5.99943	1.17382	-5.11104	3.20393e-07	1.41126e-06	Bacteria	Candidatus Eremiobacterota	Ef vs ss
8.59405	5.74271	1.24296	4.6202	3.83378e-06	1.57611e-05	Bacteria	Chlamydiota	Ef vs ss
3.27186	-5.40867	1.29605	-4.17321	3.00332e-05	0.000115753	Bacteria	Bdellovibrionota	Ef vs ss
2.20448	-5.24163	1.54489	-3.39289	0.000691582	0.00211168	Bacteria	Candidatus Kapabacteria	Ef vs ss
4.77869	-6.60607	1.95127	-3.38551	0.000710449	0.00211989	Bacteria	Incertae Sedis	Ef vs ss
3091.5	6.25668	0.282894	22.1167	2.18445e-108	4.04124e-106	Bacteria	Bacillota	Lf vs ss
39437.4	4.04626	0.307485	13.1592	1.50675e-39	3.09721e-38	Bacteria	Actinomycetota	Lf vs ss
4102.76	-3.30251	0.300697	-10.9829	4.62079e-28	7.77134e-27	Bacteria	Bacteroidota	Lf vs ss
8.59405	6.91903	1.1745	5.89104	3.83777e-09	2.29028e-08	Bacteria	Chlamydiota	Lf vs ss
8.67974	-6.1599	1.0569	-5.82826	5.60074e-09	3.23793e-08	Bacteria	Candidatus Eremiobacterota	Lf vs ss
2495.58	2.63895	0.45772	5.76543	8.14481e-09	4.56603e-08	Bacteria	Chloroflexota	Lf vs ss
50.78	-3.37697	0.606522	-5.56776	2.58028e-08	1.32598e-07	Bacteria	Myxococcota	Lf vs ss
290.969	2.70951	0.520029	5.2103	1.88537e-07	8.71983e-07	Bacteria	Planctomycetota	Lf vs ss
784.182	2.01731	0.420293	4.79977	1.58849e-06	6.67887e-06	Bacteria	Patescibacteria	Lf vs ss
2.20448	-5.99698	1.54489	-3.88183	0.000103674	0.000383593	Bacteria	Candidatus Kapabacteria	Lf vs ss
4.77869	-7.36142	1.95127	-3.77262	0.000161543	0.000585988	Bacteria	Incertae Sedis	Lf vs ss
7.37348	-4.78421	1.36633	-3.50149	0.000462662	0.00145072	Bacteria	Campylobacterota	Lf vs ss
3.27186	-3.59247	1.1025	-3.25848	0.00112011	0.00304735	Bacteria	Bdellovibrionota	Lf vs ss
16.3924	-2.87327	0.895551	-3.20838	0.00133484	0.0035278	Bacteria	Thermodesulfobacteriota	Lf vs ss
3091.5	5.2927	0.28299	18.7028	4.69768e-78	4.34535e-76	Bacteria	Bacillota	Lt vs ss
39437.4	4.08809	0.307484	13.2953	2.46525e-40	5.70089e-39	Bacteria	Actinomycetota	Lt vs ss
4102.76	-2.80223	0.300029	-9.33984	9.64827e-21	1.37302e-19	Bacteria	Bacteroidota	Lt vs ss
50.78	-5.9888	0.675358	-8.86759	7.47444e-19	8.13395e-18	Bacteria	Myxococcota	Lt vs ss
2495.58	3.3182	0.457649	7.25054	4.15107e-13	3.33891e-12	Bacteria	Chloroflexota	Lt vs ss
8.59405	8.09216	1.15957	6.9786	2.98133e-12	2.29811e-11	Bacteria	Chlamydiota	Lt vs ss
8.67974	-7.72317	1.17382	-6.57953	4.71951e-11	3.35811e-10	Bacteria	Candidatus Eremiobacterota	Lt vs ss
784.182	2.4931	0.420092	5.93466	2.94447e-09	1.81576e-08	Bacteria	Patescibacteria	Lt vs ss
290.969	2.7231	0.519997	5.23676	1.63416e-07	7.95579e-07	Bacteria	Planctomycetota	Lt vs ss
2.20448	-5.81121	1.54489	-3.76158	0.000168841	0.000600685	Bacteria	Candidatus Kapabacteria	Lt vs ss
3.27186	-4.8241	1.29605	-3.72217	0.000197517	0.000689447	Bacteria	Bdellovibrionota	Lt vs ss
4.77869	-7.17565	1.95127	-3.67742	0.000235608	0.000807174	Bacteria	Incertae Sedis	Lt vs ss
33.5184	-1.69686	0.515151	-3.29392	0.000988013	0.00272809	Bacteria	Acidobacteriota	Lt vs ss
361.162	2.99878	0.988114	3.03485	0.00240655	0.0061835	Bacteria	Fusobacteriota	Lt vs ss
7.28498	-2.17168	0.714678	-3.03868	0.00237617	0.0061835	Bacteria	Gemmatimonadota	Lt vs ss
7.37348	-3.44429	1.36633	-2.52082	0.011708	0.0288798	Bacteria	Campylobacterota	Lt vs ss

## Sheet: Bacterial genera
baseMean	log2FoldChange	lfcSE	stat	pvalue	padjust	Kingdom	Phylum	Class	Order	Family	Genus	term
3488.99	5.6192	0.223438	25.1489	1.45459e-139	6.23292e-136	Bacteria	Actinomycetota	Actinobacteria	Mycobacteriales	Mycobacteriaceae	Mycobacterium	Dh vs ss
3488.99	5.535	0.223462	24.7693	1.91882e-135	4.11108e-132	Bacteria	Actinomycetota	Actinobacteria	Mycobacteriales	Mycobacteriaceae	Mycobacterium	Ef vs ss
4305.41	5.21254	0.218097	23.9001	3.05282e-126	4.36045e-123	Bacteria	Actinomycetota	Actinobacteria	PeM15	unclas. PeM15	unclas. PeM15	Dh vs ss
4305.41	5.14683	0.218116	23.5968	4.15998e-123	4.45638e-120	Bacteria	Actinomycetota	Actinobacteria	PeM15	unclas. PeM15	unclas. PeM15	Ef vs ss
2295.14	5.04992	0.219237	23.0341	2.12293e-117	1.81935e-114	Bacteria	Actinomycetota	Actinobacteria	unclas. Actinobacteria	unclas. Actinobacteria	unclas. Actinobacteria	Dh vs ss
2295.14	5.02123	0.219263	22.9005	4.58808e-116	3.27666e-113	Bacteria	Actinomycetota	Actinobacteria	unclas. Actinobacteria	unclas. Actinobacteria	unclas. Actinobacteria	Ef vs ss
4305.41	4.99068	0.218088	22.8838	6.74066e-116	4.12625e-113	Bacteria	Actinomycetota	Actinobacteria	PeM15	unclas. PeM15	unclas. PeM15	Lt vs ss
3488.99	5.02671	0.223487	22.4921	4.95659e-112	2.65487e-109	Bacteria	Actinomycetota	Actinobacteria	Mycobacteriales	Mycobacteriaceae	Mycobacterium	Lt vs ss
2295.14	4.73804	0.219243	21.6109	1.41901e-103	6.75608e-101	Bacteria	Actinomycetota	Actinobacteria	unclas. Actinobacteria	unclas. Actinobacteria	unclas. Actinobacteria	Lt vs ss
3488.99	4.74641	0.223646	21.2229	5.87305e-100	2.5166e-97	Bacteria	Actinomycetota	Actinobacteria	Mycobacteriales	Mycobacteriaceae	Mycobacterium	Ea vs ss
4305.41	4.57455	0.21823	20.962	1.45738e-97	5.20407e-95	Bacteria	Actinomycetota	Actinobacteria	PeM15	unclas. PeM15	unclas. PeM15	Ea vs ss
752.348	-7.36712	0.351039	-20.9866	8.6886e-98	3.3846e-95	Bacteria	Pseudomonadota	Gammaproteobacteria	Burkholderiales	Comamonadaceae	unclas. Comamonadaceae	Lf vs ss
212.089	4.773	0.228265	20.9099	4.35161e-97	1.43436e-94	Bacteria	Actinomycetota	Actinobacteria	Frankiales	Nakamurellaceae	Nakamurella	Lt vs ss
2217.99	4.82294	0.237812	20.2805	1.91181e-91	5.85151e-89	Bacteria	Actinomycetota	Actinobacteria	Propionibacteriales	Nocardioidaceae	Nocardioides	Lt vs ss
3488.99	4.4797	0.223532	20.0405	2.44266e-89	6.97787e-87	Bacteria	Actinomycetota	Actinobacteria	Mycobacteriales	Mycobacteriaceae	Mycobacterium	Lf vs ss
6452.22	5.50342	0.276825	19.8805	6.00324e-88	1.60774e-85	Bacteria	Actinomycetota	Actinobacteria	Mycobacteriales	Nocardiaceae	Gordonia	Dh vs ss
212.089	4.54604	0.229541	19.8049	2.7017e-87	6.80987e-85	Bacteria	Actinomycetota	Actinobacteria	Frankiales	Nakamurellaceae	Nakamurella	Dh vs ss
337.118	7.41483	0.376711	19.6831	3.01237e-86	6.79368e-84	Bacteria	Chloroflexota	Chloroflexia	Thermomicrobiales	JG30-KF-CM45	unclas. JG30-KF-CM45	Dh vs ss
4305.41	4.29591	0.218144	19.693	2.47491e-86	5.89165e-84	Bacteria	Actinomycetota	Actinobacteria	PeM15	unclas. PeM15	unclas. PeM15	Lf vs ss
6452.22	5.43041	0.276835	19.616	1.12825e-85	2.37491e-83	Bacteria	Actinomycetota	Actinobacteria	Mycobacteriales	Nocardiaceae	Gordonia	Ef vs ss
2295.14	4.30597	0.21953	19.6144	1.1639e-85	2.37491e-83	Bacteria	Actinomycetota	Actinobacteria	unclas. Actinobacteria	unclas. Actinobacteria	unclas. Actinobacteria	Ea vs ss
818.32	5.43164	0.277634	19.5641	3.13164e-85	6.09958e-83	Bacteria	Actinomycetota	Actinobacteria	Micrococcales	Microbacteriaceae	Microbacterium	Ef vs ss
2295.14	4.24393	0.219291	19.353	1.92422e-83	3.5849e-81	Bacteria	Actinomycetota	Actinobacteria	unclas. Actinobacteria	unclas. Actinobacteria	unclas. Actinobacteria	Lf vs ss
2217.99	4.58352	0.237935	19.2638	1.08193e-82	1.9317e-80	Bacteria	Actinomycetota	Actinobacteria	Propionibacteriales	Nocardioidaceae	Nocardioides	Dh vs ss
818.32	5.34074	0.277643	19.236	1.8478e-82	3.16713e-80	Bacteria	Actinomycetota	Actinobacteria	Micrococcales	Microbacteriaceae	Microbacterium	Dh vs ss
212.089	4.38093	0.23031	19.0219	1.12337e-80	1.8514e-78	Bacteria	Actinomycetota	Actinobacteria	Frankiales	Nakamurellaceae	Nakamurella	Ef vs ss
578.763	6.23038	0.328647	18.9577	3.81561e-80	6.05552e-78	Bacteria	Bacillota	Clostridia	Peptostreptococcales-Tissierellales	Peptostreptococcaceae	Romboutsia	Dh vs ss
578.763	6.20823	0.328704	18.887	1.45929e-79	2.23324e-77	Bacteria	Bacillota	Clostridia	Peptostreptococcales-Tissierellales	Peptostreptococcaceae	Romboutsia	Ef vs ss
753.956	4.53241	0.240328	18.8593	2.46631e-79	3.64418e-77	Bacteria	Actinomycetota	Actinobacteria	Propionibacteriales	Nocardioidaceae	Marmoricola	Lt vs ss
5887.51	7.93632	0.421102	18.8466	3.13583e-79	4.47901e-77	Bacteria	Pseudomonadota	Gammaproteobacteria	Enterobacterales	Aeromonadaceae	Aeromonas	Ea vs ss
337.118	7.09	0.377009	18.8059	6.754e-79	9.33577e-77	Bacteria	Chloroflexota	Chloroflexia	Thermomicrobiales	JG30-KF-CM45	unclas. JG30-KF-CM45	Ef vs ss
2217.99	4.45671	0.237994	18.7261	3.03223e-78	4.06035e-76	Bacteria	Actinomycetota	Actinobacteria	Propionibacteriales	Nocardioidaceae	Nocardioides	Ef vs ss
903.122	5.23347	0.280294	18.6714	8.46341e-78	1.09896e-75	Bacteria	Actinomycetota	Thermoleophilia	Solirubrobacterales	Solirubrobacteraceae	Baekduia	Ef vs ss
753.956	4.46339	0.24057	18.5534	7.64848e-77	9.63933e-75	Bacteria	Actinomycetota	Actinobacteria	Propionibacteriales	Nocardioidaceae	Marmoricola	Dh vs ss
163.005	5.39072	0.290739	18.5414	9.56301e-77	1.17079e-74	Bacteria	Actinomycetota	Thermoleophilia	Solirubrobacterales	Solirubrobacteraceae	unclas. Solirubrobacteraceae	Lf vs ss
6452.22	5.11168	0.276832	18.4649	3.957e-76	4.70993e-74	Bacteria	Actinomycetota	Actinobacteria	Mycobacteriales	Nocardiaceae	Gordonia	Lt vs ss
163.005	5.35949	0.292286	18.3365	4.23286e-75	4.9021e-73	Bacteria	Actinomycetota	Thermoleophilia	Solirubrobacterales	Solirubrobacteraceae	unclas. Solirubrobacteraceae	Ef vs ss
753.956	4.41094	0.240669	18.3278	4.96649e-75	5.60037e-73	Bacteria	Actinomycetota	Actinobacteria	Propionibacteriales	Nocardioidaceae	Marmoricola	Ef vs ss
903.122	5.10271	0.280326	18.2028	4.90525e-74	5.38949e-72	Bacteria	Actinomycetota	Thermoleophilia	Solirubrobacterales	Solirubrobacteraceae	Baekduia	Dh vs ss
2217.99	4.32221	0.237849	18.172	8.59277e-74	9.205e-72	Bacteria	Actinomycetota	Actinobacteria	Propionibacteriales	Nocardioidaceae	Nocardioides	Lf vs ss
903.122	5.03214	0.280215	17.9581	4.14591e-72	4.33298e-70	Bacteria	Actinomycetota	Thermoleophilia	Solirubrobacterales	Solirubrobacteraceae	Baekduia	Lt vs ss
212.089	4.08957	0.229121	17.8489	2.9461e-71	3.00573e-69	Bacteria	Actinomycetota	Actinobacteria	Frankiales	Nakamurellaceae	Nakamurella	Lf vs ss
212.089	4.12333	0.231482	17.8127	5.62909e-71	5.60945e-69	Bacteria	Actinomycetota	Actinobacteria	Frankiales	Nakamurellaceae	Nakamurella	Ea vs ss
578.763	5.78221	0.328748	17.5886	3.01345e-69	2.93469e-67	Bacteria	Bacillota	Clostridia	Peptostreptococcales-Tissierellales	Peptostreptococcaceae	Romboutsia	Lt vs ss
2217.99	4.11519	0.238137	17.2808	6.56722e-67	6.25345e-65	Bacteria	Actinomycetota	Actinobacteria	Propionibacteriales	Nocardioidaceae	Nocardioides	Ea vs ss
753.956	4.1247	0.240383	17.1588	5.40005e-66	5.03026e-64	Bacteria	Actinomycetota	Actinobacteria	Propionibacteriales	Nocardioidaceae	Marmoricola	Lf vs ss
5887.51	7.09546	0.421135	16.8484	1.07772e-63	9.82558e-62	Bacteria	Pseudomonadota	Gammaproteobacteria	Enterobacterales	Aeromonadaceae	Aeromonas	Ef vs ss
6452.22	4.60109	0.276923	16.615	5.4244e-62	4.84241e-60	Bacteria	Actinomycetota	Actinobacteria	Mycobacteriales	Nocardiaceae	Gordonia	Ea vs ss
903.122	4.62286	0.280735	16.467	6.33539e-61	5.54024e-59	Bacteria	Actinomycetota	Thermoleophilia	Solirubrobacterales	Solirubrobacteraceae	Baekduia	Ea vs ss
5887.51	6.91326	0.421141	16.4155	1.48079e-60	1.24416e-58	Bacteria	Pseudomonadota	Gammaproteobacteria	Enterobacterales	Aeromonadaceae	Aeromonas	Dh vs ss
282.22	5.23354	0.318805	16.4161	1.46737e-60	1.24416e-58	Bacteria	Actinomycetota	Actinobacteria	Micrococcales	Microbacteriaceae	Leucobacter	Ea vs ss
6452.22	4.48874	0.276857	16.2132	4.06596e-59	3.35051e-57	Bacteria	Actinomycetota	Actinobacteria	Mycobacteriales	Nocardiaceae	Gordonia	Lf vs ss
163.005	4.75836	0.294028	16.1834	6.60731e-59	5.34194e-57	Bacteria	Actinomycetota	Thermoleophilia	Solirubrobacterales	Solirubrobacteraceae	unclas. Solirubrobacteraceae	Dh vs ss
578.763	5.32652	0.329527	16.1641	9.03297e-59	7.16783e-57	Bacteria	Bacillota	Clostridia	Peptostreptococcales-Tissierellales	Peptostreptococcaceae	Romboutsia	Ea vs ss
163.005	4.71262	0.293158	16.0754	3.79756e-58	2.95865e-56	Bacteria	Actinomycetota	Thermoleophilia	Solirubrobacterales	Solirubrobacteraceae	unclas. Solirubrobacteraceae	Lt vs ss
337.118	6.07142	0.37836	16.0467	6.03239e-58	4.61586e-56	Bacteria	Chloroflexota	Chloroflexia	Thermomicrobiales	JG30-KF-CM45	unclas. JG30-KF-CM45	Ea vs ss
752.348	-5.40981	0.337917	-16.0093	1.10029e-57	8.12883e-56	Bacteria	Pseudomonadota	Gammaproteobacteria	Burkholderiales	Comamonadaceae	unclas. Comamonadaceae	Dh vs ss
903.122	4.48874	0.280331	16.0123	1.04916e-57	7.8871e-56	Bacteria	Actinomycetota	Thermoleophilia	Solirubrobacterales	Solirubrobacteraceae	Baekduia	Lf vs ss
499.897	5.22034	0.326559	15.9859	1.60276e-57	1.16404e-55	Bacteria	Actinomycetota	Acidimicrobiia	Microtrichales	Microtrichaceae	IMCC26207	Ea vs ss
163.005	4.68994	0.294825	15.9075	5.61784e-57	4.01207e-55	Bacteria	Actinomycetota	Thermoleophilia	Solirubrobacterales	Solirubrobacteraceae	unclas. Solirubrobacteraceae	Ea vs ss
752.348	-5.33401	0.335987	-15.8756	9.34706e-57	6.56593e-55	Bacteria	Pseudomonadota	Gammaproteobacteria	Burkholderiales	Comamonadaceae	unclas. Comamonadaceae	Lt vs ss
282.22	5.04936	0.31889	15.8342	1.80774e-56	1.22955e-54	Bacteria	Actinomycetota	Actinobacteria	Micrococcales	Microbacteriaceae	Leucobacter	Dh vs ss
137.342	8.64724	0.545724	15.8454	1.51142e-56	1.04459e-54	Bacteria	Pseudomonadota	Alphaproteobacteria	Hyphomicrobiales	Xanthobacteraceae	Bradyrhizobium	Lf vs ss
83.6823	5.55052	0.353126	15.7182	1.13425e-55	7.59414e-54	Bacteria	Actinomycetota	Actinobacteria	Propionibacteriales	Nocardioidaceae	unclas. Nocardioidaceae	Dh vs ss
280.575	8.08696	0.520328	15.542	1.80183e-54	1.18782e-52	Bacteria	Actinomycetota	Actinobacteria	Mycobacteriales	Tsukamurellaceae	Tsukamurella	Ef vs ss
818.32	4.32392	0.278432	15.5296	2.18869e-54	1.42099e-52	Bacteria	Actinomycetota	Actinobacteria	Micrococcales	Microbacteriaceae	Microbacterium	Ea vs ss
499.897	5.03225	0.326615	15.4073	1.46161e-53	9.34774e-52	Bacteria	Actinomycetota	Acidimicrobiia	Microtrichales	Microtrichaceae	IMCC26207	Dh vs ss
262.156	5.66467	0.371567	15.2454	1.76753e-52	1.1138e-50	Bacteria	Bacillota	Clostridia	Clostridiales	Clostridiaceae	Clostridium	Ef vs ss
753.956	3.66693	0.241548	15.181	4.72745e-52	2.93581e-50	Bacteria	Actinomycetota	Actinobacteria	Propionibacteriales	Nocardioidaceae	Marmoricola	Ea vs ss
170.442	-7.91718	0.522507	-15.1523	7.31531e-52	4.47801e-50	Bacteria	Bacteroidota	Bacteroidia	Chitinophagales	Saprospiraceae	unclas. Saprospiraceae	Ea vs ss
499.897	4.93487	0.326762	15.1023	1.56264e-51	9.43084e-50	Bacteria	Actinomycetota	Acidimicrobiia	Microtrichales	Microtrichaceae	IMCC26207	Ef vs ss
280.575	7.83251	0.52042	15.0504	3.43339e-51	2.04335e-49	Bacteria	Actinomycetota	Actinobacteria	Mycobacteriales	Tsukamurellaceae	Tsukamurella	Dh vs ss
83.6823	5.2941	0.354653	14.9275	2.18189e-50	1.28074e-48	Bacteria	Actinomycetota	Actinobacteria	Propionibacteriales	Nocardioidaceae	unclas. Nocardioidaceae	Ef vs ss
191.899	5.99672	0.402083	14.9141	2.66721e-50	1.54446e-48	Bacteria	Actinomycetota	Actinobacteria	Propionibacteriales	Propionibacteriaceae	Micropruina	Ef vs ss
818.32	4.14696	0.27822	14.9053	3.04233e-50	1.73818e-48	Bacteria	Actinomycetota	Actinobacteria	Micrococcales	Microbacteriaceae	Microbacterium	Lt vs ss
83.6823	5.2339	0.353256	14.8162	1.15152e-49	6.49245e-48	Bacteria	Actinomycetota	Actinobacteria	Propionibacteriales	Nocardioidaceae	unclas. Nocardioidaceae	Lt vs ss
752.348	-4.95205	0.335882	-14.7434	3.39223e-49	1.86355e-47	Bacteria	Pseudomonadota	Gammaproteobacteria	Burkholderiales	Comamonadaceae	unclas. Comamonadaceae	Ef vs ss
797.553	4.08305	0.276695	14.7565	2.79508e-49	1.55544e-47	Bacteria	Actinomycetota	Actinobacteria	Actinomycetales	Actinomycetaceae	unclas. Actinomycetaceae	Lt vs ss
337.118	5.50075	0.378673	14.5264	8.24544e-48	4.47237e-46	Bacteria	Chloroflexota	Chloroflexia	Thermomicrobiales	JG30-KF-CM45	unclas. JG30-KF-CM45	Lt vs ss
262.156	5.31051	0.371895	14.2796	2.93259e-46	1.57077e-44	Bacteria	Bacillota	Clostridia	Clostridiales	Clostridiaceae	Clostridium	Dh vs ss
127.809	4.22131	0.296883	14.2187	7.00995e-46	3.70835e-44	Bacteria	Actinomycetota	Acidimicrobiia	Microtrichales	unclas. Microtrichales	unclas. Microtrichales	Ef vs ss
499.897	4.62725	0.326716	14.1629	1.55395e-45	8.12034e-44	Bacteria	Actinomycetota	Acidimicrobiia	Microtrichales	Microtrichaceae	IMCC26207	Lt vs ss
191.899	5.65124	0.402064	14.0556	7.11788e-45	3.67471e-43	Bacteria	Actinomycetota	Actinobacteria	Propionibacteriales	Propionibacteriaceae	Micropruina	Lt vs ss
80.2416	5.19144	0.370538	14.0106	1.3435e-44	6.85345e-43	Bacteria	Bacillota	Clostridia	Peptostreptococcales-Tissierellales	Peptostreptococcaceae	Intestinibacter	Ef vs ss
60.2898	5.14383	0.367857	13.9832	1.9735e-44	9.94875e-43	Bacteria	Actinomycetota	Actinobacteria	Mycobacteriales	Nocardiaceae	Rhodococcus	Lt vs ss
282.22	4.46266	0.319996	13.946	3.32728e-44	1.65784e-42	Bacteria	Actinomycetota	Actinobacteria	Micrococcales	Microbacteriaceae	Leucobacter	Ef vs ss
578.763	4.5885	0.329545	13.9238	4.54367e-44	2.21246e-42	Bacteria	Bacillota	Clostridia	Peptostreptococcales-Tissierellales	Peptostreptococcaceae	Romboutsia	Lf vs ss
83.6823	4.91833	0.353228	13.924	4.53123e-44	2.21246e-42	Bacteria	Actinomycetota	Actinobacteria	Propionibacteriales	Nocardioidaceae	unclas. Nocardioidaceae	Lf vs ss
797.553	3.84206	0.276987	13.8709	9.50589e-44	4.57671e-42	Bacteria	Actinomycetota	Actinobacteria	Actinomycetales	Actinomycetaceae	unclas. Actinomycetaceae	Dh vs ss
1455.98	16.1853	1.18443	13.6651	1.64111e-42	7.81352e-41	Bacteria	Bacillota	Bacilli	Mycoplasmatales	Mycoplasmataceae	Candidatus Lumbricincola	Lf vs ss
191.899	5.48334	0.402866	13.6108	3.45327e-42	1.62607e-40	Bacteria	Actinomycetota	Actinobacteria	Propionibacteriales	Propionibacteriaceae	Micropruina	Dh vs ss
114.586	4.21267	0.312161	13.4952	1.66954e-41	7.69246e-40	Bacteria	Actinomycetota	Actinobacteria	Propionibacteriales	Propionibacteriaceae	Propioniciclava	Ef vs ss
60.2898	4.9665	0.367233	13.5241	1.12704e-41	5.24933e-40	Bacteria	Actinomycetota	Actinobacteria	Mycobacteriales	Nocardiaceae	Rhodococcus	Lf vs ss
177.863	4.26735	0.316976	13.4627	2.59338e-41	1.18219e-39	Bacteria	Actinomycetota	Actinobacteria	Micrococcales	Dermatophilaceae	unclas. Dermatophilaceae	Lt vs ss
80.2416	4.98975	0.371028	13.4484	3.14499e-41	1.41856e-39	Bacteria	Bacillota	Clostridia	Peptostreptococcales-Tissierellales	Peptostreptococcaceae	Intestinibacter	Dh vs ss
236.626	12.8981	0.964835	13.3682	9.27535e-41	4.14009e-39	Bacteria	Actinomycetota	Actinobacteria	Micrococcales	Micrococcaceae	Arthrobacter	Dh vs ss
127.809	3.96191	0.297579	13.3138	1.92411e-40	8.4998e-39	Bacteria	Actinomycetota	Acidimicrobiia	Microtrichales	unclas. Microtrichales	unclas. Microtrichales	Dh vs ss
60.2898	4.93323	0.37103	13.296	2.44085e-40	1.06725e-38	Bacteria	Actinomycetota	Actinobacteria	Mycobacteriales	Nocardiaceae	Rhodococcus	Ef vs ss
137.342	7.24278	0.547308	13.2335	5.62356e-40	2.43404e-38	Bacteria	Pseudomonadota	Alphaproteobacteria	Hyphomicrobiales	Xanthobacteraceae	Bradyrhizobium	Lt vs ss
797.553	3.65608	0.276747	13.2109	7.59209e-40	3.25321e-38	Bacteria	Actinomycetota	Actinobacteria	Actinomycetales	Actinomycetaceae	unclas. Actinomycetaceae	Lf vs ss
83.6823	4.70856	0.3587	13.1268	2.31371e-39	9.81608e-38	Bacteria	Actinomycetota	Actinobacteria	Propionibacteriales	Nocardioidaceae	unclas. Nocardioidaceae	Ea vs ss
282.22	4.17311	0.319855	13.0469	6.62067e-39	2.78133e-37	Bacteria	Actinomycetota	Actinobacteria	Micrococcales	Microbacteriaceae	Leucobacter	Lt vs ss
127.809	3.86369	0.296876	13.0145	1.01246e-38	4.21204e-37	Bacteria	Actinomycetota	Acidimicrobiia	Microtrichales	unclas. Microtrichales	unclas. Microtrichales	Lt vs ss
262.156	4.84253	0.37282	12.9889	1.41422e-38	5.82686e-37	Bacteria	Bacillota	Clostridia	Clostridiales	Clostridiaceae	Clostridium	Ea vs ss
111.083	12.8723	0.997722	12.9017	4.40161e-38	1.78184e-36	Bacteria	Bacteroidota	Bacteroidia	Flavobacteriales	Flavobacteriaceae	Myroides	Ea vs ss
170.442	-12.6797	0.9828	-12.9016	4.40782e-38	1.78184e-36	Bacteria	Bacteroidota	Bacteroidia	Chitinophagales	Saprospiraceae	unclas. Saprospiraceae	Lf vs ss
337.118	4.88384	0.379335	12.8747	6.24553e-38	2.50113e-36	Bacteria	Chloroflexota	Chloroflexia	Thermomicrobiales	JG30-KF-CM45	unclas. JG30-KF-CM45	Lf vs ss
191.899	5.1752	0.40389	12.8134	1.37969e-37	5.47406e-36	Bacteria	Actinomycetota	Actinobacteria	Propionibacteriales	Propionibacteriaceae	Micropruina	Ea vs ss
818.32	3.53445	0.278499	12.6911	6.62757e-37	2.60542e-35	Bacteria	Actinomycetota	Actinobacteria	Micrococcales	Microbacteriaceae	Microbacterium	Lf vs ss
1455.98	14.9246	1.18448	12.6002	2.1074e-36	8.13532e-35	Bacteria	Bacillota	Bacilli	Mycoplasmatales	Mycoplasmataceae	Candidatus Lumbricincola	Lt vs ss
127.809	3.76786	0.298983	12.6023	2.05176e-36	7.99255e-35	Bacteria	Actinomycetota	Acidimicrobiia	Microtrichales	unclas. Microtrichales	unclas. Microtrichales	Ea vs ss
262.156	4.6846	0.372384	12.58	2.71991e-36	1.04061e-34	Bacteria	Bacillota	Clostridia	Clostridiales	Clostridiaceae	Clostridium	Lt vs ss
170.442	-12.3483	0.9828	-12.5644	3.31316e-36	1.25636e-34	Bacteria	Bacteroidota	Bacteroidia	Chitinophagales	Saprospiraceae	unclas. Saprospiraceae	Lt vs ss
65.7492	12.1418	0.968456	12.5373	4.66538e-36	1.75361e-34	Bacteria	Bacteroidota	Bacteroidia	Sphingobacteriales	Sphingobacteriaceae	Sphingobacterium	Ea vs ss
797.553	3.46503	0.277334	12.4941	8.04123e-36	2.99623e-34	Bacteria	Actinomycetota	Actinobacteria	Actinomycetales	Actinomycetaceae	unclas. Actinomycetaceae	Ef vs ss
171.195	4.09724	0.329648	12.4291	1.8157e-35	6.70715e-34	Bacteria	Actinomycetota	Actinobacteria	Kineosporiales	Kineosporiaceae	unclas. Kineosporiaceae	Lt vs ss
114.586	3.88754	0.313127	12.4152	2.1604e-35	7.91225e-34	Bacteria	Actinomycetota	Actinobacteria	Propionibacteriales	Propionibacteriaceae	Propioniciclava	Dh vs ss
170.442	-12.066	0.9828	-12.2772	1.2009e-34	4.32426e-33	Bacteria	Bacteroidota	Bacteroidia	Chitinophagales	Saprospiraceae	unclas. Saprospiraceae	Dh vs ss
191.899	4.94504	0.402733	12.2787	1.17849e-34	4.27953e-33	Bacteria	Actinomycetota	Actinobacteria	Propionibacteriales	Propionibacteriaceae	Micropruina	Lf vs ss
41.4531	-7.56524	0.61675	-12.2663	1.37379e-34	4.90556e-33	Bacteria	Bacteroidota	Bacteroidia	Chitinophagales	unclas. Chitinophagales	unclas. Chitinophagales	Lf vs ss
797.553	3.39347	0.277445	12.2312	2.1191e-34	7.50441e-33	Bacteria	Actinomycetota	Actinobacteria	Actinomycetales	Actinomycetaceae	unclas. Actinomycetaceae	Ea vs ss
114.586	3.81271	0.312305	12.2083	2.80799e-34	9.86249e-33	Bacteria	Actinomycetota	Actinobacteria	Propionibacteriales	Propionibacteriaceae	Propioniciclava	Lt vs ss
170.442	-11.9782	0.9828	-12.1878	3.61056e-34	1.24768e-32	Bacteria	Bacteroidota	Bacteroidia	Chitinophagales	Saprospiraceae	unclas. Saprospiraceae	Ef vs ss
64.3367	4.14212	0.340185	12.1761	4.16836e-34	1.42891e-32	Bacteria	Actinomycetota	Actinobacteria	Propionibacteriales	Propionibacteriaceae	Tessaracoccus	Ef vs ss
236.626	11.7689	0.965033	12.1953	3.29188e-34	1.1468e-32	Bacteria	Actinomycetota	Actinobacteria	Micrococcales	Micrococcaceae	Arthrobacter	Lf vs ss
127.809	3.60552	0.296662	12.1536	5.48766e-34	1.86624e-32	Bacteria	Actinomycetota	Acidimicrobiia	Microtrichales	unclas. Microtrichales	unclas. Microtrichales	Lf vs ss
171.195	4.00016	0.330501	12.1033	1.01426e-33	3.42214e-32	Bacteria	Actinomycetota	Actinobacteria	Kineosporiales	Kineosporiaceae	unclas. Kineosporiaceae	Dh vs ss
236.626	11.6688	0.965496	12.0858	1.25519e-33	4.16937e-32	Bacteria	Actinomycetota	Actinobacteria	Micrococcales	Micrococcaceae	Arthrobacter	Ef vs ss
60.2898	4.51537	0.373581	12.0867	1.24134e-33	4.15559e-32	Bacteria	Actinomycetota	Actinobacteria	Mycobacteriales	Nocardiaceae	Rhodococcus	Dh vs ss
752.348	-4.00959	0.332766	-12.0493	1.95658e-33	6.4492e-32	Bacteria	Pseudomonadota	Gammaproteobacteria	Burkholderiales	Comamonadaceae	unclas. Comamonadaceae	Ea vs ss
461.326	6.6475	0.552155	12.0392	2.21113e-33	7.23258e-32	Bacteria	Pseudomonadota	Gammaproteobacteria	Enterobacterales	Enterobacteriaceae	unclas. Enterobacteriaceae	Ea vs ss
963.734	4.59281	0.382435	12.0094	3.17162e-33	1.02958e-31	Bacteria	Actinomycetota	Acidimicrobiia	Microtrichales	Microtrichaceae	Candidatus Microthrix	Lt vs ss
82.2324	6.35623	0.533168	11.9216	9.12958e-33	2.94137e-31	Bacteria	Bacillota	Bacilli	Lactobacillales	Streptococcaceae	Lactococcus	Ea vs ss
282.22	3.80464	0.319955	11.8912	1.31553e-32	4.20676e-31	Bacteria	Actinomycetota	Actinobacteria	Micrococcales	Microbacteriaceae	Leucobacter	Lf vs ss
80.2416	4.43465	0.374476	11.8423	2.35948e-32	7.48916e-31	Bacteria	Bacillota	Clostridia	Peptostreptococcales-Tissierellales	Peptostreptococcaceae	Intestinibacter	Ea vs ss
177.863	3.74965	0.317305	11.8172	3.1825e-32	1.00272e-30	Bacteria	Actinomycetota	Actinobacteria	Micrococcales	Dermatophilaceae	unclas. Dermatophilaceae	Lf vs ss
80.2416	4.38582	0.372455	11.7754	5.22506e-32	1.63426e-30	Bacteria	Bacillota	Clostridia	Peptostreptococcales-Tissierellales	Peptostreptococcaceae	Intestinibacter	Lt vs ss
5887.51	4.93881	0.42133	11.722	9.83553e-32	3.054e-30	Bacteria	Pseudomonadota	Gammaproteobacteria	Enterobacterales	Aeromonadaceae	Aeromonas	Lt vs ss
171.195	3.85992	0.331223	11.6535	2.20146e-31	6.78652e-30	Bacteria	Actinomycetota	Actinobacteria	Kineosporiales	Kineosporiaceae	unclas. Kineosporiaceae	Ea vs ss
114.586	3.66127	0.314764	11.6318	2.84148e-31	8.69695e-30	Bacteria	Actinomycetota	Actinobacteria	Propionibacteriales	Propionibacteriaceae	Propioniciclava	Ea vs ss
177.863	3.70086	0.318764	11.6101	3.66387e-31	1.11345e-29	Bacteria	Actinomycetota	Actinobacteria	Micrococcales	Dermatophilaceae	unclas. Dermatophilaceae	Dh vs ss
62.8462	7.37435	0.640584	11.5119	1.14891e-30	3.46697e-29	Bacteria	Actinomycetota	Actinobacteria	Frankiales	Sporichthyaceae	Longivirga	Dh vs ss
556.605	3.13635	0.275626	11.379	5.32066e-30	1.59434e-28	Bacteria	Actinomycetota	Acidimicrobiia	Microtrichales	Iamiaceae	Aquihabitans	Ef vs ss
171.195	3.7392	0.329725	11.3404	8.28061e-30	2.46406e-28	Bacteria	Actinomycetota	Actinobacteria	Kineosporiales	Kineosporiaceae	unclas. Kineosporiaceae	Lf vs ss
499.897	3.70784	0.327379	11.3258	9.77325e-30	2.88817e-28	Bacteria	Actinomycetota	Acidimicrobiia	Microtrichales	Microtrichaceae	IMCC26207	Lf vs ss
82.5189	5.90615	0.525298	11.2434	2.49514e-29	7.27325e-28	Bacteria	Pseudomonadota	Alphaproteobacteria	Rhodobacterales	Paracoccaceae	Amaricoccus	Ef vs ss
100.446	5.66019	0.503278	11.2467	2.40554e-29	7.06011e-28	Bacteria	Actinomycetota	Thermoleophilia	Gaiellales	unclas. Gaiellales	unclas. Gaiellales	Lf vs ss
236.626	10.7487	0.966024	11.1267	9.302e-29	2.69318e-27	Bacteria	Actinomycetota	Actinobacteria	Micrococcales	Micrococcaceae	Arthrobacter	Lt vs ss
5300.72	2.99884	0.269836	11.1136	1.07748e-28	3.09866e-27	Bacteria	Actinomycetota	Actinobacteria	Micrococcales	Intrasporangiaceae	unclas. Intrasporangiaceae	Ef vs ss
62.8462	7.06262	0.640658	11.024	2.92741e-28	8.30726e-27	Bacteria	Actinomycetota	Actinobacteria	Frankiales	Sporichthyaceae	Longivirga	Lt vs ss
33.6408	10.9437	0.992426	11.0272	2.82392e-28	8.06699e-27	Bacteria	Actinomycetota	Actinobacteria	Frankiales	Acidothermaceae	Acidothermus	Lf vs ss
51.4892	-10.9587	0.9965	-10.9972	3.94139e-28	1.11111e-26	Bacteria	Pseudomonadota	Gammaproteobacteria	Burkholderiales	Comamonadaceae	Aquabacterium	Lf vs ss
75.5174	10.699	0.974764	10.976	4.98531e-28	1.38715e-26	Bacteria	Bacillota	Clostridia	Peptostreptococcales-Tissierellales	Peptostreptococcaceae	Terrisporobacter	Ef vs ss
5887.51	4.62468	0.421329	10.9764	4.96311e-28	1.38715e-26	Bacteria	Pseudomonadota	Gammaproteobacteria	Enterobacterales	Aeromonadaceae	Aeromonas	Lf vs ss
193.612	12.7683	1.17675	10.8504	1.98459e-27	5.48643e-26	Bacteria	Pseudomonadota	Gammaproteobacteria	Lysobacterales	Rhodanobacteraceae	Rhodanobacter	Dh vs ss
57.7194	4.83951	0.446668	10.8347	2.35754e-27	6.47568e-26	Bacteria	Planctomycetota	Planctomycetes	Gemmatales	Gemmataceae	unclas. Gemmataceae	Lf vs ss
1717.83	4.56114	0.42216	10.8043	3.28483e-27	8.90853e-26	Bacteria	Chloroflexota	Anaerolineae	Caldilineales	Caldilineaceae	unclas. Caldilineaceae	Lt vs ss
60.2898	4.09759	0.37907	10.8096	3.1007e-27	8.46274e-26	Bacteria	Actinomycetota	Actinobacteria	Mycobacteriales	Nocardiaceae	Rhodococcus	Ea vs ss
62.8462	6.92165	0.642374	10.7751	4.5118e-27	1.21592e-25	Bacteria	Actinomycetota	Actinobacteria	Frankiales	Sporichthyaceae	Longivirga	Ef vs ss
193.612	12.648	1.17682	10.7476	6.08264e-27	1.62901e-25	Bacteria	Pseudomonadota	Gammaproteobacteria	Lysobacterales	Rhodanobacteraceae	Rhodanobacter	Ea vs ss
82.5189	5.63627	0.525062	10.7345	7.01035e-27	1.8658e-25	Bacteria	Pseudomonadota	Alphaproteobacteria	Rhodobacterales	Paracoccaceae	Amaricoccus	Lt vs ss
328.542	13.7189	1.27846	10.7308	7.29775e-27	1.9303e-25	Bacteria	Fusobacteriota	Fusobacteriia	Fusobacteriales	Fusobacteriaceae	Cetobacterium	Dh vs ss
75.5174	10.4475	0.975047	10.7148	8.67126e-27	2.27953e-25	Bacteria	Bacillota	Clostridia	Peptostreptococcales-Tissierellales	Peptostreptococcaceae	Terrisporobacter	Dh vs ss
963.734	4.09751	0.382693	10.707	9.43323e-27	2.46472e-25	Bacteria	Actinomycetota	Acidimicrobiia	Microtrichales	Microtrichaceae	Candidatus Microthrix	Dh vs ss
26.3888	3.75818	0.351549	10.6904	1.12932e-26	2.91515e-25	Bacteria	Bacillota	Bacilli	Lactobacillales	Streptococcaceae	Streptococcus	Ea vs ss
255.104	-13.2536	1.23927	-10.6947	1.07785e-26	2.79913e-25	Bacteria	Bacteroidota	Bacteroidia	Chitinophagales	Saprospiraceae	OLB8	Lf vs ss
51.4892	-10.6273	0.9965	-10.6646	1.4896e-26	3.82211e-25	Bacteria	Pseudomonadota	Gammaproteobacteria	Burkholderiales	Comamonadaceae	Aquabacterium	Lt vs ss
236.626	10.2897	0.967368	10.6368	2.00913e-26	5.09415e-25	Bacteria	Actinomycetota	Actinobacteria	Micrococcales	Micrococcaceae	Arthrobacter	Ea vs ss
104.979	2.18329	0.205244	10.6375	1.99386e-26	5.08552e-25	Bacteria	Actinomycetota	Acidimicrobiia	Acidimicrobiales	Acidimicrobiaceae	Acidiferrimicrobium	Lf vs ss
41.4531	-10.304	0.972943	-10.5905	3.29817e-26	8.31334e-25	Bacteria	Bacteroidota	Bacteroidia	Chitinophagales	unclas. Chitinophagales	unclas. Chitinophagales	Lt vs ss
82.5189	5.54438	0.526175	10.5371	5.82486e-26	1.45962e-24	Bacteria	Pseudomonadota	Alphaproteobacteria	Rhodobacterales	Paracoccaceae	Amaricoccus	Dh vs ss
75.5174	10.2341	0.974927	10.4973	8.89089e-26	2.21497e-24	Bacteria	Bacillota	Clostridia	Peptostreptococcales-Tissierellales	Peptostreptococcaceae	Terrisporobacter	Lt vs ss
114.586	3.28326	0.313118	10.4857	1.00519e-25	2.48974e-24	Bacteria	Actinomycetota	Actinobacteria	Propionibacteriales	Propionibacteriaceae	Propioniciclava	Lf vs ss
171.195	3.47272	0.332384	10.4479	1.49808e-25	3.68923e-24	Bacteria	Actinomycetota	Actinobacteria	Kineosporiales	Kineosporiaceae	unclas. Kineosporiaceae	Ef vs ss
255.104	-12.9222	1.23927	-10.4273	1.86153e-25	4.50659e-24	Bacteria	Bacteroidota	Bacteroidia	Chitinophagales	Saprospiraceae	OLB8	Lt vs ss
137.342	5.76984	0.55268	10.4397	1.63258e-25	3.99749e-24	Bacteria	Pseudomonadota	Alphaproteobacteria	Hyphomicrobiales	Xanthobacteraceae	Bradyrhizobium	Dh vs ss
963.734	3.99313	0.382796	10.4315	1.78062e-25	4.33521e-24	Bacteria	Actinomycetota	Acidimicrobiia	Microtrichales	Microtrichaceae	Candidatus Microthrix	Ea vs ss
112.914	5.36001	0.515288	10.402	2.42879e-25	5.84682e-24	Bacteria	Actinomycetota	Actinobacteria	Propionibacteriales	Propionibacteriaceae	unclas. Propionibacteriaceae	Ef vs ss
5300.72	2.80594	0.269847	10.3983	2.52516e-25	6.04485e-24	Bacteria	Actinomycetota	Actinobacteria	Micrococcales	Intrasporangiaceae	unclas. Intrasporangiaceae	Dh vs ss
64.3367	3.56358	0.343067	10.3874	2.82914e-25	6.73493e-24	Bacteria	Actinomycetota	Actinobacteria	Propionibacteriales	Propionibacteriaceae	Tessaracoccus	Dh vs ss
51.4892	-10.345	0.9965	-10.3814	3.01394e-25	7.13521e-24	Bacteria	Pseudomonadota	Gammaproteobacteria	Burkholderiales	Comamonadaceae	Aquabacterium	Dh vs ss
26.3888	3.64835	0.352238	10.3576	3.86391e-25	9.09716e-24	Bacteria	Bacillota	Bacilli	Lactobacillales	Streptococcaceae	Streptococcus	Ef vs ss
963.734	3.95202	0.382525	10.3314	5.08107e-25	1.18975e-23	Bacteria	Actinomycetota	Acidimicrobiia	Microtrichales	Microtrichaceae	Candidatus Microthrix	Lf vs ss
137.342	5.70704	0.553439	10.312	6.2219e-25	1.44896e-23	Bacteria	Pseudomonadota	Alphaproteobacteria	Hyphomicrobiales	Xanthobacteraceae	Bradyrhizobium	Ef vs ss
41.4531	-10.0217	0.972943	-10.3004	7.01895e-25	1.617e-23	Bacteria	Bacteroidota	Bacteroidia	Chitinophagales	unclas. Chitinophagales	unclas. Chitinophagales	Dh vs ss
1496.4	5.32814	0.517068	10.3045	6.72164e-25	1.55688e-23	Bacteria	Pseudomonadota	Gammaproteobacteria	Pseudomonadales	Pseudomonadaceae	Pseudomonas	Ea vs ss
51.4892	-10.2572	0.9965	-10.2932	7.56147e-25	1.73267e-23	Bacteria	Pseudomonadota	Gammaproteobacteria	Burkholderiales	Comamonadaceae	Aquabacterium	Ef vs ss
39.6432	10.4845	1.02037	10.2752	9.11763e-25	2.07814e-23	Bacteria	Actinomycetota	Actinobacteria	Pseudonocardiales	Pseudonocardiaceae	Pseudonocardia	Lf vs ss
556.605	2.82159	0.275594	10.2382	1.33668e-24	3.01456e-23	Bacteria	Actinomycetota	Acidimicrobiia	Microtrichales	Iamiaceae	Aquihabitans	Lt vs ss
51.4892	-10.2129	0.9965	-10.2488	1.19845e-24	2.71713e-23	Bacteria	Pseudomonadota	Gammaproteobacteria	Burkholderiales	Comamonadaceae	Aquabacterium	Ea vs ss
251.495	3.75401	0.367365	10.2187	1.63464e-24	3.66724e-23	Bacteria	Actinomycetota	Actinobacteria	Micrococcales	Microbacteriaceae	unclas. Microbacteriaceae	Dh vs ss
41.4531	-9.93381	0.972943	-10.2101	1.78742e-24	3.96844e-23	Bacteria	Bacteroidota	Bacteroidia	Chitinophagales	unclas. Chitinophagales	unclas. Chitinophagales	Ef vs ss
62.8462	6.54978	0.641246	10.2142	1.71374e-24	3.82467e-23	Bacteria	Actinomycetota	Actinobacteria	Frankiales	Sporichthyaceae	Longivirga	Lf vs ss
255.104	-12.64	1.23927	-10.1995	1.99307e-24	4.40222e-23	Bacteria	Bacteroidota	Bacteroidia	Chitinophagales	Saprospiraceae	OLB8	Dh vs ss
255.104	-12.5521	1.23927	-10.1286	4.12527e-24	9.06501e-23	Bacteria	Bacteroidota	Bacteroidia	Chitinophagales	Saprospiraceae	OLB8	Ef vs ss
66.4354	10.8396	1.07405	10.0923	5.97727e-24	1.30677e-22	Bacteria	Actinomycetota	Actinobacteria	Micrococcales	Cellulomonadaceae	Cellulomonas	Ea vs ss
177.863	3.22705	0.320791	10.0597	8.3292e-24	1.81171e-22	Bacteria	Actinomycetota	Actinobacteria	Micrococcales	Dermatophilaceae	unclas. Dermatophilaceae	Ea vs ss
72.1463	12.2609	1.22105	10.0412	1.00396e-23	2.1727e-22	Bacteria	Bacteroidota	Bacteroidia	Flavobacteriales	Flavobacteriaceae	Arenibacter	Ea vs ss
58.9893	11.5337	1.14957	10.033	1.09146e-23	2.35021e-22	Bacteria	Actinomycetota	Thermoleophilia	Solirubrobacterales	67-14	unclas. 67-14	Lf vs ss
31.9917	10.7967	1.08145	9.98347	1.80064e-23	3.85787e-22	Bacteria	Actinomycetota	Actinobacteria	Kitasatosporales	Streptomycetaceae	unclas. Streptomycetaceae	Lf vs ss
31.442	10.8698	1.0915	9.95856	2.31386e-23	4.93278e-22	Bacteria	Pseudomonadota	Alphaproteobacteria	Hyphomicrobiales	Xanthobacteraceae	Pseudolabrys	Lf vs ss
328.542	12.6686	1.2787	9.90738	3.86657e-23	8.2021e-22	Bacteria	Fusobacteriota	Fusobacteriia	Fusobacteriales	Fusobacteriaceae	Cetobacterium	Ea vs ss
75.5174	9.66149	0.977174	9.88717	4.73193e-23	9.98834e-22	Bacteria	Bacillota	Clostridia	Peptostreptococcales-Tissierellales	Peptostreptococcaceae	Terrisporobacter	Ea vs ss
62.8462	6.37988	0.645306	9.88661	4.75885e-23	9.99592e-22	Bacteria	Actinomycetota	Actinobacteria	Frankiales	Sporichthyaceae	Longivirga	Ea vs ss
177.863	3.16156	0.32087	9.85307	6.64838e-23	1.38967e-21	Bacteria	Actinomycetota	Actinobacteria	Micrococcales	Dermatophilaceae	unclas. Dermatophilaceae	Ef vs ss
143.657	-6.53303	0.665093	-9.82274	8.98701e-23	1.86939e-21	Bacteria	Bacteroidota	Bacteroidia	Flavobacteriales	Weeksellaceae	Chryseobacterium	Lf vs ss
25.7876	5.47015	0.559415	9.77833	1.39492e-22	2.88756e-21	Bacteria	Actinomycetota	Actinobacteria	Propionibacteriales	Propionibacteriaceae	Brooklawnia	Ef vs ss
5300.72	2.63066	0.269837	9.74908	1.86143e-22	3.83473e-21	Bacteria	Actinomycetota	Actinobacteria	Micrococcales	Intrasporangiaceae	unclas. Intrasporangiaceae	Lt vs ss
66.4354	10.4341	1.07405	9.71475	2.60895e-22	5.34898e-21	Bacteria	Actinomycetota	Actinobacteria	Micrococcales	Cellulomonadaceae	Cellulomonas	Lt vs ss
251.495	3.56705	0.367864	9.69665	3.11566e-22	6.35744e-21	Bacteria	Actinomycetota	Actinobacteria	Micrococcales	Microbacteriaceae	unclas. Microbacteriaceae	Ea vs ss
64.3367	3.31275	0.342838	9.66273	4.34118e-22	8.7745e-21	Bacteria	Actinomycetota	Actinobacteria	Propionibacteriales	Propionibacteriaceae	Tessaracoccus	Lt vs ss
203.268	3.22698	0.333867	9.66544	4.22784e-22	8.58592e-21	Bacteria	Actinomycetota	Actinobacteria	Bifidobacteriales	Bifidobacteriaceae	Bifidobacterium	Ef vs ss
1829.71	-10.1816	1.06146	-9.59203	8.63646e-22	1.73743e-20	Bacteria	Pseudomonadota	Gammaproteobacteria	Pseudomonadales	Moraxellaceae	Acinetobacter	Lf vs ss
251.495	3.5162	0.367296	9.57323	1.0362e-21	2.06517e-20	Bacteria	Actinomycetota	Actinobacteria	Micrococcales	Microbacteriaceae	unclas. Microbacteriaceae	Lt vs ss
66.4354	10.2907	1.07384	9.58308	9.41949e-22	1.8861e-20	Bacteria	Actinomycetota	Actinobacteria	Micrococcales	Cellulomonadaceae	Cellulomonas	Lf vs ss
82.5189	5.05102	0.528727	9.55319	1.25765e-21	2.49492e-20	Bacteria	Pseudomonadota	Alphaproteobacteria	Rhodobacterales	Paracoccaceae	Amaricoccus	Ea vs ss
143.657	-10.0507	1.05739	-9.50525	1.99562e-21	3.94067e-20	Bacteria	Bacteroidota	Bacteroidia	Flavobacteriales	Weeksellaceae	Chryseobacterium	Lt vs ss
262.156	3.54092	0.374177	9.46324	2.9854e-21	5.86808e-20	Bacteria	Bacillota	Clostridia	Clostridiales	Clostridiaceae	Clostridium	Lf vs ss
963.734	3.60754	0.382986	9.41951	4.53176e-21	8.86695e-20	Bacteria	Actinomycetota	Acidimicrobiia	Microtrichales	Microtrichaceae	Candidatus Microthrix	Ef vs ss
73.5422	-9.09875	0.966581	-9.41333	4.8064e-21	9.36156e-20	Bacteria	Pseudomonadota	Gammaproteobacteria	Burkholderiales	Comamonadaceae	Comamonas	Lf vs ss
1829.71	-9.27236	0.987791	-9.38696	6.17584e-21	1.19744e-19	Bacteria	Pseudomonadota	Gammaproteobacteria	Pseudomonadales	Moraxellaceae	Acinetobacter	Lt vs ss
122.232	-5.87816	0.628062	-9.35921	8.0333e-21	1.55057e-19	Bacteria	Pseudomonadota	Gammaproteobacteria	Burkholderiales	Rhodocyclaceae	Dechloromonas	Lf vs ss
112.914	4.81209	0.515665	9.33181	1.04079e-20	1.99097e-19	Bacteria	Actinomycetota	Actinobacteria	Propionibacteriales	Propionibacteriaceae	unclas. Propionibacteriaceae	Lt vs ss
328.542	11.9372	1.27897	9.33345	1.0248e-20	1.96917e-19	Bacteria	Fusobacteriota	Fusobacteriia	Fusobacteriales	Fusobacteriaceae	Cetobacterium	Ef vs ss
108.595	-7.37276	0.792235	-9.30628	1.32389e-20	2.52127e-19	Bacteria	Pseudomonadota	Gammaproteobacteria	Burkholderiales	unclas. Burkholderiales	unclas. Burkholderiales	Lf vs ss
111.083	9.28133	1.00257	9.25755	2.09182e-20	3.96612e-19	Bacteria	Bacteroidota	Bacteroidia	Flavobacteriales	Flavobacteriaceae	Myroides	Dh vs ss
137.342	5.14454	0.557798	9.22295	2.89035e-20	5.45602e-19	Bacteria	Pseudomonadota	Alphaproteobacteria	Hyphomicrobiales	Xanthobacteraceae	Bradyrhizobium	Ea vs ss
39.6432	9.40366	1.02282	9.1939	3.78854e-20	7.08904e-19	Bacteria	Actinomycetota	Actinobacteria	Pseudonocardiales	Pseudonocardiaceae	Pseudonocardia	Lt vs ss
556.605	2.54029	0.276111	9.20027	3.57049e-20	6.71033e-19	Bacteria	Actinomycetota	Acidimicrobiia	Microtrichales	Iamiaceae	Aquihabitans	Dh vs ss
90.9094	8.70036	0.946536	9.19179	3.86349e-20	7.19784e-19	Bacteria	Actinomycetota	Actinobacteria	Kitasatosporales	Streptomycetaceae	Streptomyces	Lf vs ss
251.495	3.3686	0.367068	9.17707	4.4299e-20	8.21736e-19	Bacteria	Actinomycetota	Actinobacteria	Micrococcales	Microbacteriaceae	unclas. Microbacteriaceae	Lf vs ss
150.407	12.9007	1.40703	9.16875	4.78537e-20	8.8385e-19	Bacteria	Actinomycetota	Actinobacteria	Mycobacteriales	unclas. Mycobacteriales	unclas. Mycobacteriales	Ef vs ss
112.914	4.73402	0.516882	9.15879	5.24804e-20	9.65143e-19	Bacteria	Actinomycetota	Actinobacteria	Propionibacteriales	Propionibacteriaceae	unclas. Propionibacteriaceae	Ea vs ss
65.2619	4.13118	0.455378	9.07199	1.16864e-19	2.14001e-18	Bacteria	Actinomycetota	Actinobacteria	Micrococcales	Microbacteriaceae	Galbitalea	Lt vs ss
73.5422	-8.76735	0.966581	-9.07048	1.18494e-19	2.16062e-18	Bacteria	Pseudomonadota	Gammaproteobacteria	Burkholderiales	Comamonadaceae	Comamonas	Lt vs ss
108.595	-7.86402	0.868869	-9.05087	1.4184e-19	2.57536e-18	Bacteria	Pseudomonadota	Gammaproteobacteria	Burkholderiales	unclas. Burkholderiales	unclas. Burkholderiales	Ea vs ss
87.1903	3.75042	0.415833	9.01907	1.89696e-19	3.41532e-18	Bacteria	Patescibacteria	Saccharimonadia	Saccharimonadales	Saccharimonadaceae	TM7a	Lt vs ss
280.575	4.75073	0.526711	9.01961	1.88754e-19	3.4127e-18	Bacteria	Actinomycetota	Actinobacteria	Mycobacteriales	Tsukamurellaceae	Tsukamurella	Ea vs ss
32.8761	9.69985	1.07627	9.01248	2.01441e-19	3.58164e-18	Bacteria	Actinomycetota	Actinobacteria	Micrococcales	Microbacteriaceae	Agromyces	Ea vs ss
75.5174	8.81542	0.977556	9.01781	1.9188e-19	3.43593e-18	Bacteria	Bacillota	Clostridia	Peptostreptococcales-Tissierellales	Peptostreptococcaceae	Terrisporobacter	Lf vs ss
251.495	3.3207	0.368251	9.01749	1.92444e-19	3.43593e-18	Bacteria	Actinomycetota	Actinobacteria	Micrococcales	Microbacteriaceae	unclas. Microbacteriaceae	Ef vs ss
33.6408	8.96026	0.996801	8.98901	2.49464e-19	4.39899e-18	Bacteria	Actinomycetota	Actinobacteria	Frankiales	Acidothermaceae	Acidothermus	Lt vs ss
41.6407	5.98955	0.666311	8.98912	2.49226e-19	4.39899e-18	Bacteria	Bacillota	Bacilli	Erysipelotrichales	Erysipelotrichaceae	Turicibacter	Ef vs ss
41.4531	-8.73538	0.972943	-8.97831	2.7495e-19	4.82853e-18	Bacteria	Bacteroidota	Bacteroidia	Chitinophagales	unclas. Chitinophagales	unclas. Chitinophagales	Ea vs ss
30.6284	10.7842	1.20279	8.96591	3.07717e-19	5.3819e-18	Bacteria	Actinomycetota	Thermoleophilia	Gaiellales	Gaiellaceae	Gaiella	Lf vs ss
23.8621	10.5438	1.17787	8.95157	3.50447e-19	6.10433e-18	Bacteria	Verrucomicrobiota	Verrucomicrobiia	Chthoniobacterales	Chthoniobacteraceae	Candidatus Udaeobacter	Lf vs ss
82.5189	4.66888	0.527168	8.85653	8.25411e-19	1.42616e-17	Bacteria	Pseudomonadota	Alphaproteobacteria	Rhodobacterales	Paracoccaceae	Amaricoccus	Lf vs ss
112.914	4.58485	0.516971	8.86869	7.40123e-19	1.28398e-17	Bacteria	Actinomycetota	Actinobacteria	Propionibacteriales	Propionibacteriaceae	unclas. Propionibacteriaceae	Dh vs ss
25.7876	4.96713	0.562756	8.82645	1.08053e-18	1.85947e-17	Bacteria	Actinomycetota	Actinobacteria	Propionibacteriales	Propionibacteriaceae	Brooklawnia	Dh vs ss
280.575	4.59814	0.525581	8.74869	2.15851e-18	3.69969e-17	Bacteria	Actinomycetota	Actinobacteria	Mycobacteriales	Tsukamurellaceae	Tsukamurella	Lt vs ss
25.6209	9.13942	1.0496	8.70757	3.10459e-18	5.30007e-17	Bacteria	Actinomycetota	Actinobacteria	Actinomycetales	Actinomycetaceae	Schaalia	Dh vs ss
461.326	4.8001	0.552958	8.68076	3.93131e-18	6.68479e-17	Bacteria	Pseudomonadota	Gammaproteobacteria	Enterobacterales	Enterobacteriaceae	unclas. Enterobacteriaceae	Dh vs ss
32.8761	9.30274	1.07624	8.64371	5.44155e-18	9.21623e-17	Bacteria	Actinomycetota	Actinobacteria	Micrococcales	Microbacteriaceae	Agromyces	Lt vs ss
64.3367	3.011	0.348826	8.6318	6.03928e-18	1.01883e-16	Bacteria	Actinomycetota	Actinobacteria	Propionibacteriales	Propionibacteriaceae	Tessaracoccus	Ea vs ss
1829.71	4.70083	0.545577	8.61625	6.91818e-18	1.15799e-16	Bacteria	Pseudomonadota	Gammaproteobacteria	Pseudomonadales	Moraxellaceae	Acinetobacter	Ea vs ss
64.3367	2.95746	0.343058	8.62087	6.64463e-18	1.11656e-16	Bacteria	Actinomycetota	Actinobacteria	Propionibacteriales	Propionibacteriaceae	Tessaracoccus	Lf vs ss
108.595	-6.68434	0.778825	-8.5826	9.2756e-18	1.54653e-16	Bacteria	Pseudomonadota	Gammaproteobacteria	Burkholderiales	unclas. Burkholderiales	unclas. Burkholderiales	Lt vs ss
76.4248	6.5649	0.76733	8.55551	1.17352e-17	1.94904e-16	Bacteria	Bacteroidota	Bacteroidia	Flavobacteriales	Weeksellaceae	unclas. Weeksellaceae	Ea vs ss
18.8035	-8.99568	1.0523	-8.5486	1.24595e-17	2.06134e-16	Bacteria	Pseudomonadota	Gammaproteobacteria	Lysobacterales	Lysobacteraceae	Thermomonas	Lf vs ss
87.1903	3.54881	0.417267	8.50489	1.81772e-17	2.99574e-16	Bacteria	Patescibacteria	Saccharimonadia	Saccharimonadales	Saccharimonadaceae	TM7a	Dh vs ss
41.6407	5.66449	0.667383	8.48761	2.10932e-17	3.463e-16	Bacteria	Bacillota	Bacilli	Erysipelotrichales	Erysipelotrichaceae	Turicibacter	Dh vs ss
41.6407	5.64667	0.668054	8.45242	2.85334e-17	4.66663e-16	Bacteria	Bacillota	Bacilli	Erysipelotrichales	Erysipelotrichaceae	Turicibacter	Ea vs ss
31.9917	9.1486	1.08475	8.43383	3.34522e-17	5.45029e-16	Bacteria	Actinomycetota	Actinobacteria	Kitasatosporales	Streptomycetaceae	unclas. Streptomycetaceae	Lt vs ss
122.232	-5.31567	0.631439	-8.41835	3.81822e-17	6.15078e-16	Bacteria	Pseudomonadota	Gammaproteobacteria	Burkholderiales	Rhodocyclaceae	Dechloromonas	Ea vs ss
80.2416	3.18801	0.378388	8.42522	3.60072e-17	5.84436e-16	Bacteria	Bacillota	Clostridia	Peptostreptococcales-Tissierellales	Peptostreptococcaceae	Intestinibacter	Lf vs ss
459.154	2.54371	0.302041	8.42176	3.70885e-17	5.99714e-16	Bacteria	Patescibacteria	Saccharimonadia	Saccharimonadales	unclas. Saccharimonadales	unclas. Saccharimonadales	Ef vs ss
1717.83	3.55065	0.422368	8.40652	4.22366e-17	6.77842e-16	Bacteria	Chloroflexota	Anaerolineae	Caldilineales	Caldilineaceae	unclas. Caldilineaceae	Ef vs ss
5300.72	2.25043	0.269842	8.33979	7.44227e-17	1.18551e-15	Bacteria	Actinomycetota	Actinobacteria	Micrococcales	Intrasporangiaceae	unclas. Intrasporangiaceae	Lf vs ss
32.8761	9.0038	1.07824	8.35045	6.80044e-17	1.08731e-15	Bacteria	Actinomycetota	Actinobacteria	Micrococcales	Microbacteriaceae	Agromyces	Dh vs ss
1455.98	9.88487	1.18737	8.32504	8.43036e-17	1.33793e-15	Bacteria	Bacillota	Bacilli	Mycoplasmatales	Mycoplasmataceae	Candidatus Lumbricincola	Dh vs ss
1717.83	3.51507	0.42236	8.32244	8.61701e-17	1.36251e-15	Bacteria	Chloroflexota	Anaerolineae	Caldilineales	Caldilineaceae	unclas. Caldilineaceae	Dh vs ss
39.6432	8.53409	1.02808	8.30098	1.03256e-16	1.62666e-15	Bacteria	Actinomycetota	Actinobacteria	Pseudonocardiales	Pseudonocardiaceae	Pseudonocardia	Ef vs ss
150.407	11.675	1.40743	8.29527	1.08334e-16	1.70041e-15	Bacteria	Actinomycetota	Actinobacteria	Mycobacteriales	unclas. Mycobacteriales	unclas. Mycobacteriales	Dh vs ss
25.7876	4.68897	0.566907	8.27115	1.32678e-16	2.06736e-15	Bacteria	Actinomycetota	Actinobacteria	Propionibacteriales	Propionibacteriaceae	Brooklawnia	Ea vs ss
23.5	10.1504	1.22651	8.27585	1.27539e-16	1.99454e-15	Bacteria	Actinomycetota	Actinobacteria	Micrococcales	Micrococcaceae	Paenarthrobacter	Ef vs ss
203.268	2.76487	0.334614	8.26284	1.42244e-16	2.20839e-15	Bacteria	Actinomycetota	Actinobacteria	Bifidobacteriales	Bifidobacteriaceae	Bifidobacterium	Dh vs ss
556.605	2.27837	0.276591	8.23733	1.76092e-16	2.72402e-15	Bacteria	Actinomycetota	Acidimicrobiia	Microtrichales	Iamiaceae	Aquihabitans	Ea vs ss
18.8035	-8.66428	1.0523	-8.23367	1.81563e-16	2.79856e-15	Bacteria	Pseudomonadota	Gammaproteobacteria	Lysobacterales	Lysobacteraceae	Thermomonas	Lt vs ss
82.4168	-8.35707	1.01616	-8.22415	1.96583e-16	3.0192e-15	Bacteria	Pseudomonadota	Gammaproteobacteria	Lysobacterales	Rhodanobacteraceae	Dokdonella	Lf vs ss
65.7492	8.0593	0.981064	8.21486	2.12408e-16	3.25059e-15	Bacteria	Bacteroidota	Bacteroidia	Sphingobacteriales	Sphingobacteriaceae	Sphingobacterium	Ef vs ss
459.154	2.47295	0.301806	8.19383	2.53033e-16	3.85853e-15	Bacteria	Patescibacteria	Saccharimonadia	Saccharimonadales	unclas. Saccharimonadales	unclas. Saccharimonadales	Lt vs ss
25.6209	8.57783	1.05077	8.16334	3.25893e-16	4.95195e-15	Bacteria	Actinomycetota	Actinobacteria	Actinomycetales	Actinomycetaceae	Schaalia	Lt vs ss
25.6209	8.59246	1.05289	8.16086	3.32656e-16	5.03686e-15	Bacteria	Actinomycetota	Actinobacteria	Actinomycetales	Actinomycetaceae	Schaalia	Ea vs ss
193.612	9.61378	1.18013	8.14637	3.75018e-16	5.65828e-15	Bacteria	Pseudomonadota	Gammaproteobacteria	Lysobacterales	Rhodanobacteraceae	Rhodanobacter	Ef vs ss
65.2619	3.71631	0.458072	8.11294	4.94106e-16	7.42893e-15	Bacteria	Actinomycetota	Actinobacteria	Micrococcales	Microbacteriaceae	Galbitalea	Dh vs ss
17.6796	3.67046	0.456489	8.04064	8.93673e-16	1.33895e-14	Bacteria	Pseudomonadota	Gammaproteobacteria	Run-SP154	unclas. Run-SP154	unclas. Run-SP154	Ef vs ss
31.442	8.76834	1.09615	7.99925	1.25178e-15	1.86894e-14	Bacteria	Pseudomonadota	Alphaproteobacteria	Hyphomicrobiales	Xanthobacteraceae	Pseudolabrys	Lt vs ss
156.744	5.10512	0.642146	7.95009	1.86383e-15	2.7731e-14	Bacteria	Pseudomonadota	Alphaproteobacteria	Hyphomicrobiales	Xanthobacteraceae	unclas. Xanthobacteraceae	Lf vs ss
186.086	-7.60758	0.9575	-7.94525	1.93794e-15	2.87338e-14	Bacteria	Pseudomonadota	Gammaproteobacteria	Burkholderiales	Comamonadaceae	Acidovorax	Dh vs ss
30.1582	4.68999	0.591542	7.92842	2.2196e-15	3.27965e-14	Bacteria	Pseudomonadota	Alphaproteobacteria	Defluviicoccales	Defluviicoccaceae	Defluviicoccus	Ef vs ss
39.6432	8.11311	1.03054	7.87265	3.47216e-15	5.11279e-14	Bacteria	Actinomycetota	Actinobacteria	Pseudonocardiales	Pseudonocardiaceae	Pseudonocardia	Dh vs ss
1496.4	4.06466	0.517233	7.85847	3.8885e-15	5.70625e-14	Bacteria	Pseudomonadota	Gammaproteobacteria	Pseudomonadales	Pseudomonadaceae	Pseudomonas	Ef vs ss
82.4168	-7.81296	0.99643	-7.84095	4.47141e-15	6.53924e-14	Bacteria	Pseudomonadota	Gammaproteobacteria	Lysobacterales	Rhodanobacteraceae	Dokdonella	Lt vs ss
203.268	2.61246	0.334335	7.8139	5.54466e-15	8.05385e-14	Bacteria	Actinomycetota	Actinobacteria	Bifidobacteriales	Bifidobacteriaceae	Bifidobacterium	Lt vs ss
58.9893	9.00686	1.15353	7.80809	5.80624e-15	8.40532e-14	Bacteria	Actinomycetota	Thermoleophilia	Solirubrobacterales	67-14	unclas. 67-14	Lt vs ss
108.595	-6.00904	0.767495	-7.82943	4.90088e-15	7.14295e-14	Bacteria	Pseudomonadota	Gammaproteobacteria	Burkholderiales	unclas. Burkholderiales	unclas. Burkholderiales	Dh vs ss
461.326	4.29984	0.553142	7.77349	7.63521e-15	1.09788e-13	Bacteria	Pseudomonadota	Gammaproteobacteria	Enterobacterales	Enterobacteriaceae	unclas. Enterobacteriaceae	Lt vs ss
255.104	-6.70881	0.862553	-7.77785	7.37648e-15	1.06425e-13	Bacteria	Bacteroidota	Bacteroidia	Chitinophagales	Saprospiraceae	OLB8	Ea vs ss
90.9094	7.29022	0.947784	7.69186	1.45015e-14	2.07129e-13	Bacteria	Actinomycetota	Actinobacteria	Kitasatosporales	Streptomycetaceae	Streptomyces	Lt vs ss
87.1903	3.22232	0.418859	7.69308	1.4363e-14	2.05837e-13	Bacteria	Patescibacteria	Saccharimonadia	Saccharimonadales	Saccharimonadaceae	TM7a	Ef vs ss
25.6209	8.08524	1.05163	7.68831	1.49087e-14	2.12238e-13	Bacteria	Actinomycetota	Actinobacteria	Actinomycetales	Actinomycetaceae	Schaalia	Lf vs ss
11.1721	9.06499	1.18024	7.68062	1.58326e-14	2.24645e-13	Bacteria	Actinomycetota	MB-A2-108	unclas. MB-A2-108	unclas. MB-A2-108	unclas. MB-A2-108	Lf vs ss
203.268	2.56646	0.33539	7.65215	1.9765e-14	2.79515e-13	Bacteria	Actinomycetota	Actinobacteria	Bifidobacteriales	Bifidobacteriaceae	Bifidobacterium	Ea vs ss
25.6209	8.07646	1.05629	7.64603	2.07273e-14	2.91201e-13	Bacteria	Actinomycetota	Actinobacteria	Actinomycetales	Actinomycetaceae	Schaalia	Ef vs ss
53.1871	11.1731	1.46113	7.64694	2.05821e-14	2.90112e-13	Bacteria	Planctomycetota	Planctomycetes	Isosphaerales	Isosphaeraceae	Paludisphaera	Dh vs ss
66.4354	8.26552	1.08222	7.63757	2.21361e-14	3.09978e-13	Bacteria	Actinomycetota	Actinobacteria	Micrococcales	Cellulomonadaceae	Cellulomonas	Dh vs ss
181.547	3.13122	0.411514	7.60903	2.76166e-14	3.85463e-13	Bacteria	Pseudomonadota	Alphaproteobacteria	Hyphomicrobiales	Hyphomicrobiaceae	Hyphomicrobium	Lt vs ss
5300.72	2.05293	0.269964	7.60446	2.86105e-14	3.98038e-13	Bacteria	Actinomycetota	Actinobacteria	Micrococcales	Intrasporangiaceae	unclas. Intrasporangiaceae	Ea vs ss
33.0218	4.8787	0.641636	7.60352	2.88175e-14	3.99621e-13	Bacteria	Pseudomonadota	Alphaproteobacteria	Hyphomicrobiales	Hyphomicrobiaceae	Pedomicrobium	Lf vs ss
461.326	4.17612	0.552974	7.55211	4.2825e-14	5.91951e-13	Bacteria	Pseudomonadota	Gammaproteobacteria	Enterobacterales	Enterobacteriaceae	unclas. Enterobacteriaceae	Lf vs ss
7.52045	8.76752	1.16426	7.53052	5.05367e-14	6.96302e-13	Bacteria	Pseudomonadota	Alphaproteobacteria	Elsterales	unclas. Elsterales	unclas. Elsterales	Lf vs ss
24.6212	9.53524	1.26668	7.52777	5.1615e-14	7.08878e-13	Bacteria	Actinomycetota	Actinobacteria	Propionibacteriales	Propionibacteriaceae	Propionicicella	Ef vs ss
100.419	-5.381	0.715251	-7.52323	5.34404e-14	7.31604e-13	Bacteria	Pseudomonadota	Gammaproteobacteria	Burkholderiales	Rhodocyclaceae	Propionivibrio	Lf vs ss
122.232	-4.64856	0.619371	-7.50529	6.12913e-14	8.36412e-13	Bacteria	Pseudomonadota	Gammaproteobacteria	Burkholderiales	Rhodocyclaceae	Dechloromonas	Ef vs ss
65.2619	3.41891	0.456729	7.48565	7.11961e-14	9.68493e-13	Bacteria	Actinomycetota	Actinobacteria	Micrococcales	Microbacteriaceae	Galbitalea	Lf vs ss
12.3587	8.16704	1.0928	7.47349	7.80941e-14	1.05897e-12	Bacteria	Actinomycetota	Actinobacteria	Micrococcales	Brevibacteriaceae	Brevibacterium	Ea vs ss
58.9893	8.6005	1.15699	7.4335	1.05762e-13	1.42963e-12	Bacteria	Actinomycetota	Thermoleophilia	Solirubrobacterales	67-14	unclas. 67-14	Ea vs ss
64.1523	2.59079	0.348853	7.42659	1.11433e-13	1.50155e-12	Bacteria	Actinomycetota	unclas. Actinomycetota	unclas. Actinomycetota	unclas. Actinomycetota	unclas. Actinomycetota	Ef vs ss
1717.83	3.13446	0.422313	7.42213	1.15249e-13	1.5481e-12	Bacteria	Chloroflexota	Anaerolineae	Caldilineales	Caldilineaceae	unclas. Caldilineaceae	Lf vs ss
8.95351	7.8468	1.05801	7.41656	1.20199e-13	1.5946e-12	Bacteria	Actinomycetota	Acidimicrobiia	Acidimicrobiales	Acidimicrobiaceae	unclas. Acidimicrobiaceae	Lf vs ss
40.769	3.24229	0.43691	7.42095	1.1628e-13	1.55652e-12	Bacteria	Actinomycetota	Actinobacteria	Mycobacteriales	Corynebacteriaceae	Corynebacterium	Dh vs ss
26.1768	9.68293	1.30487	7.42059	1.16603e-13	1.55652e-12	Bacteria	Actinomycetota	Actinobacteria	Micrococcales	Micrococcaceae	Glutamicibacter	Dh vs ss
26.3888	2.70674	0.364871	7.41833	1.18608e-13	1.57837e-12	Bacteria	Bacillota	Bacilli	Lactobacillales	Streptococcaceae	Streptococcus	Dh vs ss
280.575	3.90452	0.52732	7.40446	1.31684e-13	1.74156e-12	Bacteria	Actinomycetota	Actinobacteria	Mycobacteriales	Tsukamurellaceae	Tsukamurella	Lf vs ss
108.595	-5.61369	0.760163	-7.38486	1.52616e-13	2.01218e-12	Bacteria	Pseudomonadota	Gammaproteobacteria	Burkholderiales	unclas. Burkholderiales	unclas. Burkholderiales	Ef vs ss
57.7194	3.31897	0.450946	7.36002	1.83887e-13	2.40966e-12	Bacteria	Planctomycetota	Planctomycetes	Gemmatales	Gemmataceae	unclas. Gemmataceae	Lt vs ss
17.6796	3.38229	0.459278	7.36436	1.77997e-13	2.33962e-12	Bacteria	Pseudomonadota	Gammaproteobacteria	Run-SP154	unclas. Run-SP154	unclas. Run-SP154	Dh vs ss
33.0218	4.71654	0.643388	7.33079	2.28808e-13	2.98915e-12	Bacteria	Pseudomonadota	Alphaproteobacteria	Hyphomicrobiales	Hyphomicrobiaceae	Pedomicrobium	Lt vs ss
41.6407	4.90772	0.669958	7.32542	2.38154e-13	3.0969e-12	Bacteria	Bacillota	Bacilli	Erysipelotrichales	Erysipelotrichaceae	Turicibacter	Lt vs ss
112.914	3.79137	0.517578	7.32522	2.38501e-13	3.0969e-12	Bacteria	Actinomycetota	Actinobacteria	Propionibacteriales	Propionibacteriaceae	unclas. Propionibacteriaceae	Lf vs ss
40.769	3.17927	0.435293	7.30376	2.79844e-13	3.62275e-12	Bacteria	Actinomycetota	Actinobacteria	Mycobacteriales	Corynebacteriaceae	Corynebacterium	Lt vs ss
32.8761	7.8782	1.08083	7.28904	3.12182e-13	4.02921e-12	Bacteria	Actinomycetota	Actinobacteria	Micrococcales	Microbacteriaceae	Agromyces	Lf vs ss
65.2619	3.33703	0.46064	7.24434	4.34565e-13	5.59192e-12	Bacteria	Actinomycetota	Actinobacteria	Micrococcales	Microbacteriaceae	Galbitalea	Ef vs ss
2715.89	2.29761	0.31784	7.22881	4.87246e-13	6.25105e-12	Bacteria	Bacteroidota	Bacteroidia	Flavobacteriales	Flavobacteriaceae	Flavobacterium	Ea vs ss
41.8167	-10.641	1.47357	-7.22123	5.15201e-13	6.58996e-12	Bacteria	Verrucomicrobiota	Verrucomicrobiia	Verrucomicrobiales	Verrucomicrobiaceae	unclas. Verrucomicrobiaceae	Lf vs ss
12.3587	7.89459	1.09475	7.21133	5.54074e-13	7.06609e-12	Bacteria	Actinomycetota	Actinobacteria	Micrococcales	Brevibacteriaceae	Brevibacterium	Ef vs ss
127.151	-11.5332	1.60364	-7.19184	6.39238e-13	8.128e-12	Bacteria	Pseudomonadota	Gammaproteobacteria	Burkholderiales	Rhodocyclaceae	unclas. Rhodocyclaceae	Ef vs ss
1829.71	-4.06793	0.567049	-7.17386	7.29118e-13	9.2434e-12	Bacteria	Pseudomonadota	Gammaproteobacteria	Pseudomonadales	Moraxellaceae	Acinetobacter	Ef vs ss
127.151	-11.4889	1.60364	-7.16423	7.82228e-13	9.88746e-12	Bacteria	Pseudomonadota	Gammaproteobacteria	Burkholderiales	Rhodocyclaceae	unclas. Rhodocyclaceae	Ea vs ss
14.5053	8.25151	1.15851	7.1225	1.05987e-12	1.33575e-11	Bacteria	Pseudomonadota	Alphaproteobacteria	Hyphomicrobiales	Xanthobacteraceae	Pseudorhodoplanes	Lt vs ss
31.1159	4.50034	0.633225	7.10702	1.18576e-12	1.49003e-11	Bacteria	Actinomycetota	Actinobacteria	Micrococcales	Intrasporangiaceae	Arsenicicoccus	Lt vs ss
43.1478	3.4848	0.492663	7.0734	1.51184e-12	1.88321e-11	Bacteria	Pseudomonadota	Alphaproteobacteria	Acetobacterales	Acetobacteraceae	Roseomonas	Ef vs ss
31.1159	4.49457	0.635141	7.07649	1.4785e-12	1.84705e-11	Bacteria	Actinomycetota	Actinobacteria	Micrococcales	Intrasporangiaceae	Arsenicicoccus	Dh vs ss
24.6212	8.97446	1.26817	7.07669	1.47642e-12	1.84705e-11	Bacteria	Actinomycetota	Actinobacteria	Propionibacteriales	Propionibacteriaceae	Propionicicella	Dh vs ss
75.5403	-3.49068	0.4947	-7.05617	1.71157e-12	2.12582e-11	Bacteria	Pseudomonadota	Gammaproteobacteria	Burkholderiales	Rhodocyclaceae	Candidatus Accumulibacter	Lf vs ss
31.1159	4.45414	0.631742	7.05057	1.78189e-12	2.20676e-11	Bacteria	Actinomycetota	Actinobacteria	Micrococcales	Intrasporangiaceae	Arsenicicoccus	Lf vs ss
18.8035	-4.99711	0.710612	-7.03212	2.03424e-12	2.51203e-11	Bacteria	Pseudomonadota	Gammaproteobacteria	Lysobacterales	Lysobacteraceae	Thermomonas	Ef vs ss
58.9893	8.12984	1.15919	7.01336	2.32667e-12	2.86488e-11	Bacteria	Actinomycetota	Thermoleophilia	Solirubrobacterales	67-14	unclas. 67-14	Dh vs ss
87.2234	-3.82541	0.546352	-7.00174	2.52804e-12	3.10392e-11	Bacteria	Pseudomonadota	Alphaproteobacteria	Rhodobacterales	Paracoccaceae	unclas. Paracoccaceae	Lf vs ss
1496.4	3.61747	0.517319	6.99273	2.6958e-12	3.30042e-11	Bacteria	Pseudomonadota	Gammaproteobacteria	Pseudomonadales	Pseudomonadaceae	Pseudomonas	Dh vs ss
23.5	8.60476	1.23095	6.99033	2.74234e-12	3.34785e-11	Bacteria	Actinomycetota	Actinobacteria	Micrococcales	Micrococcaceae	Paenarthrobacter	Dh vs ss
556.605	1.9263	0.276121	6.97627	3.03114e-12	3.67944e-11	Bacteria	Actinomycetota	Acidimicrobiia	Microtrichales	Iamiaceae	Aquihabitans	Lf vs ss
32.8761	7.59928	1.0889	6.97888	2.97534e-12	3.62197e-11	Bacteria	Actinomycetota	Actinobacteria	Micrococcales	Microbacteriaceae	Agromyces	Ef vs ss
25.7876	3.97327	0.570927	6.95933	3.41906e-12	4.13861e-11	Bacteria	Actinomycetota	Actinobacteria	Propionibacteriales	Propionibacteriaceae	Brooklawnia	Lt vs ss
70.1169	-7.64522	1.10236	-6.93535	4.05219e-12	4.89117e-11	Bacteria	Bacteroidota	Bacteroidia	Chitinophagales	Chitinophagaceae	unclas. Chitinophagaceae	Lt vs ss
40.769	3.01032	0.434321	6.9311	4.17577e-12	5.02617e-11	Bacteria	Actinomycetota	Actinobacteria	Mycobacteriales	Corynebacteriaceae	Corynebacterium	Lf vs ss
72.1463	8.50523	1.22791	6.92657	4.31163e-12	5.17517e-11	Bacteria	Bacteroidota	Bacteroidia	Flavobacteriales	Flavobacteriaceae	Arenibacter	Dh vs ss
459.154	2.09047	0.302433	6.9122	4.77209e-12	5.71185e-11	Bacteria	Patescibacteria	Saccharimonadia	Saccharimonadales	unclas. Saccharimonadales	unclas. Saccharimonadales	Dh vs ss
18.8035	-7.22568	1.04734	-6.89908	5.23405e-12	6.22997e-11	Bacteria	Pseudomonadota	Gammaproteobacteria	Lysobacterales	Lysobacteraceae	Thermomonas	Dh vs ss
39.6432	7.1947	1.04273	6.89985	5.20591e-12	6.21374e-11	Bacteria	Actinomycetota	Actinobacteria	Pseudonocardiales	Pseudonocardiaceae	Pseudonocardia	Ea vs ss
30.1582	4.08897	0.594638	6.8764	6.13844e-12	7.28621e-11	Bacteria	Pseudomonadota	Alphaproteobacteria	Defluviicoccales	Defluviicoccaceae	Defluviicoccus	Dh vs ss
71.2796	8.57432	1.25443	6.83525	8.18599e-12	9.66308e-11	Bacteria	Planctomycetota	Planctomycetes	Isosphaerales	Isosphaeraceae	unclas. Isosphaeraceae	Lt vs ss
11.1721	8.08902	1.18525	6.82475	8.80798e-12	1.03403e-10	Bacteria	Actinomycetota	MB-A2-108	unclas. MB-A2-108	unclas. MB-A2-108	unclas. MB-A2-108	Lt vs ss
12.3587	7.50664	1.09797	6.83686	8.09479e-12	9.58182e-11	Bacteria	Actinomycetota	Actinobacteria	Micrococcales	Brevibacteriaceae	Brevibacterium	Dh vs ss
82.4168	-6.32475	0.926006	-6.83014	8.48316e-12	9.98636e-11	Bacteria	Pseudomonadota	Gammaproteobacteria	Lysobacterales	Rhodanobacteraceae	Dokdonella	Ef vs ss
10.4577	8.02809	1.17719	6.81969	9.12385e-12	1.06819e-10	Bacteria	Planctomycetota	Planctomycetes	Isosphaerales	Isosphaeraceae	Aquisphaera	Lf vs ss
30.6284	8.21902	1.20934	6.79626	1.07373e-11	1.24686e-10	Bacteria	Actinomycetota	Thermoleophilia	Gaiellales	Gaiellaceae	Gaiella	Lt vs ss
41.8167	-10.0273	1.47357	-6.80477	1.01209e-11	1.18169e-10	Bacteria	Verrucomicrobiota	Verrucomicrobiia	Verrucomicrobiales	Verrucomicrobiaceae	unclas. Verrucomicrobiaceae	Dh vs ss
186.086	-6.23078	0.916148	-6.80106	1.03849e-11	1.20922e-10	Bacteria	Pseudomonadota	Gammaproteobacteria	Burkholderiales	Comamonadaceae	Acidovorax	Lf vs ss
14.5053	7.89956	1.16342	6.78996	1.12161e-11	1.29894e-10	Bacteria	Pseudomonadota	Alphaproteobacteria	Hyphomicrobiales	Xanthobacteraceae	Pseudorhodoplanes	Ef vs ss
99.0633	1.99892	0.294483	6.78788	1.13796e-11	1.31433e-10	Bacteria	Actinomycetota	Acidimicrobiia	Microtrichales	Ilumatobacteraceae	CL500-29 marine group	Ef vs ss
43.3193	4.01054	0.592002	6.77454	1.24806e-11	1.43761e-10	Bacteria	Pseudomonadota	Alphaproteobacteria	Hyphomicrobiales	Hyphomicrobiaceae	unclas. Hyphomicrobiaceae	Ef vs ss
20.6167	9.31076	1.37837	6.75491	1.42921e-11	1.64186e-10	Bacteria	Actinomycetota	Actinobacteria	Micrococcales	Demequinaceae	Demequina	Lt vs ss
10.4577	7.96072	1.17937	6.74996	1.47886e-11	1.69436e-10	Bacteria	Planctomycetota	Planctomycetes	Isosphaerales	Isosphaeraceae	Aquisphaera	Lt vs ss
41.8167	-9.93944	1.47357	-6.74515	1.52872e-11	1.74682e-10	Bacteria	Verrucomicrobiota	Verrucomicrobiia	Verrucomicrobiales	Verrucomicrobiaceae	unclas. Verrucomicrobiaceae	Ef vs ss
14.5053	7.80589	1.15921	6.73378	1.65312e-11	1.88394e-10	Bacteria	Pseudomonadota	Alphaproteobacteria	Hyphomicrobiales	Xanthobacteraceae	Pseudorhodoplanes	Lf vs ss
181.547	2.77701	0.412517	6.73188	1.67489e-11	1.90369e-10	Bacteria	Pseudomonadota	Alphaproteobacteria	Hyphomicrobiales	Hyphomicrobiaceae	Hyphomicrobium	Ef vs ss
461.326	3.72866	0.554346	6.72623	1.74111e-11	1.97372e-10	Bacteria	Pseudomonadota	Gammaproteobacteria	Enterobacterales	Enterobacteriaceae	unclas. Enterobacteriaceae	Ef vs ss
23.8621	7.95535	1.18591	6.70822	1.97009e-11	2.2099e-10	Bacteria	Verrucomicrobiota	Verrucomicrobiia	Chthoniobacterales	Chthoniobacteraceae	Candidatus Udaeobacter	Lt vs ss
122.232	-4.1183	0.612815	-6.7203	1.81351e-11	2.05037e-10	Bacteria	Pseudomonadota	Gammaproteobacteria	Burkholderiales	Rhodocyclaceae	Dechloromonas	Dh vs ss
5.8101	7.95999	1.18571	6.71326	1.90329e-11	2.14057e-10	Bacteria	Actinomycetota	Actinobacteria	Frankiales	Geodermatophilaceae	unclas. Geodermatophilaceae	Lf vs ss
41.8167	-9.89517	1.47357	-6.7151	1.87932e-11	2.11919e-10	Bacteria	Verrucomicrobiota	Verrucomicrobiia	Verrucomicrobiales	Verrucomicrobiaceae	unclas. Verrucomicrobiaceae	Ea vs ss
21.7367	9.85736	1.4735	6.68975	2.23551e-11	2.50109e-10	Bacteria	Planctomycetota	Planctomycetes	Isosphaerales	Isosphaeraceae	Tautonia	Dh vs ss
40.769	2.93689	0.440787	6.66284	2.68581e-11	2.99706e-10	Bacteria	Actinomycetota	Actinobacteria	Mycobacteriales	Corynebacteriaceae	Corynebacterium	Ea vs ss
100.446	3.36869	0.508045	6.63069	3.34123e-11	3.71874e-10	Bacteria	Actinomycetota	Thermoleophilia	Gaiellales	unclas. Gaiellales	unclas. Gaiellales	Lt vs ss
127.151	-9.64659	1.45537	-6.62825	3.39685e-11	3.77086e-10	Bacteria	Pseudomonadota	Gammaproteobacteria	Burkholderiales	Rhodocyclaceae	unclas. Rhodocyclaceae	Lf vs ss
12.214	-8.34829	1.26678	-6.59016	4.39367e-11	4.80278e-10	Bacteria	Candidatus Eremiobacterota	Eremiobacteria	unclas. Eremiobacteria	unclas. Eremiobacteria	unclas. Eremiobacteria	Lt vs ss
96.9661	2.53116	0.384186	6.58837	4.4467e-11	4.84837e-10	Bacteria	Actinomycetota	Actinobacteria	Micrococcales	unclas. Micrococcales	unclas. Micrococcales	Lt vs ss
17.5814	9.94595	1.50577	6.60522	3.96934e-11	4.38367e-10	Bacteria	Actinomycetota	Thermoleophilia	Solirubrobacterales	Solirubrobacteraceae	Solirubrobacter	Lf vs ss
11.4107	9.36835	1.41874	6.60331	4.02075e-11	4.41767e-10	Bacteria	Actinomycetota	Actinobacteria	Streptosporangiales	Thermomonosporaceae	Actinoallomurus	Lf vs ss
18.1902	8.7739	1.32855	6.60414	3.99832e-11	4.40432e-10	Bacteria	Actinomycetota	Actinobacteria	Micrococcales	Micrococcaceae	Paeniglutamicibacter	Ef vs ss
18.1902	8.77655	1.32824	6.60765	3.90458e-11	4.32329e-10	Bacteria	Actinomycetota	Actinobacteria	Micrococcales	Micrococcaceae	Paeniglutamicibacter	Dh vs ss
71.2796	8.28342	1.25494	6.60068	4.09283e-11	4.48537e-10	Bacteria	Planctomycetota	Planctomycetes	Isosphaerales	Isosphaeraceae	unclas. Isosphaeraceae	Dh vs ss
70.1169	-5.32425	0.810083	-6.57247	4.94868e-11	5.38201e-10	Bacteria	Bacteroidota	Bacteroidia	Chitinophagales	Chitinophagaceae	unclas. Chitinophagaceae	Ef vs ss
24.0865	9.10338	1.38663	6.56513	5.19873e-11	5.63963e-10	Bacteria	Actinomycetota	Actinobacteria	Micrococcales	Cellulomonadaceae	Oerskovia	Ea vs ss
26.1768	8.56081	1.30886	6.54067	6.12456e-11	6.59391e-10	Bacteria	Actinomycetota	Actinobacteria	Micrococcales	Micrococcaceae	Glutamicibacter	Ef vs ss
10.4577	7.74316	1.18323	6.54411	5.98519e-11	6.46009e-10	Bacteria	Planctomycetota	Planctomycetes	Isosphaerales	Isosphaeraceae	Aquisphaera	Dh vs ss
17.6796	3.05537	0.466771	6.54575	5.91985e-11	6.40569e-10	Bacteria	Pseudomonadota	Gammaproteobacteria	Run-SP154	unclas. Run-SP154	unclas. Run-SP154	Ea vs ss
65.2619	3.01506	0.463398	6.50642	7.69648e-11	8.26552e-10	Bacteria	Actinomycetota	Actinobacteria	Micrococcales	Microbacteriaceae	Galbitalea	Ea vs ss
20.6167	8.96652	1.38049	6.49518	8.29321e-11	8.8841e-10	Bacteria	Actinomycetota	Actinobacteria	Micrococcales	Demequinaceae	Demequina	Ea vs ss
14.5053	7.55588	1.16598	6.48026	9.15659e-11	9.78453e-10	Bacteria	Pseudomonadota	Alphaproteobacteria	Hyphomicrobiales	Xanthobacteraceae	Pseudorhodoplanes	Dh vs ss
16.7466	9.11445	1.40795	6.47357	9.5717e-11	1.02027e-09	Bacteria	Planctomycetota	Planctomycetes	Isosphaerales	Isosphaeraceae	Isosphaera	Dh vs ss
119.134	2.64722	0.410432	6.44985	1.11964e-10	1.17879e-09	Bacteria	Chloroflexota	Anaerolineae	1-20	unclas. 1-20	unclas. 1-20	Lt vs ss
12.3162	9.23241	1.42861	6.46253	1.0297e-10	1.08945e-09	Bacteria	Actinomycetota	Actinobacteria	Frankiales	Frankiaceae	Jatrophihabitans	Lf vs ss
31.1159	4.13451	0.639266	6.4676	9.95748e-11	1.05875e-09	Bacteria	Actinomycetota	Actinobacteria	Micrococcales	Intrasporangiaceae	Arsenicicoccus	Ea vs ss
16.7466	9.10523	1.40834	6.4652	1.01167e-10	1.07302e-09	Bacteria	Planctomycetota	Planctomycetes	Isosphaerales	Isosphaeraceae	Isosphaera	Ea vs ss
24.0865	8.95612	1.38697	6.45735	1.06554e-10	1.12459e-09	Bacteria	Actinomycetota	Actinobacteria	Micrococcales	Cellulomonadaceae	Oerskovia	Ef vs ss
58.9893	7.49238	1.16569	6.42742	1.29786e-10	1.36308e-09	Bacteria	Actinomycetota	Thermoleophilia	Solirubrobacterales	67-14	unclas. 67-14	Ef vs ss
31.1159	4.10384	0.639108	6.4212	1.35205e-10	1.41652e-09	Bacteria	Actinomycetota	Actinobacteria	Micrococcales	Intrasporangiaceae	Arsenicicoccus	Ef vs ss
122.232	-3.89249	0.609023	-6.39138	1.644e-10	1.71818e-09	Bacteria	Pseudomonadota	Gammaproteobacteria	Burkholderiales	Rhodocyclaceae	Dechloromonas	Lt vs ss
53.1871	9.33024	1.46304	6.37731	1.80225e-10	1.86989e-09	Bacteria	Planctomycetota	Planctomycetes	Isosphaerales	Isosphaeraceae	Paludisphaera	Lt vs ss
34.6535	10.1553	1.58912	6.39052	1.65321e-10	1.7236e-09	Bacteria	Bacteroidota	Bacteroidia	Flavobacteriales	Weeksellaceae	Empedobacter	Ea vs ss
119.134	2.62196	0.411344	6.37414	1.8399e-10	1.90434e-09	Bacteria	Chloroflexota	Anaerolineae	1-20	unclas. 1-20	unclas. 1-20	Ef vs ss
65.8402	2.8617	0.448559	6.37975	1.77372e-10	1.84475e-09	Bacteria	Actinomycetota	Coriobacteriia	Coriobacteriales	Coriobacteriaceae	Collinsella	Ea vs ss
10.9662	9.06744	1.42488	6.36364	1.97024e-10	2.02944e-09	Bacteria	Pseudomonadota	Gammaproteobacteria	Burkholderiales	Chitinibacteraceae	Chitinibacter	Ef vs ss
25.7876	3.63732	0.571076	6.36925	1.89957e-10	1.96136e-09	Bacteria	Actinomycetota	Actinobacteria	Propionibacteriales	Propionibacteriaceae	Brooklawnia	Lf vs ss
24.0865	8.81293	1.38722	6.35293	2.11251e-10	2.17077e-09	Bacteria	Actinomycetota	Actinobacteria	Micrococcales	Cellulomonadaceae	Oerskovia	Dh vs ss
2715.89	-2.01881	0.319585	-6.31697	2.66744e-10	2.72792e-09	Bacteria	Bacteroidota	Bacteroidia	Flavobacteriales	Flavobacteriaceae	Flavobacterium	Lf vs ss
47.4932	-10.7406	1.70019	-6.31725	2.66253e-10	2.72792e-09	Bacteria	Pseudomonadota	Gammaproteobacteria	Burkholderiales	Comamonadaceae	Simplicispira	Lf vs ss
26.1768	8.23792	1.30869	6.2948	3.07795e-10	3.12536e-09	Bacteria	Actinomycetota	Actinobacteria	Micrococcales	Micrococcaceae	Glutamicibacter	Lt vs ss
21.065	-8.38269	1.32755	-6.31438	2.71243e-10	2.76733e-09	Bacteria	Pseudomonadota	Gammaproteobacteria	Burkholderiales	Comamonadaceae	Variovorax	Ea vs ss
40.769	2.78307	0.441953	6.29722	3.03038e-10	3.08437e-09	Bacteria	Actinomycetota	Actinobacteria	Mycobacteriales	Corynebacteriaceae	Corynebacterium	Ef vs ss
5.8101	7.47087	1.19125	6.27148	3.57628e-10	3.61423e-09	Bacteria	Actinomycetota	Actinobacteria	Frankiales	Geodermatophilaceae	unclas. Geodermatophilaceae	Lt vs ss
104.979	1.33493	0.212442	6.28376	3.3048e-10	3.34777e-09	Bacteria	Actinomycetota	Acidimicrobiia	Acidimicrobiales	Acidimicrobiaceae	Acidiferrimicrobium	Ef vs ss
24.6212	7.90345	1.27193	6.21376	5.17323e-10	5.1672e-09	Bacteria	Actinomycetota	Actinobacteria	Propionibacteriales	Propionibacteriaceae	Propionicicella	Lt vs ss
48.2936	11.6901	1.87384	6.23861	4.41489e-10	4.45125e-09	Bacteria	Pseudomonadota	Gammaproteobacteria	Lysobacterales	Rhodanobacteraceae	unclas. Rhodanobacteraceae	Ea vs ss
33.0218	4.04508	0.649793	6.22518	4.8099e-10	4.82679e-09	Bacteria	Pseudomonadota	Alphaproteobacteria	Hyphomicrobiales	Hyphomicrobiaceae	Pedomicrobium	Ef vs ss
70.1169	-4.28677	0.687798	-6.2326	4.5876e-10	4.61452e-09	Bacteria	Bacteroidota	Bacteroidia	Chitinophagales	Chitinophagaceae	unclas. Chitinophagaceae	Lf vs ss
30.1582	3.72247	0.598674	6.21786	5.03986e-10	5.04575e-09	Bacteria	Pseudomonadota	Alphaproteobacteria	Defluviicoccales	Defluviicoccaceae	Defluviicoccus	Ea vs ss
53.1871	9.04738	1.46465	6.17714	6.52719e-10	6.48933e-09	Bacteria	Planctomycetota	Planctomycetes	Isosphaerales	Isosphaeraceae	Paludisphaera	Ef vs ss
2715.89	1.96414	0.317866	6.17914	6.44504e-10	6.42255e-09	Bacteria	Bacteroidota	Bacteroidia	Flavobacteriales	Flavobacteriaceae	Flavobacterium	Dh vs ss
96.9661	2.37533	0.385631	6.1596	7.2927e-10	7.23362e-09	Bacteria	Actinomycetota	Actinobacteria	Micrococcales	unclas. Micrococcales	unclas. Micrococcales	Dh vs ss
186.086	-5.6325	0.916974	-6.14249	8.12359e-10	8.02064e-09	Bacteria	Pseudomonadota	Gammaproteobacteria	Burkholderiales	Comamonadaceae	Acidovorax	Ef vs ss
43.1478	3.04096	0.494741	6.14656	7.91794e-10	7.83565e-09	Bacteria	Pseudomonadota	Alphaproteobacteria	Acetobacterales	Acetobacteraceae	Roseomonas	Dh vs ss
47.4932	-10.4092	1.70019	-6.12234	9.22132e-10	9.04195e-09	Bacteria	Pseudomonadota	Gammaproteobacteria	Burkholderiales	Comamonadaceae	Simplicispira	Lt vs ss
1455.98	7.36301	1.20218	6.1247	9.08563e-10	8.92935e-09	Bacteria	Bacillota	Bacilli	Mycoplasmatales	Mycoplasmataceae	Candidatus Lumbricincola	Ef vs ss
119.134	2.52124	0.411421	6.12814	8.89103e-10	8.75818e-09	Bacteria	Chloroflexota	Anaerolineae	1-20	unclas. 1-20	unclas. 1-20	Dh vs ss
25.4195	2.17027	0.355499	6.10486	1.02889e-09	1.00199e-08	Bacteria	Bacillota	Bacilli	Lactobacillales	Carnobacteriaceae	Trichococcus	Ef vs ss
6.59441	8.04014	1.31476	6.11532	9.63655e-10	9.42754e-09	Bacteria	Chlamydiota	Chlamydiia	Chlamydiales	Parachlamydiaceae	unclas. Parachlamydiaceae	Dh vs ss
214.872	1.89956	0.311573	6.09666	1.08305e-09	1.04997e-08	Bacteria	Actinomycetota	Acidimicrobiia	Microtrichales	Microtrichaceae	unclas. Microtrichaceae	Ef vs ss
9.51077	9.14539	1.49757	6.10683	1.01628e-09	9.91976e-09	Bacteria	Pseudomonadota	Alphaproteobacteria	Hyphomicrobiales	Xanthobacteraceae	Rhodoplanes	Lf vs ss
65.8402	2.73694	0.448581	6.10133	1.05188e-09	1.02207e-08	Bacteria	Actinomycetota	Coriobacteriia	Coriobacteriales	Coriobacteriaceae	Collinsella	Dh vs ss
100.446	3.10776	0.511081	6.08076	1.19612e-09	1.15697e-08	Bacteria	Actinomycetota	Thermoleophilia	Gaiellales	unclas. Gaiellales	unclas. Gaiellales	Ef vs ss
87.1903	2.54554	0.418848	6.07748	1.22087e-09	1.17825e-08	Bacteria	Patescibacteria	Saccharimonadia	Saccharimonadales	Saccharimonadaceae	TM7a	Lf vs ss
12.3587	6.68262	1.10543	6.04528	1.4915e-09	1.43298e-08	Bacteria	Actinomycetota	Actinobacteria	Micrococcales	Brevibacteriaceae	Brevibacterium	Lt vs ss
127.151	-8.60942	1.42183	-6.05515	1.40286e-09	1.35084e-08	Bacteria	Pseudomonadota	Gammaproteobacteria	Burkholderiales	Rhodocyclaceae	unclas. Rhodocyclaceae	Dh vs ss
87.2234	-3.29582	0.547134	-6.02379	1.70383e-09	1.62967e-08	Bacteria	Pseudomonadota	Alphaproteobacteria	Rhodobacterales	Paracoccaceae	unclas. Paracoccaceae	Dh vs ss
100.419	-4.28167	0.70991	-6.03129	1.6266e-09	1.55928e-08	Bacteria	Pseudomonadota	Gammaproteobacteria	Burkholderiales	Rhodocyclaceae	Propionivibrio	Ea vs ss
23.5	7.39932	1.23451	5.99371	2.05104e-09	1.9574e-08	Bacteria	Actinomycetota	Actinobacteria	Micrococcales	Micrococcaceae	Paenarthrobacter	Lf vs ss
43.1478	2.96518	0.496075	5.97728	2.26894e-09	2.16054e-08	Bacteria	Pseudomonadota	Alphaproteobacteria	Acetobacterales	Acetobacteraceae	Roseomonas	Ea vs ss
12.3587	6.57692	1.10207	5.96781	2.40464e-09	2.27962e-08	Bacteria	Actinomycetota	Actinobacteria	Micrococcales	Brevibacteriaceae	Brevibacterium	Lf vs ss
20.6167	8.23597	1.38051	5.96588	2.4332e-09	2.30161e-08	Bacteria	Actinomycetota	Actinobacteria	Micrococcales	Demequinaceae	Demequina	Lf vs ss
64.1523	2.09923	0.35158	5.97084	2.36034e-09	2.24259e-08	Bacteria	Actinomycetota	unclas. Actinomycetota	unclas. Actinomycetota	unclas. Actinomycetota	unclas. Actinomycetota	Ea vs ss
104.979	1.25089	0.210538	5.94139	2.82611e-09	2.64986e-08	Bacteria	Actinomycetota	Acidimicrobiia	Acidimicrobiales	Acidimicrobiaceae	Acidiferrimicrobium	Lt vs ss
43.3193	3.52057	0.592539	5.9415	2.8243e-09	2.64986e-08	Bacteria	Pseudomonadota	Alphaproteobacteria	Hyphomicrobiales	Hyphomicrobiaceae	unclas. Hyphomicrobiaceae	Lt vs ss
47.4932	-10.1269	1.70019	-5.95631	2.58e-09	2.43509e-08	Bacteria	Pseudomonadota	Gammaproteobacteria	Burkholderiales	Comamonadaceae	Simplicispira	Dh vs ss
18.1902	7.90498	1.3294	5.94629	2.74293e-09	2.58318e-08	Bacteria	Actinomycetota	Actinobacteria	Micrococcales	Micrococcaceae	Paeniglutamicibacter	Lf vs ss
26.1768	7.80638	1.3141	5.94049	2.84166e-09	2.65863e-08	Bacteria	Actinomycetota	Actinobacteria	Micrococcales	Micrococcaceae	Glutamicibacter	Ea vs ss
66.4354	6.51314	1.10729	5.88205	4.05223e-09	3.78297e-08	Bacteria	Actinomycetota	Actinobacteria	Micrococcales	Cellulomonadaceae	Cellulomonas	Ef vs ss
99.0633	1.73399	0.295295	5.87205	4.3045e-09	4.00974e-08	Bacteria	Actinomycetota	Acidimicrobiia	Microtrichales	Ilumatobacteraceae	CL500-29 marine group	Dh vs ss
24.6212	7.44901	1.2728	5.85245	4.84392e-09	4.50243e-08	Bacteria	Actinomycetota	Actinobacteria	Propionibacteriales	Propionibacteriaceae	Propionicicella	Lf vs ss
87.1903	2.47426	0.423654	5.84029	5.21109e-09	4.83323e-08	Bacteria	Patescibacteria	Saccharimonadia	Saccharimonadales	Saccharimonadaceae	TM7a	Ea vs ss
34.0034	6.64744	1.14277	5.81697	5.99221e-09	5.54571e-08	Bacteria	Pseudomonadota	Gammaproteobacteria	Enterobacterales	Yersiniaceae	Yersinia	Ef vs ss
13.5611	4.30392	0.741469	5.80459	6.4524e-09	5.93316e-08	Bacteria	Pseudomonadota	Gammaproteobacteria	Legionellales	Legionellaceae	Legionella	Ef vs ss
26.1768	7.60761	1.31034	5.80581	6.40547e-09	5.91136e-08	Bacteria	Actinomycetota	Actinobacteria	Micrococcales	Micrococcaceae	Glutamicibacter	Lf vs ss
12.214	-6.95094	1.19729	-5.80557	6.41489e-09	5.91136e-08	Bacteria	Candidatus Eremiobacterota	Eremiobacteria	unclas. Eremiobacteria	unclas. Eremiobacteria	unclas. Eremiobacteria	Lf vs ss
14.7774	-8.86947	1.52902	-5.80074	6.60228e-09	6.05798e-08	Bacteria	Pseudomonadota	Alphaproteobacteria	Rhodobacterales	Paracoccaceae	Paracoccus	Lf vs ss
65.4231	-3.27796	0.568819	-5.76274	8.27593e-09	7.56127e-08	Bacteria	Pseudomonadota	Gammaproteobacteria	Competibacterales	Competibacteraceae	Candidatus Competibacter	Lf vs ss
75.5403	-2.86333	0.496307	-5.76927	7.96148e-09	7.28952e-08	Bacteria	Pseudomonadota	Gammaproteobacteria	Burkholderiales	Rhodocyclaceae	Candidatus Accumulibacter	Ea vs ss
10.1135	8.97851	1.56074	5.75273	8.78125e-09	7.99773e-08	Bacteria	Actinomycetota	Actinobacteria	Micromonosporales	Micromonosporaceae	Luedemannella	Lf vs ss
186.086	-5.25708	0.913871	-5.75255	8.79098e-09	7.99773e-08	Bacteria	Pseudomonadota	Gammaproteobacteria	Burkholderiales	Comamonadaceae	Acidovorax	Ea vs ss
143.657	-3.18501	0.556181	-5.72657	1.02479e-08	9.30347e-08	Bacteria	Bacteroidota	Bacteroidia	Flavobacteriales	Weeksellaceae	Chryseobacterium	Dh vs ss
14.5053	6.74646	1.17959	5.71933	1.06945e-08	9.68834e-08	Bacteria	Pseudomonadota	Alphaproteobacteria	Hyphomicrobiales	Xanthobacteraceae	Pseudorhodoplanes	Ea vs ss
53.1871	8.38178	1.46753	5.71149	1.11994e-08	1.01243e-07	Bacteria	Planctomycetota	Planctomycetes	Isosphaerales	Isosphaeraceae	Paludisphaera	Ea vs ss
7.52045	6.70011	1.18227	5.66715	1.45196e-08	1.30982e-07	Bacteria	Pseudomonadota	Alphaproteobacteria	Elsterales	unclas. Elsterales	unclas. Elsterales	Lt vs ss
90.9094	5.38177	0.954565	5.63793	1.72105e-08	1.54283e-07	Bacteria	Actinomycetota	Actinobacteria	Kitasatosporales	Streptomycetaceae	Streptomyces	Ef vs ss
24.5148	8.87019	1.57293	5.63928	1.70761e-08	1.53398e-07	Bacteria	Chloroflexota	KD4-96	unclas. KD4-96	unclas. KD4-96	unclas. KD4-96	Lf vs ss
43.3193	3.35603	0.594798	5.64231	1.67785e-08	1.51042e-07	Bacteria	Pseudomonadota	Alphaproteobacteria	Hyphomicrobiales	Hyphomicrobiaceae	unclas. Hyphomicrobiaceae	Dh vs ss
9.09592	8.74842	1.555	5.626	1.84439e-08	1.64994e-07	Bacteria	Actinomycetota	Actinobacteria	Micrococcales	Intrasporangiaceae	Terrabacter	Lf vs ss
24.6212	7.18895	1.28238	5.60595	2.07115e-08	1.84894e-07	Bacteria	Actinomycetota	Actinobacteria	Propionibacteriales	Propionibacteriaceae	Propionicicella	Ea vs ss
11.2397	-7.13078	1.27644	-5.58647	2.31733e-08	2.0644e-07	Bacteria	Bacteroidota	Bacteroidia	Flavobacteriales	NS9 marine group	unclas. NS9 marine group	Lf vs ss
10.316	3.76844	0.675276	5.58059	2.39697e-08	2.13092e-07	Bacteria	Bacillota	Clostridia	Eubacteriales	Eubacteriaceae	unclas. Eubacteriaceae	Ef vs ss
87.2234	-3.0343	0.545733	-5.56005	2.69694e-08	2.39263e-07	Bacteria	Pseudomonadota	Alphaproteobacteria	Rhodobacterales	Paracoccaceae	unclas. Paracoccaceae	Ea vs ss
8.95351	5.94497	1.0726	5.54256	2.98081e-08	2.639e-07	Bacteria	Actinomycetota	Acidimicrobiia	Acidimicrobiales	Acidimicrobiaceae	unclas. Acidimicrobiaceae	Lt vs ss
87.2234	-3.01337	0.545105	-5.52805	3.23812e-08	2.8609e-07	Bacteria	Pseudomonadota	Alphaproteobacteria	Rhodobacterales	Paracoccaceae	unclas. Paracoccaceae	Ef vs ss
41.6407	3.73264	0.677346	5.51069	3.5743e-08	3.15142e-07	Bacteria	Bacillota	Bacilli	Erysipelotrichales	Erysipelotrichaceae	Turicibacter	Lf vs ss
73.5422	-1.96291	0.357645	-5.48842	4.05555e-08	3.56107e-07	Bacteria	Pseudomonadota	Gammaproteobacteria	Burkholderiales	Comamonadaceae	Comamonas	Ef vs ss
328.542	7.08965	1.29381	5.47967	4.26126e-08	3.73405e-07	Bacteria	Fusobacteriota	Fusobacteriia	Fusobacteriales	Fusobacteriaceae	Cetobacterium	Lt vs ss
34.0034	6.27852	1.14375	5.48943	4.03227e-08	3.54791e-07	Bacteria	Pseudomonadota	Gammaproteobacteria	Enterobacterales	Yersiniaceae	Yersinia	Ea vs ss
65.8402	2.46392	0.450312	5.47159	4.46009e-08	3.88445e-07	Bacteria	Actinomycetota	Coriobacteriia	Coriobacteriales	Coriobacteriaceae	Collinsella	Ef vs ss
71.2796	6.87541	1.25609	5.47368	4.40782e-08	3.85459e-07	Bacteria	Planctomycetota	Planctomycetes	Isosphaerales	Isosphaeraceae	unclas. Isosphaeraceae	Lf vs ss
17.5814	8.24222	1.51027	5.45745	4.83018e-08	4.19824e-07	Bacteria	Actinomycetota	Thermoleophilia	Solirubrobacterales	Solirubrobacteraceae	Solirubrobacter	Lt vs ss
100.446	2.80534	0.512566	5.47312	4.42173e-08	3.85889e-07	Bacteria	Actinomycetota	Thermoleophilia	Gaiellales	unclas. Gaiellales	unclas. Gaiellales	Dh vs ss
21.7367	8.04366	1.47807	5.442	5.26867e-08	4.57009e-07	Bacteria	Planctomycetota	Planctomycetes	Isosphaerales	Isosphaeraceae	Tautonia	Lt vs ss
186.086	-4.93958	0.90907	-5.43366	5.52112e-08	4.76976e-07	Bacteria	Pseudomonadota	Gammaproteobacteria	Burkholderiales	Comamonadaceae	Acidovorax	Lt vs ss
11.9318	-7.62736	1.40328	-5.43536	5.46844e-08	4.73379e-07	Bacteria	Planctomycetota	Planctomycetes	Pirellulales	Pirellulaceae	Pirellula	Ea vs ss
6.59441	7.13966	1.31983	5.40951	6.31957e-08	5.43762e-07	Bacteria	Chlamydiota	Chlamydiia	Chlamydiales	Parachlamydiaceae	unclas. Parachlamydiaceae	Lt vs ss
7.73947	-7.31353	1.34694	-5.42974	5.64373e-08	4.86587e-07	Bacteria	Pseudomonadota	Gammaproteobacteria	Burkholderiales	Chitinimonadaceae	Chitinivorax	Dh vs ss
12.214	-6.82399	1.26678	-5.38687	7.16942e-08	6.14419e-07	Bacteria	Candidatus Eremiobacterota	Eremiobacteria	unclas. Eremiobacteria	unclas. Eremiobacteria	unclas. Eremiobacteria	Ef vs ss
8.09317	7.67556	1.42548	5.38453	7.2635e-08	6.2124e-07	Bacteria	Pseudomonadota	Alphaproteobacteria	Hyphomicrobiales	Xanthobacteraceae	Xanthobacter	Ef vs ss
14.7774	-8.25579	1.52902	-5.39939	6.68685e-08	5.74211e-07	Bacteria	Pseudomonadota	Alphaproteobacteria	Rhodobacterales	Paracoccaceae	Paracoccus	Dh vs ss
30.6284	6.61416	1.23107	5.37269	7.75695e-08	6.59495e-07	Bacteria	Actinomycetota	Thermoleophilia	Gaiellales	Gaiellaceae	Gaiella	Ef vs ss
10.9662	7.70647	1.43146	5.38366	7.29861e-08	6.22999e-07	Bacteria	Pseudomonadota	Gammaproteobacteria	Burkholderiales	Chitinibacteraceae	Chitinibacter	Dh vs ss
7.73947	-7.22567	1.34694	-5.36451	8.1171e-08	6.87387e-07	Bacteria	Pseudomonadota	Gammaproteobacteria	Burkholderiales	Chitinimonadaceae	Chitinivorax	Ef vs ss
9.34749	8.47406	1.57688	5.37393	7.70395e-08	6.56291e-07	Bacteria	Pseudomonadota	Alphaproteobacteria	Hyphomicrobiales	Beijerinckiaceae	Roseiarcus	Lf vs ss
96.9661	2.06419	0.384622	5.3668	8.01464e-08	6.80054e-07	Bacteria	Actinomycetota	Actinobacteria	Micrococcales	unclas. Micrococcales	unclas. Micrococcales	Lf vs ss
23.335	5.27084	0.982707	5.36359	8.15847e-08	6.89527e-07	Bacteria	Pseudomonadota	Alphaproteobacteria	Hyphomicrobiales	Kaistiaceae	Kaistia	Dh vs ss
41.1501	-10.6352	1.98639	-5.35403	8.60164e-08	7.25551e-07	Bacteria	Pseudomonadota	Gammaproteobacteria	Burkholderiales	Rhodocyclaceae	Zoogloea	Lf vs ss
14.7774	-8.16793	1.52902	-5.34193	9.19643e-08	7.7268e-07	Bacteria	Pseudomonadota	Alphaproteobacteria	Rhodobacterales	Paracoccaceae	Paracoccus	Ef vs ss
11.2397	-6.79939	1.27644	-5.32684	9.99347e-08	8.31495e-07	Bacteria	Bacteroidota	Bacteroidia	Flavobacteriales	NS9 marine group	unclas. NS9 marine group	Lt vs ss
33.0218	3.50714	0.655996	5.34628	8.9779e-08	7.55802e-07	Bacteria	Pseudomonadota	Alphaproteobacteria	Hyphomicrobiales	Hyphomicrobiaceae	Pedomicrobium	Ea vs ss
5.90956	8.41803	1.57825	5.33376	9.61998e-08	8.0354e-07	Bacteria	Bacillota	Bacilli	Bacillales	Bacillaceae	Bacillus	Lf vs ss
13.5611	3.97348	0.744293	5.33859	9.36706e-08	7.85476e-07	Bacteria	Pseudomonadota	Gammaproteobacteria	Legionellales	Legionellaceae	Legionella	Dh vs ss
33.9356	-10.022	1.88501	-5.31669	1.05673e-07	8.77533e-07	Bacteria	Myxococcota	Polyangiia	mle1-27	unclas. mle1-27	unclas. mle1-27	Lt vs ss
73.5422	1.71908	0.322243	5.33474	9.56819e-08	8.00775e-07	Bacteria	Pseudomonadota	Gammaproteobacteria	Burkholderiales	Comamonadaceae	Comamonas	Ea vs ss
7.73947	-7.1814	1.34694	-5.33164	9.73307e-08	8.11404e-07	Bacteria	Pseudomonadota	Gammaproteobacteria	Burkholderiales	Chitinimonadaceae	Chitinivorax	Ea vs ss
100.419	-3.72912	0.70366	-5.29961	1.1605e-07	9.59993e-07	Bacteria	Pseudomonadota	Gammaproteobacteria	Burkholderiales	Rhodocyclaceae	Propionivibrio	Ef vs ss
459.154	1.60163	0.302303	5.2981	1.17012e-07	9.6422e-07	Bacteria	Patescibacteria	Saccharimonadia	Saccharimonadales	unclas. Saccharimonadales	unclas. Saccharimonadales	Lf vs ss
65.8402	2.37329	0.448934	5.28651	1.24674e-07	1.02343e-06	Bacteria	Actinomycetota	Coriobacteriia	Coriobacteriales	Coriobacteriaceae	Collinsella	Lt vs ss
18.1902	7.0657	1.3378	5.28157	1.28078e-07	1.04936e-06	Bacteria	Actinomycetota	Actinobacteria	Micrococcales	Micrococcaceae	Paeniglutamicibacter	Lt vs ss
9.74196	7.5853	1.43163	5.29838	1.16834e-07	9.6422e-07	Bacteria	Bacillota	Clostridia	Peptostreptococcales-Tissierellales	Peptostreptococcaceae	Paeniclostridium	Ea vs ss
9.74196	7.582	1.43061	5.29985	1.15898e-07	9.59993e-07	Bacteria	Bacillota	Clostridia	Peptostreptococcales-Tissierellales	Peptostreptococcaceae	Paeniclostridium	Dh vs ss
18.0976	3.78331	0.714521	5.29489	1.19085e-07	9.79425e-07	Bacteria	Pseudomonadota	Gammaproteobacteria	Burkholderiales	Neisseriaceae	unclas. Neisseriaceae	Ea vs ss
22.6302	5.13977	0.976958	5.261	1.43275e-07	1.17163e-06	Bacteria	Actinomycetota	Actinobacteria	Micrococcales	Dermacoccaceae	Dermacoccus	Lt vs ss
156.744	3.38286	0.643418	5.25764	1.45919e-07	1.19098e-06	Bacteria	Pseudomonadota	Alphaproteobacteria	Hyphomicrobiales	Xanthobacteraceae	unclas. Xanthobacteraceae	Lt vs ss
12.3162	7.54725	1.43624	5.25488	1.48123e-07	1.20666e-06	Bacteria	Actinomycetota	Actinobacteria	Frankiales	Frankiaceae	Jatrophihabitans	Lt vs ss
41.8167	-6.38012	1.21998	-5.22971	1.69777e-07	1.37005e-06	Bacteria	Verrucomicrobiota	Verrucomicrobiia	Verrucomicrobiales	Verrucomicrobiaceae	unclas. Verrucomicrobiaceae	Lt vs ss
23.335	5.15518	0.983699	5.24061	1.60045e-07	1.2964e-06	Bacteria	Pseudomonadota	Alphaproteobacteria	Hyphomicrobiales	Kaistiaceae	Kaistia	Ef vs ss
11.4107	7.45822	1.4273	5.22542	1.73757e-07	1.39429e-06	Bacteria	Actinomycetota	Actinobacteria	Streptosporangiales	Thermomonosporaceae	Actinoallomurus	Lt vs ss
214.872	1.62543	0.311419	5.21945	1.79457e-07	1.43734e-06	Bacteria	Actinomycetota	Acidimicrobiia	Microtrichales	Microtrichaceae	unclas. Microtrichaceae	Lt vs ss
9.22875	-7.3779	1.40545	-5.2495	1.52509e-07	1.24004e-06	Bacteria	Myxococcota	Polyangiia	Haliangiales	Haliangiaceae	unclas. Haliangiaceae	Dh vs ss
24.0865	7.29102	1.39194	5.23803	1.62297e-07	1.31216e-06	Bacteria	Actinomycetota	Actinobacteria	Micrococcales	Cellulomonadaceae	Oerskovia	Lf vs ss
40.8178	2.42053	0.4615	5.24492	1.56351e-07	1.26887e-06	Bacteria	Actinomycetota	Actinobacteria	Mycobacteriales	Dietziaceae	Dietzia	Dh vs ss
2715.89	1.66194	0.31792	5.22756	1.71761e-07	1.38086e-06	Bacteria	Bacteroidota	Bacteroidia	Flavobacteriales	Flavobacteriaceae	Flavobacterium	Ef vs ss
20.9375	10.3403	1.97755	5.22886	1.7056e-07	1.37377e-06	Bacteria	Actinomycetota	Actinobacteria	Micromonosporales	Micromonosporaceae	unclas. Micromonosporaceae	Lf vs ss
71.2796	6.54717	1.25879	5.20117	1.98042e-07	1.58028e-06	Bacteria	Planctomycetota	Planctomycetes	Isosphaerales	Isosphaeraceae	unclas. Isosphaeraceae	Ef vs ss
41.1501	-10.3038	1.98639	-5.1872	2.13483e-07	1.69907e-06	Bacteria	Pseudomonadota	Gammaproteobacteria	Burkholderiales	Rhodocyclaceae	Zoogloea	Lt vs ss
23.4471	-9.17401	1.76132	-5.2086	1.90274e-07	1.52113e-06	Bacteria	Pseudomonadota	Alphaproteobacteria	Sphingomonadales	Sphingomonadaceae	Novosphingobium	Dh vs ss
9.22875	-7.29004	1.40545	-5.18699	2.13722e-07	1.69907e-06	Bacteria	Myxococcota	Polyangiia	Haliangiales	Haliangiaceae	unclas. Haliangiaceae	Ef vs ss
9.74196	7.425	1.4327	5.18252	2.18904e-07	1.73704e-06	Bacteria	Bacillota	Clostridia	Peptostreptococcales-Tissierellales	Peptostreptococcaceae	Paeniclostridium	Ef vs ss
26.4779	5.06714	0.981118	5.16466	2.4088e-07	1.90087e-06	Bacteria	Actinomycetota	Actinobacteria	Micrococcales	Micrococcaceae	Kocuria	Lt vs ss
14.1583	-5.90119	1.14014	-5.17585	2.26878e-07	1.79699e-06	Bacteria	Pseudomonadota	Gammaproteobacteria	Lysobacterales	Lysobacteraceae	Stenotrophomonas	Lf vs ss
33.9356	-9.73975	1.88501	-5.16694	2.37959e-07	1.88128e-06	Bacteria	Myxococcota	Polyangiia	mle1-27	unclas. mle1-27	unclas. mle1-27	Dh vs ss
9.22875	-7.24577	1.40545	-5.15549	2.5297e-07	1.9926e-06	Bacteria	Myxococcota	Polyangiia	Haliangiales	Haliangiaceae	unclas. Haliangiaceae	Ea vs ss
33.9356	-9.65189	1.88501	-5.12033	3.05004e-07	2.38929e-06	Bacteria	Myxococcota	Polyangiia	mle1-27	unclas. mle1-27	unclas. mle1-27	Ef vs ss
23.4471	-9.04188	1.76132	-5.13358	2.84285e-07	2.23516e-06	Bacteria	Pseudomonadota	Alphaproteobacteria	Sphingomonadales	Sphingomonadaceae	Novosphingobium	Ea vs ss
34.0034	5.8713	1.14461	5.12951	2.90494e-07	2.27979e-06	Bacteria	Pseudomonadota	Gammaproteobacteria	Enterobacterales	Yersiniaceae	Yersinia	Dh vs ss
30.1582	3.06005	0.601386	5.08833	3.61237e-07	2.80926e-06	Bacteria	Pseudomonadota	Alphaproteobacteria	Defluviicoccales	Defluviicoccaceae	Defluviicoccus	Lt vs ss
21.7367	7.57277	1.4839	5.10331	3.3377e-07	2.60986e-06	Bacteria	Planctomycetota	Planctomycetes	Isosphaerales	Isosphaeraceae	Tautonia	Ea vs ss
33.9356	-9.60762	1.88501	-5.09684	3.45365e-07	2.69561e-06	Bacteria	Myxococcota	Polyangiia	mle1-27	unclas. mle1-27	unclas. mle1-27	Ea vs ss
12.6146	8.79288	1.7279	5.08876	3.60406e-07	2.80789e-06	Bacteria	Actinomycetota	Actinobacteria	Propionibacteriales	Nocardioidaceae	Aeromicrobium	Dh vs ss
9.09592	7.88746	1.55912	5.0589	4.21681e-07	3.26746e-06	Bacteria	Actinomycetota	Actinobacteria	Micrococcales	Intrasporangiaceae	Terrabacter	Lt vs ss
10.1135	7.88998	1.56531	5.04051	4.643e-07	3.57828e-06	Bacteria	Actinomycetota	Actinobacteria	Micromonosporales	Micromonosporaceae	Luedemannella	Lt vs ss
5.64132	8.37182	1.65352	5.06302	4.12677e-07	3.20348e-06	Bacteria	Actinomycetota	Actinobacteria	Mycobacteriales	Nocardiaceae	Nocardia	Lf vs ss
13.7834	5.37251	1.06784	5.03118	4.8746e-07	3.73661e-06	Bacteria	Planctomycetota	Planctomycetes	Isosphaerales	Isosphaeraceae	Tundrisphaera	Lt vs ss
43.1478	2.49413	0.496554	5.02288	5.0903e-07	3.88805e-06	Bacteria	Pseudomonadota	Alphaproteobacteria	Acetobacterales	Acetobacteraceae	Roseomonas	Lt vs ss
11.2397	-6.42925	1.27644	-5.03686	4.73224e-07	3.64051e-06	Bacteria	Bacteroidota	Bacteroidia	Flavobacteriales	NS9 marine group	unclas. NS9 marine group	Ef vs ss
21.7367	7.4757	1.48435	5.03635	4.74495e-07	3.64375e-06	Bacteria	Planctomycetota	Planctomycetes	Isosphaerales	Isosphaeraceae	Tautonia	Ef vs ss
100.419	-3.54223	0.701645	-5.04846	4.45376e-07	3.44483e-06	Bacteria	Pseudomonadota	Gammaproteobacteria	Burkholderiales	Rhodocyclaceae	Propionivibrio	Dh vs ss
41.1501	-10.0215	1.98639	-5.04509	4.53307e-07	3.49986e-06	Bacteria	Pseudomonadota	Gammaproteobacteria	Burkholderiales	Rhodocyclaceae	Zoogloea	Dh vs ss
40.8178	2.29824	0.460315	4.99275	5.95261e-07	4.52251e-06	Bacteria	Actinomycetota	Actinobacteria	Mycobacteriales	Dietziaceae	Dietzia	Lt vs ss
96.9661	1.94969	0.388137	5.02319	5.08191e-07	3.88805e-06	Bacteria	Actinomycetota	Actinobacteria	Micrococcales	unclas. Micrococcales	unclas. Micrococcales	Ea vs ss
41.1501	-9.93366	1.98639	-5.00086	5.70755e-07	4.34403e-06	Bacteria	Pseudomonadota	Gammaproteobacteria	Burkholderiales	Rhodocyclaceae	Zoogloea	Ef vs ss
1496.4	2.5785	0.517576	4.98188	6.29699e-07	4.76725e-06	Bacteria	Pseudomonadota	Gammaproteobacteria	Pseudomonadales	Pseudomonadaceae	Pseudomonas	Lt vs ss
9.74196	7.13315	1.43205	4.98106	6.32359e-07	4.77894e-06	Bacteria	Bacillota	Clostridia	Peptostreptococcales-Tissierellales	Peptostreptococcaceae	Paeniclostridium	Lt vs ss
23.335	4.89498	0.983164	4.9788	6.39791e-07	4.82384e-06	Bacteria	Pseudomonadota	Alphaproteobacteria	Hyphomicrobiales	Kaistiaceae	Kaistia	Lt vs ss
415.142	2.96878	0.597881	4.96551	6.85217e-07	5.12418e-06	Bacteria	Pseudomonadota	Alphaproteobacteria	Hyphomicrobiales	Beijerinckiaceae	unclas. Beijerinckiaceae	Lt vs ss
26.4779	4.91705	0.9829	5.0026	5.65636e-07	4.31272e-06	Bacteria	Actinomycetota	Actinobacteria	Micrococcales	Micrococcaceae	Kocuria	Dh vs ss
14.2842	-7.28408	1.46037	-4.98785	6.10555e-07	4.6305e-06	Bacteria	Pseudomonadota	Gammaproteobacteria	Pseudomonadales	Moraxellaceae	Agitococcus	Lf vs ss
41.1501	-9.88939	1.98639	-4.97857	6.40552e-07	4.82384e-06	Bacteria	Pseudomonadota	Gammaproteobacteria	Burkholderiales	Rhodocyclaceae	Zoogloea	Ea vs ss
10.316	3.39209	0.682067	4.97324	6.58422e-07	4.94972e-06	Bacteria	Bacillota	Clostridia	Eubacteriales	Eubacteriaceae	unclas. Eubacteriaceae	Ea vs ss
15.7428	9.9904	2.01016	4.96995	6.69693e-07	5.02563e-06	Bacteria	Actinomycetota	Thermoleophilia	Solirubrobacterales	Solirubrobacteraceae	Conexibacter	Lf vs ss
10.316	3.37926	0.680107	4.96872	6.73968e-07	5.04887e-06	Bacteria	Bacillota	Clostridia	Eubacteriales	Eubacteriaceae	unclas. Eubacteriaceae	Dh vs ss
14.8409	9.44976	1.91256	4.94089	7.77672e-07	5.80545e-06	Bacteria	Bacteroidota	Bacteroidia	Flavobacteriales	Weeksellaceae	Elizabethkingia	Ef vs ss
25.69	-9.94654	2.01646	-4.93267	8.11112e-07	6.04455e-06	Bacteria	Pseudomonadota	Gammaproteobacteria	Burkholderiales	Comamonadaceae	Polaromonas	Lf vs ss
14.1583	-5.5698	1.14014	-4.88518	1.03332e-06	7.67377e-06	Bacteria	Pseudomonadota	Gammaproteobacteria	Lysobacterales	Lysobacteraceae	Stenotrophomonas	Lt vs ss
24.0865	6.80667	1.39937	4.86409	1.14985e-06	8.52441e-06	Bacteria	Actinomycetota	Actinobacteria	Micrococcales	Cellulomonadaceae	Oerskovia	Lt vs ss
8.09317	7.00889	1.43156	4.89598	9.78169e-07	7.27683e-06	Bacteria	Pseudomonadota	Alphaproteobacteria	Hyphomicrobiales	Xanthobacteraceae	Xanthobacter	Dh vs ss
40.8178	2.25292	0.463518	4.86047	1.17105e-06	8.66659e-06	Bacteria	Actinomycetota	Actinobacteria	Mycobacteriales	Dietziaceae	Dietzia	Ef vs ss
8.09317	6.89898	1.4295	4.82616	1.3919e-06	1.02303e-05	Bacteria	Pseudomonadota	Alphaproteobacteria	Hyphomicrobiales	Xanthobacteraceae	Xanthobacter	Lt vs ss
22.6302	4.76159	0.980329	4.85713	1.191e-06	8.799e-06	Bacteria	Actinomycetota	Actinobacteria	Micrococcales	Dermacoccaceae	Dermacoccus	Dh vs ss
16.7466	6.88539	1.42458	4.83329	1.34295e-06	9.88756e-06	Bacteria	Planctomycetota	Planctomycetes	Isosphaerales	Isosphaeraceae	Isosphaera	Ef vs ss
63.0059	3.85087	0.795969	4.83797	1.31172e-06	9.67419e-06	Bacteria	Verrucomicrobiota	Verrucomicrobiia	Verrucomicrobiales	Rubritaleaceae	Luteolibacter	Dh vs ss
9.34749	7.57257	1.58205	4.78654	1.6968e-06	1.23443e-05	Bacteria	Pseudomonadota	Alphaproteobacteria	Hyphomicrobiales	Beijerinckiaceae	Roseiarcus	Lt vs ss
82.4168	-4.22498	0.876211	-4.82188	1.42212e-06	1.04345e-05	Bacteria	Pseudomonadota	Gammaproteobacteria	Lysobacterales	Rhodanobacteraceae	Dokdonella	Dh vs ss
17.6796	2.26727	0.474957	4.77364	1.80925e-06	1.31401e-05	Bacteria	Pseudomonadota	Gammaproteobacteria	Run-SP154	unclas. Run-SP154	unclas. Run-SP154	Lt vs ss
25.69	-9.61514	2.01646	-4.76833	1.8576e-06	1.34684e-05	Bacteria	Pseudomonadota	Gammaproteobacteria	Burkholderiales	Comamonadaceae	Polaromonas	Lt vs ss
18.0976	-5.5582	1.15638	-4.80655	1.53558e-06	1.12478e-05	Bacteria	Pseudomonadota	Gammaproteobacteria	Burkholderiales	Neisseriaceae	unclas. Neisseriaceae	Lf vs ss
181.547	1.98825	0.414166	4.80061	1.58184e-06	1.15471e-05	Bacteria	Pseudomonadota	Alphaproteobacteria	Hyphomicrobiales	Hyphomicrobiaceae	Hyphomicrobium	Dh vs ss
18.9832	-9.47938	1.97386	-4.80246	1.56726e-06	1.14603e-05	Bacteria	Pseudomonadota	Gammaproteobacteria	Burkholderiales	Oxalobacteraceae	Undibacterium	Lf vs ss
65.7492	5.08722	1.06211	4.78973	1.67003e-06	1.21702e-05	Bacteria	Bacteroidota	Bacteroidia	Sphingobacteriales	Sphingobacteriaceae	Sphingobacterium	Dh vs ss
26.3888	1.79064	0.379731	4.71554	2.4107e-06	1.73903e-05	Bacteria	Bacillota	Bacilli	Lactobacillales	Streptococcaceae	Streptococcus	Lt vs ss
1717.83	2.01053	0.423049	4.75247	2.00944e-06	1.45447e-05	Bacteria	Chloroflexota	Anaerolineae	Caldilineales	Caldilineaceae	unclas. Caldilineaceae	Ea vs ss
5.25619	6.99867	1.48042	4.7275	2.273e-06	1.64247e-05	Bacteria	Bacillota	Clostridia	Clostridiales	Clostridiaceae	Sarcina	Ef vs ss
14.2842	-6.73848	1.43729	-4.68833	2.7544e-06	1.96383e-05	Bacteria	Pseudomonadota	Gammaproteobacteria	Pseudomonadales	Moraxellaceae	Agitococcus	Lt vs ss
5.89644	-6.16915	1.30995	-4.70945	2.48387e-06	1.7858e-05	Bacteria	Gemmatimonadota	Gemmatimonadia	Gemmatimonadales	Gemmatimonadaceae	unclas. Gemmatimonadaceae	Ef vs ss
23.4471	-8.08542	1.71586	-4.71217	2.45092e-06	1.76508e-05	Bacteria	Pseudomonadota	Alphaproteobacteria	Sphingomonadales	Sphingomonadaceae	Novosphingobium	Lf vs ss
9.51077	7.04007	1.50877	4.66611	3.0696e-06	2.1813e-05	Bacteria	Pseudomonadota	Alphaproteobacteria	Hyphomicrobiales	Xanthobacteraceae	Rhodoplanes	Lt vs ss
5.3738	8.08218	1.71854	4.70293	2.56455e-06	1.83764e-05	Bacteria	Pseudomonadota	Gammaproteobacteria	Burkholderiales	Burkholderiaceae	Burkholderia-Caballeronia-Paraburkholderia	Lf vs ss
18.1902	6.37341	1.35501	4.70357	2.55648e-06	1.83492e-05	Bacteria	Actinomycetota	Actinobacteria	Micrococcales	Micrococcaceae	Paeniglutamicibacter	Ea vs ss
90.9094	4.52338	0.961978	4.70216	2.57421e-06	1.84149e-05	Bacteria	Actinomycetota	Actinobacteria	Kitasatosporales	Streptomycetaceae	Streptomyces	Ea vs ss
40.8178	2.17875	0.464652	4.689	2.74546e-06	1.96071e-05	Bacteria	Actinomycetota	Actinobacteria	Mycobacteriales	Dietziaceae	Dietzia	Ea vs ss
33.9356	-8.59489	1.83724	-4.67816	2.89462e-06	2.06037e-05	Bacteria	Myxococcota	Polyangiia	mle1-27	unclas. mle1-27	unclas. mle1-27	Lf vs ss
18.9832	-9.14798	1.97386	-4.63457	3.5768e-06	2.53332e-05	Bacteria	Pseudomonadota	Gammaproteobacteria	Burkholderiales	Oxalobacteraceae	Undibacterium	Lt vs ss
33.0218	3.07214	0.660461	4.6515	3.29523e-06	2.33776e-05	Bacteria	Pseudomonadota	Alphaproteobacteria	Hyphomicrobiales	Hyphomicrobiaceae	Pedomicrobium	Dh vs ss
203.268	1.55685	0.336243	4.63012	3.65457e-06	2.58413e-05	Bacteria	Actinomycetota	Actinobacteria	Bifidobacteriales	Bifidobacteriaceae	Bifidobacterium	Lf vs ss
25.69	-9.33286	2.01646	-4.62834	3.68607e-06	2.60211e-05	Bacteria	Pseudomonadota	Gammaproteobacteria	Burkholderiales	Comamonadaceae	Polaromonas	Dh vs ss
43.3193	2.77563	0.60003	4.62582	3.73124e-06	2.62967e-05	Bacteria	Pseudomonadota	Alphaproteobacteria	Hyphomicrobiales	Hyphomicrobiaceae	unclas. Hyphomicrobiaceae	Ea vs ss
25.69	-9.245	2.01646	-4.58477	4.54489e-06	3.19784e-05	Bacteria	Pseudomonadota	Gammaproteobacteria	Burkholderiales	Comamonadaceae	Polaromonas	Ef vs ss
15.3984	-6.36005	1.38972	-4.57649	4.72841e-06	3.31066e-05	Bacteria	Acidobacteriota	Vicinamibacteria	Vicinamibacterales	unclas. Vicinamibacterales	unclas. Vicinamibacterales	Ef vs ss
75.5403	-2.23106	0.486763	-4.58347	4.5733e-06	3.21256e-05	Bacteria	Pseudomonadota	Gammaproteobacteria	Burkholderiales	Rhodocyclaceae	Candidatus Accumulibacter	Dh vs ss
214.872	1.43013	0.312433	4.57741	4.70775e-06	3.30159e-05	Bacteria	Actinomycetota	Acidimicrobiia	Microtrichales	Microtrichaceae	unclas. Microtrichaceae	Dh vs ss
12.3162	6.62831	1.4514	4.56683	4.95159e-06	3.46126e-05	Bacteria	Actinomycetota	Actinobacteria	Frankiales	Frankiaceae	Jatrophihabitans	Ea vs ss
18.0976	-5.22681	1.15638	-4.51997	6.18488e-06	4.28838e-05	Bacteria	Pseudomonadota	Gammaproteobacteria	Burkholderiales	Neisseriaceae	unclas. Neisseriaceae	Lt vs ss
96.9661	1.76758	0.388918	4.54486	5.49709e-06	3.83424e-05	Bacteria	Actinomycetota	Actinobacteria	Micrococcales	unclas. Micrococcales	unclas. Micrococcales	Ef vs ss
15.3984	-6.31578	1.38972	-4.54463	5.50306e-06	3.83424e-05	Bacteria	Acidobacteriota	Vicinamibacteria	Vicinamibacterales	unclas. Vicinamibacterales	unclas. Vicinamibacterales	Ea vs ss
11.6547	-5.3441	1.17771	-4.53772	5.68666e-06	3.94933e-05	Bacteria	Verrucomicrobiota	Verrucomicrobiia	Pedosphaerales	Pedosphaeraceae	unclas. Pedosphaeraceae	Dh vs ss
9.61402	9.08754	2.00172	4.53987	5.62899e-06	3.91562e-05	Bacteria	Pseudomonadota	Gammaproteobacteria	Enterobacterales	Shewanellaceae	Shewanella	Ea vs ss
63.0059	3.57	0.79596	4.48514	7.28646e-06	5.01969e-05	Bacteria	Verrucomicrobiota	Verrucomicrobiia	Verrucomicrobiales	Rubritaleaceae	Luteolibacter	Lt vs ss
127.151	-5.97539	1.33291	-4.48298	7.36094e-06	5.06286e-05	Bacteria	Pseudomonadota	Gammaproteobacteria	Burkholderiales	Rhodocyclaceae	unclas. Rhodocyclaceae	Lt vs ss
8.09317	6.51085	1.44116	4.51779	6.24884e-06	4.32573e-05	Bacteria	Pseudomonadota	Alphaproteobacteria	Hyphomicrobiales	Xanthobacteraceae	Xanthobacter	Ea vs ss
7.73947	-5.19419	1.15024	-4.51573	6.30977e-06	4.36086e-05	Bacteria	Pseudomonadota	Gammaproteobacteria	Burkholderiales	Chitinimonadaceae	Chitinivorax	Lf vs ss
18.9832	-8.8657	1.97386	-4.49156	7.07031e-06	4.87863e-05	Bacteria	Pseudomonadota	Gammaproteobacteria	Burkholderiales	Oxalobacteraceae	Undibacterium	Dh vs ss
26.4779	4.39214	0.982533	4.47023	7.81371e-06	5.36567e-05	Bacteria	Actinomycetota	Actinobacteria	Micrococcales	Micrococcaceae	Kocuria	Lf vs ss
18.9832	-8.77784	1.97386	-4.44705	8.70583e-06	5.96871e-05	Bacteria	Pseudomonadota	Gammaproteobacteria	Burkholderiales	Oxalobacteraceae	Undibacterium	Ef vs ss
30.6284	5.6097	1.26166	4.44629	8.73678e-06	5.98037e-05	Bacteria	Actinomycetota	Thermoleophilia	Gaiellales	Gaiellaceae	Gaiella	Ea vs ss
5.25619	6.60706	1.48695	4.44337	8.85594e-06	6.05226e-05	Bacteria	Bacillota	Clostridia	Clostridiales	Clostridiaceae	Sarcina	Ea vs ss
150.407	6.29585	1.43112	4.39926	1.08622e-05	7.34979e-05	Bacteria	Actinomycetota	Actinobacteria	Mycobacteriales	unclas. Mycobacteriales	unclas. Mycobacteriales	Lt vs ss
14.8409	8.49343	1.91477	4.43574	9.17552e-06	6.26068e-05	Bacteria	Bacteroidota	Bacteroidia	Flavobacteriales	Weeksellaceae	Elizabethkingia	Dh vs ss
22.6302	4.34138	0.979233	4.43345	9.27355e-06	6.31751e-05	Bacteria	Actinomycetota	Actinobacteria	Micrococcales	Dermacoccaceae	Dermacoccus	Lf vs ss
181.547	1.82998	0.413046	4.43044	9.40393e-06	6.39617e-05	Bacteria	Pseudomonadota	Alphaproteobacteria	Hyphomicrobiales	Hyphomicrobiaceae	Hyphomicrobium	Lf vs ss
24.3038	-9.87545	2.23145	-4.42557	9.61859e-06	6.5318e-05	Bacteria	Pseudomonadota	Gammaproteobacteria	Burkholderiales	Gallionellaceae	Candidatus Nitrotoga	Lf vs ss
181.547	1.82591	0.415072	4.39901	1.08746e-05	7.34979e-05	Bacteria	Pseudomonadota	Alphaproteobacteria	Hyphomicrobiales	Hyphomicrobiaceae	Hyphomicrobium	Ea vs ss
13.5611	3.3278	0.75638	4.39964	1.08429e-05	7.34979e-05	Bacteria	Pseudomonadota	Gammaproteobacteria	Legionellales	Legionellaceae	Legionella	Ea vs ss
13.7834	4.71341	1.07315	4.39212	1.12249e-05	7.57457e-05	Bacteria	Planctomycetota	Planctomycetes	Isosphaerales	Isosphaeraceae	Tundrisphaera	Dh vs ss
12.214	-4.23237	0.965291	-4.38456	1.16223e-05	7.8304e-05	Bacteria	Candidatus Eremiobacterota	Eremiobacteria	unclas. Eremiobacteria	unclas. Eremiobacteria	unclas. Eremiobacteria	Dh vs ss
5.85171	8.36247	1.90921	4.38008	1.18637e-05	7.98056e-05	Bacteria	Pseudomonadota	Alphaproteobacteria	Hyphomicrobiales	Beijerinckiaceae	Microvirga	Lf vs ss
40.8178	2.01189	0.460083	4.37289	1.22614e-05	8.2351e-05	Bacteria	Actinomycetota	Actinobacteria	Mycobacteriales	Dietziaceae	Dietzia	Lf vs ss
24.5166	9.01717	2.06287	4.37118	1.23574e-05	8.28663e-05	Bacteria	Bacteroidota	Bacteroidia	Chitinophagales	Chitinophagaceae	Taibaiella	Ea vs ss
22.6302	4.28314	0.984566	4.35029	1.35961e-05	9.10299e-05	Bacteria	Actinomycetota	Actinobacteria	Micrococcales	Dermacoccaceae	Dermacoccus	Ef vs ss
8.69801	8.88666	2.04485	4.34586	1.38728e-05	9.27382e-05	Bacteria	Bacillota	Bacilli	Bacillales	unclas. Bacillales	unclas. Bacillales	Lf vs ss
100.419	-2.98605	0.697115	-4.28344	1.84024e-05	0.000122065	Bacteria	Pseudomonadota	Gammaproteobacteria	Burkholderiales	Rhodocyclaceae	Propionivibrio	Lt vs ss
53.1871	6.38387	1.47792	4.31951	1.56379e-05	0.000104374	Bacteria	Planctomycetota	Planctomycetes	Isosphaerales	Isosphaeraceae	Paludisphaera	Lf vs ss
24.3038	-9.54406	2.23145	-4.27706	1.89375e-05	0.000125421	Bacteria	Pseudomonadota	Gammaproteobacteria	Burkholderiales	Gallionellaceae	Candidatus Nitrotoga	Lt vs ss
71.2796	5.45133	1.26528	4.30841	1.64434e-05	0.00010958	Bacteria	Planctomycetota	Planctomycetes	Isosphaerales	Isosphaeraceae	unclas. Isosphaeraceae	Ea vs ss
87.2234	-2.296	0.538161	-4.26639	1.98665e-05	0.00013137	Bacteria	Pseudomonadota	Alphaproteobacteria	Rhodobacterales	Paracoccaceae	unclas. Paracoccaceae	Lt vs ss
23.4471	-7.43495	1.72927	-4.29946	1.71213e-05	0.000113744	Bacteria	Pseudomonadota	Alphaproteobacteria	Sphingomonadales	Sphingomonadaceae	Novosphingobium	Ef vs ss
3.40243	-4.96868	1.15515	-4.30131	1.69793e-05	0.000112975	Bacteria	Bacteroidota	Bacteroidia	Sphingobacteriales	Sphingobacteriaceae	Pedobacter	Lf vs ss
22.6302	4.16714	0.986154	4.22565	2.38253e-05	0.000157306	Bacteria	Actinomycetota	Actinobacteria	Micrococcales	Dermacoccaceae	Dermacoccus	Ea vs ss
2715.89	-1.33327	0.319158	-4.17745	2.94798e-05	0.000192856	Bacteria	Bacteroidota	Bacteroidia	Flavobacteriales	Flavobacteriaceae	Flavobacterium	Lt vs ss
18.0976	-4.85667	1.15638	-4.19988	2.67054e-05	0.00017605	Bacteria	Pseudomonadota	Gammaproteobacteria	Burkholderiales	Neisseriaceae	unclas. Neisseriaceae	Ef vs ss
26.4779	4.14776	0.988691	4.1952	2.72631e-05	0.000179451	Bacteria	Actinomycetota	Actinobacteria	Micrococcales	Micrococcaceae	Kocuria	Ea vs ss
12.6146	7.19594	1.73431	4.14917	3.33678e-05	0.000215333	Bacteria	Actinomycetota	Actinobacteria	Propionibacteriales	Nocardioidaceae	Aeromicrobium	Lt vs ss
6.59441	5.61074	1.33876	4.19101	2.77716e-05	0.000182238	Bacteria	Chlamydiota	Chlamydiia	Chlamydiales	Parachlamydiaceae	unclas. Parachlamydiaceae	Lf vs ss
24.5148	6.53996	1.57812	4.14415	3.41075e-05	0.000219152	Bacteria	Chloroflexota	KD4-96	unclas. KD4-96	unclas. KD4-96	unclas. KD4-96	Lt vs ss
30.6284	5.31785	1.26868	4.19165	2.76935e-05	0.000182004	Bacteria	Actinomycetota	Thermoleophilia	Gaiellales	Gaiellaceae	Gaiella	Dh vs ss
4.74172	7.85718	1.87741	4.18511	2.8503e-05	0.000186752	Bacteria	Actinomycetota	Actinobacteria	Frankiales	Geodermatophilaceae	Blastococcus	Lf vs ss
47.4932	-6.21133	1.48917	-4.17099	3.03276e-05	0.000197798	Bacteria	Pseudomonadota	Gammaproteobacteria	Burkholderiales	Comamonadaceae	Simplicispira	Ef vs ss
23.335	4.11298	0.986022	4.17128	3.02887e-05	0.000197798	Bacteria	Pseudomonadota	Alphaproteobacteria	Hyphomicrobiales	Kaistiaceae	Kaistia	Lf vs ss
10.4577	5.2133	1.25026	4.16976	3.04923e-05	0.00019857	Bacteria	Planctomycetota	Planctomycetes	Isosphaerales	Isosphaeraceae	Aquisphaera	Ea vs ss
12.5975	6.47535	1.55421	4.16633	3.09542e-05	0.000201273	Bacteria	Actinomycetota	Actinobacteria	Pseudonocardiales	Pseudonocardiaceae	Actinomycetospora	Lf vs ss
6.0047	7.1459	1.72004	4.15449	3.26016e-05	0.000211343	Bacteria	Actinomycetota	Actinobacteria	Mycobacteriales	Mycobacteriales Incertae Sedis	Tomitella	Ef vs ss
3.71235	-5.56147	1.33745	-4.15827	3.20662e-05	0.000208187	Bacteria	Planctomycetota	Planctomycetes	Gemmatales	Gemmataceae	Fimbriiglobus	Dh vs ss
9.34749	6.62228	1.59425	4.15384	3.26936e-05	0.000211619	Bacteria	Pseudomonadota	Alphaproteobacteria	Hyphomicrobiales	Beijerinckiaceae	Roseiarcus	Dh vs ss
24.3038	-9.26178	2.23145	-4.15056	3.31659e-05	0.000214353	Bacteria	Pseudomonadota	Gammaproteobacteria	Burkholderiales	Gallionellaceae	Candidatus Nitrotoga	Dh vs ss
76.4248	-4.939	1.19165	-4.14467	3.403e-05	0.000219152	Bacteria	Bacteroidota	Bacteroidia	Flavobacteriales	Weeksellaceae	unclas. Weeksellaceae	Lf vs ss
11.6547	-4.61069	1.11402	-4.13878	3.49161e-05	0.000223976	Bacteria	Verrucomicrobiota	Verrucomicrobiia	Pedosphaerales	Pedosphaeraceae	unclas. Pedosphaeraceae	Ef vs ss
177.414	1.7553	0.424229	4.13761	3.50935e-05	0.000224777	Bacteria	Pseudomonadota	Gammaproteobacteria	Burkholderiales	SC-I-84	unclas. SC-I-84	Ef vs ss
64.1523	1.47207	0.355218	4.14411	3.4113e-05	0.000219152	Bacteria	Actinomycetota	unclas. Actinomycetota	unclas. Actinomycetota	unclas. Actinomycetota	unclas. Actinomycetota	Dh vs ss
48.2936	7.78235	1.88129	4.1367	3.5233e-05	0.000225333	Bacteria	Pseudomonadota	Gammaproteobacteria	Lysobacterales	Rhodanobacteraceae	unclas. Rhodanobacteraceae	Dh vs ss
6.7438	5.23012	1.26807	4.12447	3.71587e-05	0.000237295	Bacteria	Pseudomonadota	Gammaproteobacteria	Pseudomonadales	Halieaceae	Kineobactrum	Ea vs ss
24.3038	-9.17392	2.23145	-4.11119	3.93628e-05	0.000250996	Bacteria	Pseudomonadota	Gammaproteobacteria	Burkholderiales	Gallionellaceae	Candidatus Nitrotoga	Ef vs ss
6.89537	8.25736	2.01014	4.10786	3.99347e-05	0.000254265	Bacteria	Actinomycetota	Thermoleophilia	Solirubrobacterales	unclas. Solirubrobacterales	unclas. Solirubrobacterales	Lf vs ss
119.134	1.70365	0.41504	4.10478	4.04701e-05	0.000257291	Bacteria	Chloroflexota	Anaerolineae	1-20	unclas. 1-20	unclas. 1-20	Ea vs ss
3.71235	-5.4736	1.33745	-4.09258	4.266e-05	0.000270012	Bacteria	Planctomycetota	Planctomycetes	Gemmatales	Gemmataceae	Fimbriiglobus	Ef vs ss
13.5611	3.05893	0.753707	4.05851	4.9386e-05	0.000309838	Bacteria	Pseudomonadota	Gammaproteobacteria	Legionellales	Legionellaceae	Legionella	Lt vs ss
5.25619	6.04655	1.48974	4.05879	4.93279e-05	0.000309838	Bacteria	Bacillota	Clostridia	Clostridiales	Clostridiaceae	Sarcina	Lt vs ss
23.335	4.06569	0.99336	4.09287	4.26073e-05	0.000270012	Bacteria	Pseudomonadota	Alphaproteobacteria	Hyphomicrobiales	Kaistiaceae	Kaistia	Ea vs ss
24.3038	-9.12965	2.23145	-4.09135	4.28871e-05	0.000271049	Bacteria	Pseudomonadota	Gammaproteobacteria	Burkholderiales	Gallionellaceae	Candidatus Nitrotoga	Ea vs ss
4.8449	-6.79611	1.66033	-4.09322	4.25428e-05	0.000270012	Bacteria	Myxococcota	Polyangiia	Polyangiales	Polyangiaceae	Pajaroellobacter	Dh vs ss
6.01987	-5.52173	1.35095	-4.0873	4.36431e-05	0.000275421	Bacteria	Pseudomonadota	Gammaproteobacteria	Enterobacterales	Aeromonadaceae	unclas. Aeromonadaceae	Lf vs ss
11.4739	-8.4315	2.08657	-4.04085	5.32575e-05	0.000333151	Bacteria	Pseudomonadota	Alphaproteobacteria	Hyphomicrobiales	A0839	unclas. A0839	Lt vs ss
7.42433	4.79964	1.17948	4.06929	4.71558e-05	0.000297151	Bacteria	Bacillota	Clostridia	Lachnospirales	Lachnospiraceae	Anaerostipes	Ef vs ss
5.3738	6.94568	1.72669	4.02255	5.75726e-05	0.000357534	Bacteria	Pseudomonadota	Gammaproteobacteria	Burkholderiales	Burkholderiaceae	Burkholderia-Caballeronia-Paraburkholderia	Lt vs ss
3.71235	-5.42933	1.33745	-4.05948	4.91824e-05	0.000309466	Bacteria	Planctomycetota	Planctomycetes	Gemmatales	Gemmataceae	Fimbriiglobus	Ea vs ss
8.97905	5.09682	1.25616	4.05745	4.96117e-05	0.000310798	Bacteria	Thermodesulfobacteriota	Desulfovibrionia	Desulfovibrionales	Desulfovibrionaceae	Solidesulfovibrio	Ea vs ss
3.40243	-4.63728	1.15515	-4.01442	5.95913e-05	0.000368469	Bacteria	Bacteroidota	Bacteroidia	Sphingobacteriales	Sphingobacteriaceae	Pedobacter	Lt vs ss
4.8449	-6.70825	1.66033	-4.0403	5.33829e-05	0.000333448	Bacteria	Myxococcota	Polyangiia	Polyangiales	Polyangiaceae	Pajaroellobacter	Ef vs ss
5.66839	-7.38903	1.84578	-4.00321	6.24894e-05	0.000384723	Bacteria	Bacteroidota	Bacteroidia	Chitinophagales	Chitinophagaceae	Ferruginibacter	Lt vs ss
12.6146	7.02396	1.73957	4.03775	5.39654e-05	0.000336596	Bacteria	Actinomycetota	Actinobacteria	Propionibacteriales	Nocardioidaceae	Aeromicrobium	Ea vs ss
10.3057	3.05356	0.765216	3.99046	6.59454e-05	0.000404837	Bacteria	Pseudomonadota	Alphaproteobacteria	Hyphomicrobiales	Hyphomicrobiales Incertae Sedis	Bauldia	Lt vs ss
7.81404	8.69841	2.16125	4.02471	5.70451e-05	0.000355288	Bacteria	Actinomycetota	Actinobacteria	Micrococcales	Micrococcaceae	unclas. Micrococcaceae	Lf vs ss
10.8067	-8.6933	2.16053	-4.02369	5.72938e-05	0.000356319	Bacteria	Pseudomonadota	Gammaproteobacteria	Burkholderiales	Burkholderiaceae	Ephemeroptericola	Lf vs ss
459.154	1.22184	0.304087	4.01806	5.86793e-05	0.000363354	Bacteria	Patescibacteria	Saccharimonadia	Saccharimonadales	unclas. Saccharimonadales	unclas. Saccharimonadales	Ea vs ss
11.6547	-4.22666	1.05167	-4.01901	5.84439e-05	0.00036242	Bacteria	Verrucomicrobiota	Verrucomicrobiia	Pedosphaerales	Pedosphaeraceae	unclas. Pedosphaeraceae	Lf vs ss
29.0395	4.23085	1.05568	4.00772	6.13071e-05	0.000378532	Bacteria	Pseudomonadota	Gammaproteobacteria	Enterobacterales	Enterobacteriaceae	Raoultella	Ea vs ss
111.083	4.54631	1.13711	3.99813	6.38452e-05	0.000392506	Bacteria	Bacteroidota	Bacteroidia	Flavobacteriales	Flavobacteriaceae	Myroides	Ef vs ss
5.90956	6.31153	1.59583	3.95502	7.65267e-05	0.000466453	Bacteria	Bacillota	Bacilli	Bacillales	Bacillaceae	Bacillus	Lt vs ss
3.61315	-6.02002	1.50355	-4.00386	6.23184e-05	0.000384222	Bacteria	Acidobacteriota	Holophagae	Subgroup 7	unclas. Subgroup 7	unclas. Subgroup 7	Dh vs ss
17.7601	-9.42291	2.37921	-3.96052	7.47853e-05	0.000457793	Bacteria	Pseudomonadota	Gammaproteobacteria	Burkholderiales	Rhodocyclaceae	Sulfuritalea	Lf vs ss
25.4195	1.45366	0.367368	3.95695	7.59128e-05	0.000464032	Bacteria	Bacillota	Bacilli	Lactobacillales	Carnobacteriaceae	Trichococcus	Ea vs ss
17.621	-9.41157	2.37901	-3.95609	7.61854e-05	0.000465035	Bacteria	Pseudomonadota	Gammaproteobacteria	Burkholderiales	Nitrosomonadaceae	oc32	Lf vs ss
12.209	-8.86581	2.24253	-3.95349	7.70182e-05	0.000468783	Bacteria	Bacteroidota	Bacteroidia	Sphingobacteriales	AKYH767	unclas. AKYH767	Lf vs ss
21.065	-4.02249	1.0155	-3.9611	7.46055e-05	0.000457345	Bacteria	Pseudomonadota	Gammaproteobacteria	Burkholderiales	Comamonadaceae	Variovorax	Dh vs ss
3.61315	-5.93215	1.50355	-3.94542	7.96604e-05	0.000483491	Bacteria	Acidobacteriota	Holophagae	Subgroup 7	unclas. Subgroup 7	unclas. Subgroup 7	Ef vs ss
6.0047	6.80695	1.72294	3.95077	7.79002e-05	0.000473478	Bacteria	Actinomycetota	Actinobacteria	Mycobacteriales	Mycobacteriales Incertae Sedis	Tomitella	Dh vs ss
26.4779	3.89643	0.990602	3.9334	8.37532e-05	0.000507613	Bacteria	Actinomycetota	Actinobacteria	Micrococcales	Micrococcaceae	Kocuria	Ef vs ss
6.28368	7.54677	1.93827	3.89356	9.87845e-05	0.000593677	Bacteria	Pseudomonadota	Alphaproteobacteria	Hyphomicrobiales	Beijerinckiaceae	Rhodoblastus	Lt vs ss
20.9375	7.71225	1.98326	3.88867	0.000100794	0.000604906	Bacteria	Actinomycetota	Actinobacteria	Micromonosporales	Micromonosporaceae	unclas. Micromonosporaceae	Lt vs ss
3.61315	-5.88788	1.50355	-3.91598	9.00394e-05	0.000544942	Bacteria	Acidobacteriota	Holophagae	Subgroup 7	unclas. Subgroup 7	unclas. Subgroup 7	Ea vs ss
10.3057	2.98656	0.762752	3.91551	9.02145e-05	0.000545231	Bacteria	Pseudomonadota	Alphaproteobacteria	Hyphomicrobiales	Hyphomicrobiales Incertae Sedis	Bauldia	Lf vs ss
10.8067	-8.3619	2.16053	-3.8703	0.000108701	0.000651444	Bacteria	Pseudomonadota	Gammaproteobacteria	Burkholderiales	Burkholderiaceae	Ephemeroptericola	Lt vs ss
76.4248	-4.6076	1.19165	-3.86657	0.000110375	0.000659634	Bacteria	Bacteroidota	Bacteroidia	Flavobacteriales	Weeksellaceae	unclas. Weeksellaceae	Lt vs ss
14.2842	-5.04504	1.29316	-3.90133	9.56646e-05	0.000575734	Bacteria	Pseudomonadota	Gammaproteobacteria	Pseudomonadales	Moraxellaceae	Agitococcus	Ef vs ss
11.4739	-8.14922	2.08657	-3.90557	9.40047e-05	0.000567338	Bacteria	Pseudomonadota	Alphaproteobacteria	Hyphomicrobiales	A0839	unclas. A0839	Dh vs ss
11.9318	-4.60261	1.17969	-3.90154	9.55828e-05	0.000575734	Bacteria	Planctomycetota	Planctomycetes	Pirellulales	Pirellulaceae	Pirellula	Dh vs ss
6.01987	-5.19034	1.35095	-3.84199	0.000122041	0.000722301	Bacteria	Pseudomonadota	Gammaproteobacteria	Enterobacterales	Aeromonadaceae	unclas. Aeromonadaceae	Lt vs ss
11.4739	-8.06136	2.08657	-3.86346	0.000111793	0.000667175	Bacteria	Pseudomonadota	Alphaproteobacteria	Hyphomicrobiales	A0839	unclas. A0839	Ef vs ss
8.09317	5.58953	1.44506	3.86803	0.000109717	0.000656615	Bacteria	Pseudomonadota	Alphaproteobacteria	Hyphomicrobiales	Xanthobacteraceae	Xanthobacter	Lf vs ss
17.7601	-9.09152	2.37921	-3.82124	0.000132784	0.00078372	Bacteria	Pseudomonadota	Gammaproteobacteria	Burkholderiales	Rhodocyclaceae	Sulfuritalea	Lt vs ss
5.64132	6.37607	1.66929	3.81964	0.000133646	0.000787723	Bacteria	Actinomycetota	Actinobacteria	Mycobacteriales	Nocardiaceae	Nocardia	Lt vs ss
17.621	-9.08017	2.37901	-3.81679	0.000135197	0.000795771	Bacteria	Pseudomonadota	Gammaproteobacteria	Burkholderiales	Nitrosomonadaceae	oc32	Lt vs ss
12.209	-8.53441	2.24253	-3.80572	0.000141395	0.0008277	Bacteria	Bacteroidota	Bacteroidia	Sphingobacteriales	AKYH767	unclas. AKYH767	Lt vs ss
12.6146	6.68757	1.73581	3.85271	0.000116818	0.000695229	Bacteria	Actinomycetota	Actinobacteria	Propionibacteriales	Nocardioidaceae	Aeromicrobium	Lf vs ss
99.0633	1.15283	0.29937	3.85086	0.000117704	0.000699533	Bacteria	Actinomycetota	Acidimicrobiia	Microtrichales	Ilumatobacteraceae	CL500-29 marine group	Ea vs ss
11.692	9.52625	2.47456	3.84967	0.000118279	0.000701002	Bacteria	Bacillota	Bacilli	Bacillales	Planococcaceae	unclas. Planococcaceae	Ea vs ss
5.25619	5.7952	1.5021	3.85806	0.000114291	0.000681139	Bacteria	Bacillota	Clostridia	Clostridiales	Clostridiaceae	Sarcina	Dh vs ss
5.66839	-7.10675	1.84578	-3.85028	0.000117985	0.000700231	Bacteria	Bacteroidota	Bacteroidia	Chitinophagales	Chitinophagaceae	Ferruginibacter	Dh vs ss
23.4471	-5.94759	1.5716	-3.78441	0.000154071	0.000899446	Bacteria	Pseudomonadota	Alphaproteobacteria	Sphingomonadales	Sphingomonadaceae	Novosphingobium	Lt vs ss
12.6146	6.66271	1.74345	3.82157	0.000132605	0.00078372	Bacteria	Actinomycetota	Actinobacteria	Propionibacteriales	Nocardioidaceae	Aeromicrobium	Ef vs ss
25.4195	1.36196	0.361704	3.76538	0.000166293	0.000966848	Bacteria	Bacillota	Bacilli	Lactobacillales	Carnobacteriaceae	Trichococcus	Lt vs ss
8.16796	8.51338	2.23235	3.81364	0.000136937	0.000804905	Bacteria	Actinomycetota	Actinobacteria	Frankiales	unclas. Frankiales	unclas. Frankiales	Lf vs ss
12.214	-3.5809	0.939747	-3.8105	0.000138686	0.00081407	Bacteria	Candidatus Eremiobacterota	Eremiobacteria	unclas. Eremiobacteria	unclas. Eremiobacteria	unclas. Eremiobacteria	Ea vs ss
156.744	-3.0288	0.795759	-3.80618	0.000141129	0.000827276	Bacteria	Pseudomonadota	Alphaproteobacteria	Hyphomicrobiales	Xanthobacteraceae	unclas. Xanthobacteraceae	Dh vs ss
20.6167	5.43709	1.42968	3.80301	0.000142949	0.000835658	Bacteria	Actinomycetota	Actinobacteria	Micrococcales	Demequinaceae	Demequina	Dh vs ss
5.66839	-6.97462	1.84578	-3.77869	0.000157656	0.000919125	Bacteria	Bacteroidota	Bacteroidia	Chitinophagales	Chitinophagaceae	Ferruginibacter	Ea vs ss
3.40243	-4.355	1.15515	-3.77006	0.00016321	0.00095021	Bacteria	Bacteroidota	Bacteroidia	Sphingobacteriales	Sphingobacteriaceae	Pedobacter	Dh vs ss
3.099	7.23826	1.92952	3.75133	0.000175899	0.00102131	Bacteria	Actinomycetota	Actinobacteria	Streptosporangiales	Streptosporangiaceae	Nonomuraea	Lf vs ss
25.69	-7.37185	1.96759	-3.74664	0.000179222	0.00103919	Bacteria	Pseudomonadota	Gammaproteobacteria	Burkholderiales	Comamonadaceae	Polaromonas	Ea vs ss
14.7774	-4.7815	1.29379	-3.69574	0.000219244	0.00126271	Bacteria	Pseudomonadota	Alphaproteobacteria	Rhodobacterales	Paracoccaceae	Paracoccus	Lt vs ss
4.06642	3.89746	1.05668	3.68839	0.000225677	0.00129628	Bacteria	Planctomycetota	Planctomycetes	Pirellulales	Pirellulaceae	Pir4 lineage	Lt vs ss
10.8067	-8.07962	2.16053	-3.73965	0.000184278	0.00106707	Bacteria	Pseudomonadota	Gammaproteobacteria	Burkholderiales	Burkholderiaceae	Ephemeroptericola	Dh vs ss
10.8067	-7.99176	2.16053	-3.69898	0.000216466	0.00125008	Bacteria	Pseudomonadota	Gammaproteobacteria	Burkholderiales	Burkholderiaceae	Ephemeroptericola	Ef vs ss
17.7601	-8.80924	2.37921	-3.70259	0.000213408	0.00123408	Bacteria	Pseudomonadota	Gammaproteobacteria	Burkholderiales	Rhodocyclaceae	Sulfuritalea	Dh vs ss
3.40243	-4.26714	1.15515	-3.694	0.000220756	0.00126972	Bacteria	Bacteroidota	Bacteroidia	Sphingobacteriales	Sphingobacteriaceae	Pedobacter	Ef vs ss
17.621	-8.79789	2.37901	-3.69814	0.000217186	0.00125255	Bacteria	Pseudomonadota	Gammaproteobacteria	Burkholderiales	Nitrosomonadaceae	oc32	Dh vs ss
23.5	4.73953	1.30417	3.63412	0.00027893	0.00156442	Bacteria	Actinomycetota	Actinobacteria	Micrococcales	Micrococcaceae	Paenarthrobacter	Lt vs ss
7.42433	4.36246	1.18626	3.67751	0.000235524	0.00134923	Bacteria	Bacillota	Clostridia	Lachnospirales	Lachnospiraceae	Anaerostipes	Ea vs ss
12.209	-8.25213	2.24253	-3.67984	0.00023338	0.00133873	Bacteria	Bacteroidota	Bacteroidia	Sphingobacteriales	AKYH767	unclas. AKYH767	Dh vs ss
5.89644	-4.69083	1.2758	-3.67679	0.000236189	0.00135123	Bacteria	Gemmatimonadota	Gemmatimonadia	Gemmatimonadales	Gemmatimonadaceae	unclas. Gemmatimonadaceae	Dh vs ss
14.1583	2.54012	0.691609	3.67278	0.00023993	0.0013708	Bacteria	Pseudomonadota	Gammaproteobacteria	Lysobacterales	Lysobacteraceae	Stenotrophomonas	Ea vs ss
8.92229	-7.67283	2.0903	-3.67068	0.000241902	0.00138022	Bacteria	Pseudomonadota	Gammaproteobacteria	Lysobacterales	Lysobacteraceae	unclas. Lysobacteraceae	Dh vs ss
5.62836	-6.79267	1.85081	-3.67011	0.000242449	0.00138151	Bacteria	Acidobacteriota	Vicinamibacteria	Vicinamibacterales	Vicinamibacteraceae	unclas. Vicinamibacteraceae	Dh vs ss
6.28368	7.11993	1.94307	3.66427	0.000248046	0.00140965	Bacteria	Pseudomonadota	Alphaproteobacteria	Hyphomicrobiales	Beijerinckiaceae	Rhodoblastus	Dh vs ss
17.7601	-8.72138	2.37921	-3.66566	0.000246698	0.00140386	Bacteria	Pseudomonadota	Gammaproteobacteria	Burkholderiales	Rhodocyclaceae	Sulfuritalea	Ef vs ss
9.44376	4.98698	1.36122	3.66361	0.000248685	0.00141141	Bacteria	Actinomycetota	Actinobacteria	Propionibacteriales	Propionibacteriaceae	Aestuariimicrobium	Ef vs ss
17.621	-8.71003	2.37901	-3.66121	0.00025103	0.00142284	Bacteria	Pseudomonadota	Gammaproteobacteria	Burkholderiales	Nitrosomonadaceae	oc32	Ef vs ss
17.7601	-8.6771	2.37921	-3.64706	0.000265262	0.00149954	Bacteria	Pseudomonadota	Gammaproteobacteria	Burkholderiales	Rhodocyclaceae	Sulfuritalea	Ea vs ss
17.621	-8.66576	2.37901	-3.6426	0.000269901	0.00152375	Bacteria	Pseudomonadota	Gammaproteobacteria	Burkholderiales	Nitrosomonadaceae	oc32	Ea vs ss
10.9662	5.38823	1.47966	3.64153	0.000271028	0.0015281	Bacteria	Pseudomonadota	Gammaproteobacteria	Burkholderiales	Chitinibacteraceae	Chitinibacter	Ea vs ss
11.4739	-7.61813	2.08593	-3.65215	0.000260049	0.00147201	Bacteria	Pseudomonadota	Alphaproteobacteria	Hyphomicrobiales	A0839	unclas. A0839	Lf vs ss
12.209	-8.16427	2.24253	-3.64066	0.00027194	0.00153122	Bacteria	Bacteroidota	Bacteroidia	Sphingobacteriales	AKYH767	unclas. AKYH767	Ef vs ss
11.9318	-4.21558	1.15887	-3.63766	0.00027513	0.00154513	Bacteria	Planctomycetota	Planctomycetes	Pirellulales	Pirellulaceae	Pirellula	Ef vs ss
12.5975	5.59072	1.55747	3.58962	0.000331165	0.00183589	Bacteria	Actinomycetota	Actinobacteria	Pseudonocardiales	Pseudonocardiaceae	Actinomycetospora	Lt vs ss
8.69801	7.36116	2.05069	3.5896	0.000331188	0.00183589	Bacteria	Bacillota	Bacilli	Bacillales	unclas. Bacillales	unclas. Bacillales	Lt vs ss
20.647	9.81226	2.70106	3.63274	0.000280428	0.00156871	Bacteria	Pseudomonadota	Gammaproteobacteria	Enterobacterales	Morganellaceae	Morganella	Dh vs ss
6.01987	-4.90806	1.35095	-3.63304	0.000280101	0.00156871	Bacteria	Pseudomonadota	Gammaproteobacteria	Enterobacterales	Aeromonadaceae	unclas. Aeromonadaceae	Dh vs ss
8.92229	-7.58497	2.0903	-3.62865	0.000284905	0.00159168	Bacteria	Pseudomonadota	Gammaproteobacteria	Lysobacterales	Lysobacteraceae	unclas. Lysobacteraceae	Ef vs ss
14.033	-9.08308	2.49594	-3.63915	0.000273541	0.00153822	Bacteria	Pseudomonadota	Gammaproteobacteria	Lysobacterales	Rhodanobacteraceae	Ahniella	Lf vs ss
5.62836	-6.70481	1.85081	-3.62264	0.000291617	0.00162706	Bacteria	Acidobacteriota	Vicinamibacteria	Vicinamibacterales	Vicinamibacteraceae	unclas. Vicinamibacteraceae	Ef vs ss
4.8449	-5.91307	1.65675	-3.56908	0.000358235	0.00197814	Bacteria	Myxococcota	Polyangiia	Polyangiales	Polyangiaceae	Pajaroellobacter	Lt vs ss
6.89537	7.18345	2.0159	3.56339	0.000366092	0.00201892	Bacteria	Actinomycetota	Thermoleophilia	Solirubrobacterales	unclas. Solirubrobacterales	unclas. Solirubrobacterales	Lt vs ss
8.97905	4.54759	1.25931	3.61118	0.000304808	0.00169844	Bacteria	Thermodesulfobacteriota	Desulfovibrionia	Desulfovibrionales	Desulfovibrionaceae	Solidesulfovibrio	Dh vs ss
7.42433	4.20671	1.18247	3.55757	0.000374307	0.00206157	Bacteria	Bacillota	Clostridia	Lachnospirales	Lachnospiraceae	Anaerostipes	Lt vs ss
11.6547	-3.70342	1.04414	-3.54687	0.000389834	0.00213884	Bacteria	Verrucomicrobiota	Verrucomicrobiia	Pedosphaerales	Pedosphaeraceae	unclas. Pedosphaeraceae	Lt vs ss
5.62836	-6.66054	1.85081	-3.59872	0.000319793	0.00177732	Bacteria	Acidobacteriota	Vicinamibacteria	Vicinamibacterales	Vicinamibacteraceae	unclas. Vicinamibacteraceae	Ea vs ss
214.872	1.1244	0.311764	3.60657	0.000310268	0.00172662	Bacteria	Actinomycetota	Acidimicrobiia	Microtrichales	Microtrichaceae	unclas. Microtrichaceae	Lf vs ss
7.07565	-5.60667	1.56224	-3.58887	0.000332116	0.00183865	Bacteria	Campylobacterota	Campylobacteria	Campylobacterales	Arcobacteraceae	Arcobacter	Lf vs ss
25.4195	1.3145	0.36762	3.57571	0.000349273	0.00193114	Bacteria	Bacillota	Bacilli	Lactobacillales	Carnobacteriaceae	Trichococcus	Dh vs ss
76.4248	-4.23746	1.19165	-3.55596	0.000376601	0.00207155	Bacteria	Bacteroidota	Bacteroidia	Flavobacteriales	Weeksellaceae	unclas. Weeksellaceae	Ef vs ss
14.033	-8.75169	2.49594	-3.50637	0.000454256	0.00247645	Bacteria	Pseudomonadota	Gammaproteobacteria	Lysobacterales	Rhodanobacteraceae	Ahniella	Lt vs ss
20.6565	-8.71187	2.45749	-3.54502	0.000392581	0.00215116	Bacteria	Pseudomonadota	Alphaproteobacteria	Rhodobacterales	Paracoccaceae	Cypionkella	Dh vs ss
9.22875	-4.01635	1.15098	-3.48952	0.000483888	0.00262796	Bacteria	Myxococcota	Polyangiia	Haliangiales	Haliangiaceae	unclas. Haliangiaceae	Lt vs ss
6.0047	6.1193	1.72395	3.54958	0.000385848	0.00211969	Bacteria	Actinomycetota	Actinobacteria	Mycobacteriales	Mycobacteriales Incertae Sedis	Tomitella	Lf vs ss
15.3984	-4.66889	1.32571	-3.52179	0.000428644	0.00234278	Bacteria	Acidobacteriota	Vicinamibacteria	Vicinamibacterales	unclas. Vicinamibacterales	unclas. Vicinamibacterales	Dh vs ss
156.744	-2.75994	0.783134	-3.52423	0.000424723	0.00232431	Bacteria	Pseudomonadota	Alphaproteobacteria	Hyphomicrobiales	Xanthobacteraceae	unclas. Xanthobacteraceae	Ea vs ss
4.74172	6.53403	1.88802	3.46078	0.000538608	0.00291039	Bacteria	Actinomycetota	Actinobacteria	Frankiales	Geodermatophilaceae	Blastococcus	Lt vs ss
6.0047	6.09167	1.73638	3.50826	0.000451046	0.00246208	Bacteria	Actinomycetota	Actinobacteria	Mycobacteriales	Mycobacteriales Incertae Sedis	Tomitella	Ea vs ss
328.542	4.703	1.34163	3.50544	0.000455857	0.00248202	Bacteria	Fusobacteriota	Fusobacteriia	Fusobacteriales	Fusobacteriaceae	Cetobacterium	Lf vs ss
5.25619	5.24599	1.50053	3.49609	0.000472124	0.00256733	Bacteria	Bacillota	Clostridia	Clostridiales	Clostridiaceae	Sarcina	Lf vs ss
7.54368	-8.16989	2.342	-3.48843	0.000485875	0.00263541	Bacteria	Pseudomonadota	Gammaproteobacteria	Pseudomonadales	Spongiibacteraceae	BD1-7 clade	Lf vs ss
3.14723	-6.77259	1.9443	-3.48331	0.000495263	0.00268293	Bacteria	Candidatus Kapabacteria	Kapabacteria	Kapabacteriales	unclas. Kapabacteriales	unclas. Kapabacteriales	Lf vs ss
13.5611	2.62608	0.755784	3.47465	0.000511525	0.00276753	Bacteria	Pseudomonadota	Gammaproteobacteria	Legionellales	Legionellaceae	Legionella	Lf vs ss
5.85171	6.53715	1.92105	3.4029	0.000666758	0.00358477	Bacteria	Pseudomonadota	Alphaproteobacteria	Hyphomicrobiales	Beijerinckiaceae	Microvirga	Lt vs ss
15.7428	6.87419	2.02062	3.40202	0.000668896	0.00358726	Bacteria	Actinomycetota	Thermoleophilia	Solirubrobacterales	Solirubrobacteraceae	Conexibacter	Lt vs ss
4.89832	-7.0317	2.07073	-3.39576	0.000684377	0.00366569	Bacteria	Pseudomonadota	Alphaproteobacteria	Sphingomonadales	Sphingomonadaceae	unclas. Sphingomonadaceae	Lt vs ss
21.065	-3.44878	1.00086	-3.44582	0.000569323	0.00307248	Bacteria	Pseudomonadota	Gammaproteobacteria	Burkholderiales	Comamonadaceae	Variovorax	Ef vs ss
4.22832	6.4966	1.89299	3.43193	0.000599303	0.0032302	Bacteria	Planctomycetota	Planctomycetes	Gemmatales	Gemmataceae	Gemmata	Lf vs ss
7.81404	7.29614	2.16683	3.3672	0.000759365	0.00404711	Bacteria	Actinomycetota	Actinobacteria	Micrococcales	Micrococcaceae	unclas. Micrococcaceae	Lt vs ss
13.7834	3.67776	1.07696	3.41494	0.000637971	0.00343431	Bacteria	Planctomycetota	Planctomycetes	Isosphaerales	Isosphaeraceae	Tundrisphaera	Lf vs ss
7.54368	-7.83849	2.342	-3.34692	0.000817137	0.0043281	Bacteria	Pseudomonadota	Gammaproteobacteria	Pseudomonadales	Spongiibacteraceae	BD1-7 clade	Lt vs ss
150.407	4.95257	1.45568	3.40225	0.000668338	0.00358726	Bacteria	Actinomycetota	Actinobacteria	Mycobacteriales	unclas. Mycobacteriales	unclas. Mycobacteriales	Lf vs ss
14.033	-8.46941	2.49594	-3.39328	0.000690614	0.00369448	Bacteria	Pseudomonadota	Gammaproteobacteria	Lysobacterales	Rhodanobacteraceae	Ahniella	Dh vs ss
21.7367	5.12158	1.51291	3.38524	0.000711151	0.00379961	Bacteria	Planctomycetota	Planctomycetes	Isosphaerales	Isosphaeraceae	Tautonia	Lf vs ss
11.5213	8.73092	2.5823	3.38107	0.000722052	0.00385304	Bacteria	Actinomycetota	Actinobacteria	Micrococcales	Microbacteriaceae	Frondihabitans	Ea vs ss
12.4483	4.45231	1.34298	3.31525	0.000915599	0.00481983	Bacteria	Actinomycetota	Actinobacteria	Propionibacteriales	Propionibacteriaceae	Microlunatus	Lt vs ss
3.14723	-6.44119	1.9443	-3.31286	0.00092347	0.0048553	Bacteria	Candidatus Kapabacteria	Kapabacteria	Kapabacteriales	unclas. Kapabacteriales	unclas. Kapabacteriales	Lt vs ss
12.4483	4.52226	1.34441	3.36375	0.000768915	0.00409292	Bacteria	Actinomycetota	Actinobacteria	Propionibacteriales	Propionibacteriaceae	Microlunatus	Dh vs ss
14.033	-8.38155	2.49594	-3.35808	0.000784868	0.00417266	Bacteria	Pseudomonadota	Gammaproteobacteria	Lysobacterales	Rhodanobacteraceae	Ahniella	Ef vs ss
14.2842	-4.19036	1.24897	-3.35506	0.000793472	0.00421317	Bacteria	Pseudomonadota	Gammaproteobacteria	Pseudomonadales	Moraxellaceae	Agitococcus	Ea vs ss
11.1365	-8.74954	2.61322	-3.34819	0.000813414	0.00431371	Bacteria	Bacteroidota	Bacteroidia	Chitinophagales	37-13	unclas. 37-13	Lf vs ss
3.15565	7.37761	2.2079	3.34146	0.000833395	0.00440876	Bacteria	Actinomycetota	Actinobacteria	Kineosporiales	Kineosporiaceae	Angustibacter	Lf vs ss
14.033	-8.33728	2.49594	-3.34034	0.00083676	0.00442111	Bacteria	Pseudomonadota	Gammaproteobacteria	Lysobacterales	Rhodanobacteraceae	Ahniella	Ea vs ss
5.89644	-3.52517	1.079	-3.26708	0.00108664	0.00567145	Bacteria	Gemmatimonadota	Gemmatimonadia	Gemmatimonadales	Gemmatimonadaceae	unclas. Gemmatimonadaceae	Lt vs ss
20.6167	4.85448	1.46037	3.32415	0.000886899	0.00468025	Bacteria	Actinomycetota	Actinobacteria	Micrococcales	Demequinaceae	Demequina	Ef vs ss
90.9094	3.2532	0.981032	3.3161	0.000912823	0.00481113	Bacteria	Actinomycetota	Actinobacteria	Kitasatosporales	Streptomycetaceae	Streptomyces	Dh vs ss
10.8453	-8.7113	2.63344	-3.30796	0.000939791	0.00492902	Bacteria	Pseudomonadota	Alphaproteobacteria	Sphingomonadales	Sphingomonadaceae	Sphingobium	Lf vs ss
9.34749	5.37816	1.62549	3.30864	0.000937503	0.00492304	Bacteria	Pseudomonadota	Alphaproteobacteria	Hyphomicrobiales	Beijerinckiaceae	Roseiarcus	Ef vs ss
6.0047	5.6295	1.73758	3.23986	0.0011959	0.00619641	Bacteria	Actinomycetota	Actinobacteria	Mycobacteriales	Mycobacteriales Incertae Sedis	Tomitella	Lt vs ss
193.612	4.18489	1.27279	3.28797	0.00100914	0.00528628	Bacteria	Pseudomonadota	Gammaproteobacteria	Lysobacterales	Rhodanobacteraceae	Rhodanobacter	Lf vs ss
58.2024	2.00439	0.621332	3.22596	0.0012555	0.00648952	Bacteria	Pseudomonadota	Alphaproteobacteria	Hyphomicrobiales	unclas. Hyphomicrobiales	unclas. Hyphomicrobiales	Lt vs ss
11.1365	-8.41815	2.61322	-3.22137	0.00127577	0.00658638	Bacteria	Bacteroidota	Bacteroidia	Chitinophagales	37-13	unclas. 37-13	Lt vs ss
18.0976	-3.78656	1.15181	-3.2875	0.00101082	0.00528862	Bacteria	Pseudomonadota	Gammaproteobacteria	Burkholderiales	Neisseriaceae	unclas. Neisseriaceae	Dh vs ss
63.0059	2.62508	0.799535	3.28326	0.00102612	0.00536212	Bacteria	Verrucomicrobiota	Verrucomicrobiia	Verrucomicrobiales	Rubritaleaceae	Luteolibacter	Ea vs ss
20.647	8.82643	2.70254	3.26597	0.00109088	0.00568665	Bacteria	Pseudomonadota	Gammaproteobacteria	Enterobacterales	Morganellaceae	Morganella	Ef vs ss
9.61402	6.58104	2.01569	3.26491	0.001095	0.00570117	Bacteria	Pseudomonadota	Gammaproteobacteria	Enterobacterales	Shewanellaceae	Shewanella	Dh vs ss
4.89832	-6.74942	2.07073	-3.25944	0.00111631	0.00580508	Bacteria	Pseudomonadota	Alphaproteobacteria	Sphingomonadales	Sphingomonadaceae	unclas. Sphingomonadaceae	Dh vs ss
4.8449	-4.99209	1.53317	-3.25607	0.00112967	0.00586744	Bacteria	Myxococcota	Polyangiia	Polyangiales	Polyangiaceae	Pajaroellobacter	Lf vs ss
10.8453	-8.37991	2.63344	-3.18212	0.00146203	0.0074688	Bacteria	Pseudomonadota	Alphaproteobacteria	Sphingomonadales	Sphingomonadaceae	Sphingobium	Lt vs ss
3.38192	7.56031	2.33326	3.24023	0.00119432	0.00619571	Bacteria	Bacillota	Bacilli	Paenibacillales	Paenibacillaceae	Paenibacillus	Lf vs ss
7.54368	-7.55621	2.342	-3.22639	0.00125361	0.00648756	Bacteria	Pseudomonadota	Gammaproteobacteria	Pseudomonadales	Spongiibacteraceae	BD1-7 clade	Dh vs ss
9.39557	-8.1477	2.58443	-3.15261	0.00161818	0.0082155	Bacteria	Myxococcota	Polyangiia	Polyangiales	Polyangiaceae	unclas. Polyangiaceae	Lt vs ss
4.89832	-6.66156	2.07073	-3.21701	0.00129533	0.00667927	Bacteria	Pseudomonadota	Alphaproteobacteria	Sphingomonadales	Sphingomonadaceae	unclas. Sphingomonadaceae	Ef vs ss
12.4483	4.31649	1.3466	3.20548	0.00134838	0.00694448	Bacteria	Actinomycetota	Actinobacteria	Propionibacteriales	Propionibacteriaceae	Microlunatus	Ef vs ss
6.28368	6.25791	1.95424	3.20223	0.00136369	0.00701489	Bacteria	Pseudomonadota	Alphaproteobacteria	Hyphomicrobiales	Beijerinckiaceae	Rhodoblastus	Ef vs ss
6.59441	4.53245	1.41599	3.20092	0.00136991	0.00703002	Bacteria	Chlamydiota	Chlamydiia	Chlamydiales	Parachlamydiaceae	unclas. Parachlamydiaceae	Ef vs ss
8.6121	7.82873	2.44539	3.20143	0.00136749	0.00702603	Bacteria	Actinomycetota	Actinobacteria	Mycobacteriales	Nocardiaceae	unclas. Nocardiaceae	Dh vs ss
7.07565	-4.99299	1.56224	-3.19605	0.00139323	0.00714113	Bacteria	Campylobacterota	Campylobacteria	Campylobacterales	Arcobacteraceae	Arcobacter	Dh vs ss
7.54368	-7.46835	2.342	-3.18888	0.00142826	0.00731193	Bacteria	Pseudomonadota	Gammaproteobacteria	Pseudomonadales	Spongiibacteraceae	BD1-7 clade	Ef vs ss
72.1463	4.31618	1.35642	3.18205	0.00146239	0.0074688	Bacteria	Bacteroidota	Bacteroidia	Flavobacteriales	Flavobacteriaceae	Arenibacter	Ef vs ss
5.66839	-5.86474	1.84578	-3.17738	0.00148612	0.00757198	Bacteria	Bacteroidota	Bacteroidia	Chitinophagales	Chitinophagaceae	Ferruginibacter	Ef vs ss
11.6547	-3.32527	1.04521	-3.18146	0.00146537	0.00747513	Bacteria	Verrucomicrobiota	Verrucomicrobiia	Pedosphaerales	Pedosphaeraceae	unclas. Pedosphaeraceae	Ea vs ss
4.1635	5.07901	1.60469	3.1651	0.00155028	0.00788011	Bacteria	Bacillota	Clostridia	Peptostreptococcales-Tissierellales	Anaerovoracaceae	Mogibacterium	Ef vs ss
3.14723	-6.15891	1.9443	-3.16768	0.00153662	0.00781997	Bacteria	Candidatus Kapabacteria	Kapabacteria	Kapabacteriales	unclas. Kapabacteriales	unclas. Kapabacteriales	Dh vs ss
10.8067	-6.79334	2.16053	-3.14429	0.00166489	0.00844267	Bacteria	Pseudomonadota	Gammaproteobacteria	Burkholderiales	Burkholderiaceae	Ephemeroptericola	Ea vs ss
3.14723	-6.07105	1.9443	-3.12249	0.00179329	0.00908306	Bacteria	Candidatus Kapabacteria	Kapabacteria	Kapabacteriales	unclas. Kapabacteriales	unclas. Kapabacteriales	Ef vs ss
8.6121	7.49289	2.4456	3.06383	0.00218524	0.0109518	Bacteria	Actinomycetota	Actinobacteria	Mycobacteriales	Nocardiaceae	unclas. Nocardiaceae	Lt vs ss
11.1365	-8.13587	2.61322	-3.11335	0.00184974	0.00935789	Bacteria	Bacteroidota	Bacteroidia	Chitinophagales	37-13	unclas. 37-13	Dh vs ss
3.099	5.90328	1.94553	3.03428	0.00241112	0.0119303	Bacteria	Actinomycetota	Actinobacteria	Streptosporangiales	Streptosporangiaceae	Nonomuraea	Lt vs ss
5.66839	-5.40158	1.74122	-3.10219	0.00192095	0.00970669	Bacteria	Bacteroidota	Bacteroidia	Chitinophagales	Chitinophagaceae	Ferruginibacter	Lf vs ss
99.0633	0.904462	0.298274	3.03231	0.00242686	0.0119943	Bacteria	Actinomycetota	Acidimicrobiia	Microtrichales	Ilumatobacteraceae	CL500-29 marine group	Lt vs ss
177.414	1.28286	0.424416	3.02264	0.00250579	0.0123417	Bacteria	Pseudomonadota	Gammaproteobacteria	Burkholderiales	SC-I-84	unclas. SC-I-84	Lt vs ss
11.1365	-8.04801	2.61322	-3.07973	0.00207187	0.0104201	Bacteria	Bacteroidota	Bacteroidia	Chitinophagales	37-13	unclas. 37-13	Ef vs ss
5.31311	3.54017	1.14681	3.08697	0.00202206	0.0102056	Bacteria	Planctomycetota	Planctomycetes	Pirellulales	Pirellulaceae	unclas. Pirellulaceae	Lf vs ss
67.4827	-11.3423	3.67551	-3.08591	0.00202933	0.0102302	Bacteria	Bacteroidota	Bacteroidia	Sphingobacteriales	env.OPS 17	unclas. env.OPS 17	Lf vs ss
2.40812	-5.96539	1.93682	-3.07999	0.00207004	0.0104201	Bacteria	Verrucomicrobiota	Verrucomicrobiia	Verrucomicrobiales	Verrucomicrobiaceae	Verrucomicrobium	Lf vs ss
10.8453	-8.09763	2.63344	-3.07493	0.00210555	0.0105771	Bacteria	Pseudomonadota	Alphaproteobacteria	Sphingomonadales	Sphingomonadaceae	Sphingobium	Dh vs ss
8.92229	-6.12242	2.04334	-2.99629	0.0027329	0.0133987	Bacteria	Pseudomonadota	Gammaproteobacteria	Lysobacterales	Lysobacteraceae	unclas. Lysobacteraceae	Lt vs ss
67.4827	-11.0109	3.67551	-2.99574	0.00273777	0.0134072	Bacteria	Bacteroidota	Bacteroidia	Sphingobacteriales	env.OPS 17	unclas. env.OPS 17	Lt vs ss
3.27066	-5.35957	1.75269	-3.05792	0.0022288	0.011144	Bacteria	Pseudomonadota	Gammaproteobacteria	unclas. Gammaproteobacteria	unclas. Gammaproteobacteria	unclas. Gammaproteobacteria	Lf vs ss
100.446	1.61701	0.5273	3.06659	0.00216518	0.0108639	Bacteria	Actinomycetota	Thermoleophilia	Gaiellales	unclas. Gaiellales	unclas. Gaiellales	Ea vs ss
11.1365	-8.00374	2.61322	-3.06279	0.00219283	0.010977	Bacteria	Bacteroidota	Bacteroidia	Chitinophagales	37-13	unclas. 37-13	Ea vs ss
8.65654	-8.38609	2.75362	-3.04548	0.00232309	0.0115884	Bacteria	Bacteroidota	Bacteroidia	Chitinophagales	Chitinophagaceae	Terrimonas	Lf vs ss
8.92229	-6.12863	2.01223	-3.04569	0.00232143	0.0115884	Bacteria	Pseudomonadota	Gammaproteobacteria	Lysobacterales	Lysobacteraceae	unclas. Lysobacteraceae	Lf vs ss
8.65118	-8.3852	2.75379	-3.04497	0.00232702	0.0115945	Bacteria	Pseudomonadota	Gammaproteobacteria	Beggiatoales	Leucotrichaceae	Thiothrix	Lf vs ss
10.8453	-8.00977	2.63344	-3.04156	0.00235354	0.0116995	Bacteria	Pseudomonadota	Alphaproteobacteria	Sphingomonadales	Sphingomonadaceae	Sphingobium	Ef vs ss
21.065	-2.9313	0.984372	-2.97784	0.00290292	0.0141513	Bacteria	Pseudomonadota	Gammaproteobacteria	Burkholderiales	Comamonadaceae	Variovorax	Lt vs ss
3.16513	6.19111	2.03633	3.04033	0.00236322	0.0117339	Bacteria	Verrucomicrobiota	Verrucomicrobiia	Chthoniobacterales	Xiphinematobacteraceae	Candidatus Xiphinematobacter	Lf vs ss
11.9318	-3.33529	1.09844	-3.03639	0.00239432	0.0118609	Bacteria	Planctomycetota	Planctomycetes	Pirellulales	Pirellulaceae	Pirellula	Lf vs ss
9.39557	-7.86542	2.58443	-3.04339	0.00233931	0.0116422	Bacteria	Myxococcota	Polyangiia	Polyangiales	Polyangiaceae	unclas. Polyangiaceae	Dh vs ss
9.61402	6.00187	2.01956	2.97187	0.0029599	0.0144127	Bacteria	Pseudomonadota	Gammaproteobacteria	Enterobacterales	Shewanellaceae	Shewanella	Lt vs ss
7.42433	3.64047	1.19842	3.03773	0.00238366	0.0118218	Bacteria	Bacillota	Clostridia	Lachnospirales	Lachnospiraceae	Anaerostipes	Dh vs ss
8.16796	6.79692	2.24303	3.03024	0.0024436	0.0120632	Bacteria	Actinomycetota	Actinobacteria	Frankiales	unclas. Frankiales	unclas. Frankiales	Dh vs ss
9.39557	-7.77756	2.58443	-3.00939	0.00261772	0.0128782	Bacteria	Myxococcota	Polyangiia	Polyangiales	Polyangiaceae	unclas. Polyangiaceae	Ef vs ss
10.8453	-7.96549	2.63344	-3.02475	0.00248838	0.0122701	Bacteria	Pseudomonadota	Alphaproteobacteria	Sphingomonadales	Sphingomonadaceae	Sphingobium	Ea vs ss
2.40335	-3.98129	1.32581	-3.00291	0.00267414	0.0131407	Bacteria	Gemmatimonadota	Gemmatimonadia	Gemmatimonadales	Gemmatimonadaceae	Gemmatimonas	Ef vs ss
6.28368	5.83547	1.95044	2.99188	0.00277267	0.0135472	Bacteria	Pseudomonadota	Alphaproteobacteria	Hyphomicrobiales	Beijerinckiaceae	Rhodoblastus	Lf vs ss
8.65654	-8.05469	2.75362	-2.92513	0.00344311	0.0166333	Bacteria	Bacteroidota	Bacteroidia	Chitinophagales	Chitinophagaceae	Terrimonas	Lt vs ss
8.65118	-8.05381	2.75379	-2.92463	0.00344867	0.0166414	Bacteria	Pseudomonadota	Gammaproteobacteria	Beggiatoales	Leucotrichaceae	Thiothrix	Lt vs ss
4.81654	-7.09663	2.43218	-2.91781	0.003525	0.0169334	Bacteria	Myxococcota	Polyangiia	Polyangiales	Phaselicystaceae	Phaselicystis	Lt vs ss
177.414	1.27468	0.42523	2.99762	0.00272098	0.0133556	Bacteria	Pseudomonadota	Gammaproteobacteria	Burkholderiales	SC-I-84	unclas. SC-I-84	Ea vs ss
9.39557	-7.73328	2.58443	-2.99226	0.00276919	0.0135457	Bacteria	Myxococcota	Polyangiia	Polyangiales	Polyangiaceae	unclas. Polyangiaceae	Ea vs ss
159.82	-1.13765	0.381591	-2.98134	0.00286992	0.0140064	Bacteria	Patescibacteria	Saccharimonadia	Saccharimonadales	Saccharimonadaceae	Candidatus Saccharimonas	Ea vs ss
70.1169	-1.91477	0.646007	-2.96401	0.00303661	0.0147694	Bacteria	Bacteroidota	Bacteroidia	Chitinophagales	Chitinophagaceae	unclas. Chitinophagaceae	Dh vs ss
3.53373	7.64987	2.5863	2.95784	0.00309804	0.0150511	Bacteria	Actinomycetota	Thermoleophilia	unclas. Thermoleophilia	unclas. Thermoleophilia	unclas. Thermoleophilia	Lf vs ss
4.65085	7.91916	2.68976	2.94419	0.00323798	0.0157132	Bacteria	Actinomycetota	Actinobacteria	Catenulisporales	Catenulisporaceae	Catenulispora	Lf vs ss
8.16796	6.43648	2.24373	2.86865	0.00412231	0.0196268	Bacteria	Actinomycetota	Actinobacteria	Frankiales	unclas. Frankiales	unclas. Frankiales	Lt vs ss
3.27066	-5.02032	1.75047	-2.86798	0.00413106	0.0196466	Bacteria	Pseudomonadota	Gammaproteobacteria	unclas. Gammaproteobacteria	unclas. Gammaproteobacteria	unclas. Gammaproteobacteria	Lt vs ss
11.5213	7.60229	2.58563	2.94021	0.00327989	0.0158986	Bacteria	Actinomycetota	Actinobacteria	Micrococcales	Microbacteriaceae	Frondihabitans	Dh vs ss
82.4168	-2.54693	0.86652	-2.93926	0.00328992	0.0159292	Bacteria	Pseudomonadota	Gammaproteobacteria	Lysobacterales	Rhodanobacteraceae	Dokdonella	Ea vs ss
3.057	7.63977	2.61357	2.92312	0.00346543	0.0167034	Bacteria	Actinomycetota	Actinobacteria	Pseudonocardiales	Pseudonocardiaceae	Actinophytocola	Lf vs ss
11.4739	-5.89413	2.01038	-2.93185	0.00336948	0.016296	Bacteria	Pseudomonadota	Alphaproteobacteria	Hyphomicrobiales	A0839	unclas. A0839	Ea vs ss
9.09603	4.36565	1.49509	2.91999	0.00350041	0.0168531	Bacteria	Actinomycetota	Actinobacteria	Micrococcales	Micrococcaceae	Rothia	Dh vs ss
67.4827	-10.7286	3.67551	-2.91894	0.0035122	0.0168909	Bacteria	Bacteroidota	Bacteroidia	Sphingobacteriales	env.OPS 17	unclas. env.OPS 17	Dh vs ss
2.25437	7.07088	2.43023	2.90955	0.00361944	0.0173676	Bacteria	Pseudomonadota	Gammaproteobacteria	JG36-TzT-191	unclas. JG36-TzT-191	unclas. JG36-TzT-191	Lf vs ss
12.209	-6.43885	2.2143	-2.90784	0.0036393	0.0174434	Bacteria	Bacteroidota	Bacteroidia	Sphingobacteriales	AKYH767	unclas. AKYH767	Ea vs ss
2.84163	-5.92517	2.04772	-2.89354	0.00380921	0.018217	Bacteria	Bacteroidota	Bacteroidia	Bacteroidales	Prolixibacteraceae	unclas. Prolixibacteraceae	Lf vs ss
67.4827	-10.6407	3.67551	-2.89504	0.00379112	0.0181508	Bacteria	Bacteroidota	Bacteroidia	Sphingobacteriales	env.OPS 17	unclas. env.OPS 17	Ef vs ss
13.7834	3.16558	1.09578	2.8889	0.00386597	0.0184679	Bacteria	Planctomycetota	Planctomycetes	Isosphaerales	Isosphaeraceae	Tundrisphaera	Ef vs ss
7.39583	-8.15901	2.84319	-2.86966	0.00410911	0.0195857	Bacteria	Pseudomonadota	Gammaproteobacteria	Burkholderiales	Rhodocyclaceae	Ferribacterium	Lf vs ss
43.3193	1.73012	0.60335	2.86752	0.00413707	0.0196534	Bacteria	Pseudomonadota	Alphaproteobacteria	Hyphomicrobiales	Hyphomicrobiaceae	unclas. Hyphomicrobiaceae	Lf vs ss
8.6121	7.02215	2.45039	2.86572	0.00416059	0.0197432	Bacteria	Actinomycetota	Actinobacteria	Mycobacteriales	Nocardiaceae	unclas. Nocardiaceae	Ef vs ss
9.09603	4.2848	1.4966	2.86303	0.0041961	0.0198897	Bacteria	Actinomycetota	Actinobacteria	Micrococcales	Micrococcaceae	Rothia	Ef vs ss
9.86107	2.67577	0.931422	2.87278	0.00406878	0.019415	Bacteria	Pseudomonadota	Alphaproteobacteria	unclas. Alphaproteobacteria	unclas. Alphaproteobacteria	unclas. Alphaproteobacteria	Ea vs ss
4.22832	5.30847	1.90353	2.78875	0.00529113	0.0245373	Bacteria	Planctomycetota	Planctomycetes	Gemmatales	Gemmataceae	Gemmata	Lt vs ss
18.9832	-5.16255	1.80401	-2.86171	0.00421365	0.0199508	Bacteria	Pseudomonadota	Gammaproteobacteria	Burkholderiales	Oxalobacteraceae	Undibacterium	Ea vs ss
70.1169	1.79953	0.629127	2.86035	0.00423171	0.0200142	Bacteria	Bacteroidota	Bacteroidia	Chitinophagales	Chitinophagaceae	unclas. Chitinophagaceae	Ea vs ss
3.44764	6.43887	2.26201	2.84653	0.00441988	0.0208811	Bacteria	Actinomycetota	Actinobacteria	Streptosporangiales	Thermomonosporaceae	Actinomadura	Lf vs ss
3.61315	-3.74593	1.34688	-2.78119	0.00541596	0.0250349	Bacteria	Acidobacteriota	Holophagae	Subgroup 7	unclas. Subgroup 7	unclas. Subgroup 7	Lt vs ss
9.74196	4.24447	1.49673	2.83582	0.00457076	0.0215464	Bacteria	Bacillota	Clostridia	Peptostreptococcales-Tissierellales	Peptostreptococcaceae	Paeniclostridium	Lf vs ss
3.23144	7.58401	2.67609	2.83399	0.00459705	0.0216465	Bacteria	Actinomycetota	Actinobacteria	Micromonosporales	Micromonosporaceae	Hamadaea	Lf vs ss
12.4483	3.8035	1.34526	2.82734	0.00469361	0.0220528	Bacteria	Actinomycetota	Actinobacteria	Propionibacteriales	Propionibacteriaceae	Microlunatus	Lf vs ss
4.44463	-7.3943	2.61677	-2.82574	0.00471722	0.0221394	Bacteria	Pseudomonadota	Gammaproteobacteria	Pseudomonadales	Moraxellaceae	Enhydrobacter	Lf vs ss
119.134	1.16951	0.414101	2.82422	0.00473952	0.0222197	Bacteria	Chloroflexota	Anaerolineae	1-20	unclas. 1-20	unclas. 1-20	Lf vs ss
3.39064	7.62997	2.70254	2.82325	0.00475388	0.0222627	Bacteria	Actinomycetota	Actinobacteria	Frankiales	Sporichthyaceae	unclas. Sporichthyaceae	Lf vs ss
14.2842	-3.47343	1.22231	-2.84169	0.00448755	0.0211775	Bacteria	Pseudomonadota	Gammaproteobacteria	Pseudomonadales	Moraxellaceae	Agitococcus	Dh vs ss
9.09603	4.11648	1.49475	2.75396	0.00588796	0.0269838	Bacteria	Actinomycetota	Actinobacteria	Micrococcales	Micrococcaceae	Rothia	Lt vs ss
7.39583	-7.82761	2.84319	-2.7531	0.0059033	0.0270253	Bacteria	Pseudomonadota	Gammaproteobacteria	Burkholderiales	Rhodocyclaceae	Ferribacterium	Lt vs ss
4.66821	8.31968	2.94094	2.82892	0.00467053	0.0219684	Bacteria	Pseudomonadota	Alphaproteobacteria	Hyphomicrobiales	Xanthobacteraceae	Rhodopseudomonas	Ea vs ss
32.0206	-10.2599	3.65905	-2.80398	0.00504766	0.02351	Bacteria	Pseudomonadota	Gammaproteobacteria	Burkholderiales	Sutterellaceae	AAP99	Lf vs ss
8.65654	-7.77241	2.75362	-2.82262	0.00476332	0.0222826	Bacteria	Bacteroidota	Bacteroidia	Chitinophagales	Chitinophagaceae	Terrimonas	Dh vs ss
8.65118	-7.77153	2.75379	-2.82212	0.00477068	0.0222926	Bacteria	Pseudomonadota	Gammaproteobacteria	Beggiatoales	Leucotrichaceae	Thiothrix	Dh vs ss
1.6926	-4.70345	1.66765	-2.8204	0.00479639	0.0223884	Bacteria	Pseudomonadota	Gammaproteobacteria	Gammaproteobacteria Incertae Sedis	Unknown Family	Candidatus Ovatusbacter	Ea vs ss
47.4932	-4.0722	1.4476	-2.81307	0.00490702	0.0228799	Bacteria	Pseudomonadota	Gammaproteobacteria	Burkholderiales	Comamonadaceae	Simplicispira	Ea vs ss
2.84163	-5.59377	2.04772	-2.73171	0.00630071	0.0287524	Bacteria	Bacteroidota	Bacteroidia	Bacteroidales	Prolixibacteraceae	unclas. Prolixibacteraceae	Lt vs ss
11.692	6.90176	2.47997	2.783	0.00538584	0.0249226	Bacteria	Bacillota	Bacilli	Bacillales	Planococcaceae	unclas. Planococcaceae	Lf vs ss
4.81654	-6.81435	2.43218	-2.80175	0.00508265	0.0236473	Bacteria	Myxococcota	Polyangiia	Polyangiales	Phaselicystaceae	Phaselicystis	Dh vs ss
32.0206	-9.92851	3.65905	-2.71341	0.0066595	0.0301839	Bacteria	Pseudomonadota	Gammaproteobacteria	Burkholderiales	Sutterellaceae	AAP99	Lt vs ss
3.15565	6.02626	2.22084	2.7135	0.00665757	0.0301839	Bacteria	Actinomycetota	Actinobacteria	Kineosporiales	Kineosporiaceae	Angustibacter	Lt vs ss
11.5213	7.01942	2.58714	2.7132	0.0066637	0.0301839	Bacteria	Actinomycetota	Actinobacteria	Micrococcales	Microbacteriaceae	Frondihabitans	Lt vs ss
3.95344	-6.80542	2.5071	-2.71446	0.00663839	0.0301839	Bacteria	Pseudomonadota	Alphaproteobacteria	Caulobacterales	Caulobacteraceae	Phenylobacterium	Lt vs ss
8.65654	-7.68455	2.75362	-2.79071	0.00525924	0.0244423	Bacteria	Bacteroidota	Bacteroidia	Chitinophagales	Chitinophagaceae	Terrimonas	Ef vs ss
8.65118	-7.68366	2.75379	-2.79022	0.00526726	0.0244531	Bacteria	Pseudomonadota	Gammaproteobacteria	Beggiatoales	Leucotrichaceae	Thiothrix	Ef vs ss
10.316	1.92083	0.71035	2.70406	0.00684975	0.0309938	Bacteria	Bacillota	Clostridia	Eubacteriales	Eubacteriaceae	unclas. Eubacteriaceae	Lt vs ss
3.82892	-3.66717	1.3256	-2.76641	0.0056677	0.026086	Bacteria	Bacillota	Clostridia	Oscillospirales	Ruminococcaceae	Ruminococcus	Lf vs ss
57.7194	-1.8846	0.676193	-2.78708	0.00531849	0.0246376	Bacteria	Planctomycetota	Planctomycetes	Gemmatales	Gemmataceae	unclas. Gemmataceae	Ea vs ss
4.44463	-7.06291	2.61677	-2.69909	0.00695289	0.0314274	Bacteria	Pseudomonadota	Gammaproteobacteria	Pseudomonadales	Moraxellaceae	Enhydrobacter	Lt vs ss
1829.71	-1.52669	0.549101	-2.78034	0.00543021	0.0250738	Bacteria	Pseudomonadota	Gammaproteobacteria	Pseudomonadales	Moraxellaceae	Acinetobacter	Dh vs ss
8.65654	-7.64028	2.75362	-2.77463	0.00552639	0.0254904	Bacteria	Bacteroidota	Bacteroidia	Chitinophagales	Chitinophagaceae	Terrimonas	Ea vs ss
8.65118	-7.63939	2.75379	-2.77414	0.00553476	0.0255015	Bacteria	Pseudomonadota	Gammaproteobacteria	Beggiatoales	Leucotrichaceae	Thiothrix	Ea vs ss
4.81654	-6.72648	2.43218	-2.76562	0.0056814	0.026121	Bacteria	Myxococcota	Polyangiia	Polyangiales	Phaselicystaceae	Phaselicystis	Ef vs ss
9.09603	4.13933	1.49872	2.76191	0.00574651	0.0263921	Bacteria	Actinomycetota	Actinobacteria	Micrococcales	Micrococcaceae	Rothia	Ea vs ss
4.1635	4.44709	1.61354	2.7561	0.00584953	0.0268365	Bacteria	Bacillota	Clostridia	Peptostreptococcales-Tissierellales	Anaerovoracaceae	Mogibacterium	Dh vs ss
4.8449	-4.20624	1.5286	-2.75169	0.00592879	0.027113	Bacteria	Myxococcota	Polyangiia	Polyangiales	Polyangiaceae	Pajaroellobacter	Ea vs ss
4.81654	-6.68221	2.43218	-2.74742	0.00600658	0.0274395	Bacteria	Myxococcota	Polyangiia	Polyangiales	Phaselicystaceae	Phaselicystis	Ea vs ss
1.76084	6.48886	2.38151	2.72468	0.00643644	0.0293406	Bacteria	Pseudomonadota	Gammaproteobacteria	Burkholderiales	A21b	unclas. A21b	Lf vs ss
58.2024	1.69069	0.621323	2.72111	0.00650626	0.0296273	Bacteria	Pseudomonadota	Alphaproteobacteria	Hyphomicrobiales	unclas. Hyphomicrobiales	unclas. Hyphomicrobiales	Lf vs ss
7.07565	-4.14215	1.55959	-2.65591	0.00790939	0.0354887	Bacteria	Campylobacterota	Campylobacteria	Campylobacterales	Arcobacteraceae	Arcobacter	Lt vs ss
6.44301	-7.96002	2.93338	-2.7136	0.00665573	0.0301839	Bacteria	Pseudomonadota	Gammaproteobacteria	Burkholderiales	Rhodocyclaceae	Thauera	Lf vs ss
8.42837	4.6068	1.74185	2.64478	0.00817438	0.0365247	Bacteria	Actinomycetota	Actinobacteria	Actinomycetales	Actinomycetaceae	Actinomyces	Lt vs ss
4.02425	-7.24773	2.70822	-2.6762	0.00744625	0.0335512	Bacteria	Chloroflexota	Anaerolineae	Anaerolineales	Anaerolineaceae	unclas. Anaerolineaceae	Lf vs ss
4.06642	2.84796	1.06871	2.66486	0.00770213	0.0346677	Bacteria	Planctomycetota	Planctomycetes	Pirellulales	Pirellulaceae	Pir4 lineage	Lf vs ss
6.08916	-7.87854	2.96001	-2.66166	0.00777558	0.0349249	Bacteria	Pseudomonadota	Gammaproteobacteria	Burkholderiales	Comamonadaceae	Piscinibacter	Lf vs ss
23.677	-9.81772	3.68844	-2.66175	0.00777345	0.0349249	Bacteria	Pseudomonadota	Gammaproteobacteria	Lysobacterales	Rhodanobacteraceae	Pseudolysobacter	Lf vs ss
9.44376	3.69038	1.37261	2.68859	0.00717547	0.0323993	Bacteria	Actinomycetota	Actinobacteria	Propionibacteriales	Propionibacteriaceae	Aestuariimicrobium	Dh vs ss
6.44301	-7.62862	2.93338	-2.60062	0.00930549	0.0411072	Bacteria	Pseudomonadota	Gammaproteobacteria	Burkholderiales	Rhodocyclaceae	Thauera	Lt vs ss
7.54368	-6.26993	2.342	-2.67717	0.00742472	0.0334894	Bacteria	Pseudomonadota	Gammaproteobacteria	Pseudomonadales	Spongiibacteraceae	BD1-7 clade	Ea vs ss
2.76426	-6.21567	2.39626	-2.5939	0.00948936	0.0418387	Bacteria	Pseudomonadota	Alphaproteobacteria	Caulobacterales	Caulobacteraceae	unclas. Caulobacteraceae	Lt vs ss
4.9835	-7.53009	2.83986	-2.65157	0.0080119	0.0358736	Bacteria	Pseudomonadota	Gammaproteobacteria	Burkholderiales	Oxalobacteraceae	unclas. Oxalobacteraceae	Lf vs ss
5.25478	-7.57118	2.86347	-2.64406	0.00819176	0.0365643	Bacteria	Bacteroidota	Bacteroidia	Flavobacteriales	Weeksellaceae	Cloacibacterium	Lf vs ss
1.91823	6.68451	2.53309	2.63888	0.0083181	0.0370896	Bacteria	Pseudomonadota	Alphaproteobacteria	Reyranellales	Reyranellaceae	Reyranella	Lf vs ss
23.677	-9.48633	3.68844	-2.57191	0.010114	0.0443586	Bacteria	Pseudomonadota	Gammaproteobacteria	Lysobacterales	Rhodanobacteraceae	Pseudolysobacter	Lt vs ss
5.31311	2.96176	1.15502	2.56425	0.01034	0.0451651	Bacteria	Planctomycetota	Planctomycetes	Pirellulales	Pirellulaceae	unclas. Pirellulaceae	Lt vs ss
7.39583	-7.54533	2.84319	-2.65382	0.00795858	0.0356721	Bacteria	Pseudomonadota	Gammaproteobacteria	Burkholderiales	Rhodocyclaceae	Ferribacterium	Dh vs ss
6.89537	5.41927	2.04685	2.64761	0.00810636	0.0362586	Bacteria	Actinomycetota	Thermoleophilia	Solirubrobacterales	unclas. Solirubrobacterales	unclas. Solirubrobacterales	Ef vs ss
4.02425	-6.91633	2.70822	-2.55383	0.0106545	0.0464439	Bacteria	Chloroflexota	Anaerolineae	Anaerolineales	Anaerolineaceae	unclas. Anaerolineaceae	Lt vs ss
21.065	-2.55293	0.976728	-2.61376	0.00895527	0.0397239	Bacteria	Pseudomonadota	Gammaproteobacteria	Burkholderiales	Comamonadaceae	Variovorax	Lf vs ss
6.08916	-7.54715	2.96001	-2.54971	0.0107814	0.0469495	Bacteria	Pseudomonadota	Gammaproteobacteria	Burkholderiales	Comamonadaceae	Piscinibacter	Lt vs ss
32.0206	-9.64623	3.65905	-2.63626	0.00838247	0.0373377	Bacteria	Pseudomonadota	Gammaproteobacteria	Burkholderiales	Sutterellaceae	AAP99	Dh vs ss
3.53415	7.10082	2.69999	2.62995	0.0085398	0.037999	Bacteria	Actinomycetota	Actinobacteria	Micrococcales	Promicromonosporaceae	Isoptericola	Ea vs ss
7.39583	-7.45747	2.84319	-2.62292	0.00871798	0.0387516	Bacteria	Pseudomonadota	Gammaproteobacteria	Burkholderiales	Rhodocyclaceae	Ferribacterium	Ef vs ss
5.25478	-7.23978	2.86347	-2.52833	0.0114607	0.049505	Bacteria	Bacteroidota	Bacteroidia	Flavobacteriales	Weeksellaceae	Cloacibacterium	Lt vs ss
75.5403	-1.20777	0.47831	-2.52508	0.0115672	0.0498646	Bacteria	Pseudomonadota	Gammaproteobacteria	Burkholderiales	Rhodocyclaceae	Candidatus Accumulibacter	Lt vs ss
10.3057	2.0634	0.788559	2.61668	0.00887905	0.0394267	Bacteria	Pseudomonadota	Alphaproteobacteria	Hyphomicrobiales	Hyphomicrobiales Incertae Sedis	Bauldia	Ef vs ss
32.0206	-9.55837	3.65905	-2.61225	0.00899482	0.0398581	Bacteria	Pseudomonadota	Gammaproteobacteria	Burkholderiales	Sutterellaceae	AAP99	Ef vs ss
7.39583	-7.4132	2.84319	-2.60735	0.00912463	0.0403916	Bacteria	Pseudomonadota	Gammaproteobacteria	Burkholderiales	Rhodocyclaceae	Ferribacterium	Ea vs ss
2.82072	-6.58626	2.55166	-2.58116	0.00984681	0.0432754	Bacteria	Pseudomonadota	Gammaproteobacteria	Pseudomonadales	Moraxellaceae	Cavicella	Lf vs ss
1496.4	1.33414	0.518145	2.57485	0.0100285	0.0440287	Bacteria	Pseudomonadota	Gammaproteobacteria	Pseudomonadales	Pseudomonadaceae	Pseudomonas	Lf vs ss
3.96564	8.03809	3.12821	2.56954	0.0101832	0.0446167	Bacteria	Actinomycetota	Actinobacteria	Pseudonocardiales	Pseudonocardiaceae	Amycolatopsis	Lf vs ss
3.95344	-6.52314	2.5071	-2.60187	0.00927175	0.0410005	Bacteria	Pseudomonadota	Alphaproteobacteria	Caulobacterales	Caulobacteraceae	Phenylobacterium	Dh vs ss
2.96527	6.76807	2.64158	2.56213	0.0104032	0.0453947	Bacteria	Actinomycetota	Acidimicrobiia	Microtrichales	Ilumatobacteraceae	Desertimonas	Lf vs ss
2.84163	-5.31149	2.04772	-2.59386	0.00949061	0.0418387	Bacteria	Bacteroidota	Bacteroidia	Bacteroidales	Prolixibacteraceae	unclas. Prolixibacteraceae	Dh vs ss
4.44463	-6.78063	2.61677	-2.59122	0.00956366	0.0421175	Bacteria	Pseudomonadota	Gammaproteobacteria	Pseudomonadales	Moraxellaceae	Enhydrobacter	Dh vs ss
1.57574	6.42193	2.48749	2.58169	0.00983182	0.0432539	Bacteria	Chlamydiota	Chlamydiia	Chlamydiales	unclas. Chlamydiales	unclas. Chlamydiales	Dh vs ss
12.3162	4.02842	1.5689	2.56767	0.0102384	0.0448127	Bacteria	Actinomycetota	Actinobacteria	Frankiales	Frankiaceae	Jatrophihabitans	Ef vs ss
3.95344	-6.43528	2.5071	-2.56682	0.0102635	0.0448766	Bacteria	Pseudomonadota	Alphaproteobacteria	Caulobacterales	Caulobacteraceae	Phenylobacterium	Ef vs ss
3.66775	7.92793	3.13251	2.53085	0.0113785	0.0491999	Bacteria	Actinomycetota	Actinobacteria	Micromonosporales	Micromonosporaceae	Dactylosporangium	Lf vs ss
2.55856	-6.29522	2.49142	-2.52676	0.0115119	0.0496764	Bacteria	Chloroflexota	Anaerolineae	Aggregatilineales	A4b	unclas. A4b	Lf vs ss
3.95344	-6.39101	2.5071	-2.54916	0.0107981	0.0469746	Bacteria	Pseudomonadota	Alphaproteobacteria	Caulobacterales	Caulobacteraceae	Phenylobacterium	Ea vs ss
18.8035	-1.38074	0.542394	-2.54564	0.0109079	0.0474038	Bacteria	Pseudomonadota	Gammaproteobacteria	Lysobacterales	Lysobacteraceae	Thermomonas	Ea vs ss
4.44463	-6.64849	2.61677	-2.54072	0.0110623	0.0480181	Bacteria	Pseudomonadota	Gammaproteobacteria	Pseudomonadales	Moraxellaceae	Enhydrobacter	Ea vs ss
11.5213	6.58747	2.59305	2.54043	0.0110716	0.0480181	Bacteria	Actinomycetota	Actinobacteria	Micrococcales	Microbacteriaceae	Frondihabitans	Ef vs ss
415.142	1.52016	0.598643	2.53934	0.0111062	0.0481195	Bacteria	Pseudomonadota	Alphaproteobacteria	Hyphomicrobiales	Beijerinckiaceae	unclas. Beijerinckiaceae	Ef vs ss
10.3057	1.99658	0.788277	2.53284	0.0113144	0.0489718	Bacteria	Pseudomonadota	Alphaproteobacteria	Hyphomicrobiales	Hyphomicrobiales Incertae Sedis	Bauldia	Dh vs ss
1.64432	5.92513	2.34759	2.52393	0.0116052	0.0499782	Bacteria	Bacillota	Clostridia	Lachnospirales	Lachnospiraceae	Epulopiscium	Ef vs ss

## Sheet: Fungal phyla
baseMean	log2FoldChange	lfcSE	stat	pvalue	padjust	Kingdom	Phylum	term
20621.6	-1.33974	0.23671	-5.65984	1.51511e-08	1.76763e-07	Fungi	Ascomycota	Dh vs ss
2181.58	8.15588	0.358516	22.749	1.46829e-114	1.02781e-112	Fungi	Mortierellomycota	Dh vs ss
2181.58	2.52585	0.364733	6.92521	4.35342e-12	6.09478e-11	Fungi	Mortierellomycota	Ea vs ss
20621.6	-0.828579	0.236579	-3.50234	0.000461193	0.00322835	Fungi	Ascomycota	Ef vs ss
2181.58	8.02195	0.358408	22.3822	5.86916e-111	2.05421e-109	Fungi	Mortierellomycota	Ef vs ss
40069.4	-1.78935	0.334587	-5.34793	8.89635e-08	8.89635e-07	Fungi	Basidiomycota	Lf vs ss
2181.58	4.81626	0.358914	13.419	4.68131e-41	1.09231e-39	Fungi	Mortierellomycota	Lf vs ss
11.0674	7.00295	1.37829	5.08089	3.75672e-07	3.28713e-06	Fungi	Mucoromycota	Lf vs ss
28.8614	-2.13405	0.501915	-4.25181	2.12047e-05	0.000164926	Fungi	Rozellomycota	Lf vs ss
2181.58	4.76098	0.358832	13.268	3.54916e-40	6.21103e-39	Fungi	Mortierellomycota	Lt vs ss
11.0674	4.44724	1.38502	3.21095	0.00132295	0.00841877	Fungi	Mucoromycota	Lt vs ss

## Sheet: Fungal genera
baseMean	log2FoldChange	lfcSE	stat	pvalue	padjust	Kingdom	Phylum	Class	Order	Family	Genus	term
15845.1	2.50805	0.387457	6.47311	9.60053e-11	5.13924e-09	Fungi	Basidiomycota	Tremellomycetes	Trichosporonales	Trichosporonaceae	Apiotrichum	Dh vs ss
76.4851	4.38097	1.42728	3.06944	0.00214457	0.0311396	Fungi	Ascomycota	Leotiomycetes	Thelebolales	Pseudeurotiaceae	Pseudogymnoascus	Dh vs ss
101.762	-6.35901	1.48982	-4.2683	1.9697e-05	0.000456685	Fungi	Basidiomycota	Tremellomycetes	Tremellales	Cryptococcaceae	Cryptococcus	Dh vs ss
1480.56	2.33766	0.410993	5.68782	1.28672e-08	4.6827e-07	Fungi	Ascomycota	Eurotiomycetes	Eurotiales	Aspergillaceae	Penicillium	Dh vs ss
29.4529	5.66974	1.62343	3.49244	0.000478625	0.00804706	Fungi	Ascomycota	Sordariomycetes	Hypocreales	Nectriaceae	Neocosmospora	Dh vs ss
1104.92	5.91341	0.642832	9.199	3.61282e-20	5.19343e-18	Fungi	Ascomycota	Dothideomycetes	Dothideomycetes_ord_Incertae_sedis	Eremomycetaceae	Arthrographis	Dh vs ss
49.8465	-3.10339	0.810303	-3.82992	0.000128185	0.00249008	Fungi	Ascomycota	Dothideomycetes	Pleosporales	Didymellaceae	unclassified	Dh vs ss
30.6917	-7.38191	2.06499	-3.57479	0.000350509	0.0061446	Fungi	Ascomycota	Dothideomycetes	Mycosphaerellales	Teratosphaeriaceae	unclassified	Dh vs ss
13791.9	4.64521	0.417717	11.1205	9.97502e-29	3.18646e-26	Fungi	Basidiomycota	Tremellomycetes	Trichosporonales	Trichosporonaceae	unclassified	Dh vs ss
38.1225	5.55412	1.7941	3.09577	0.00196306	0.0290917	Fungi	Ascomycota	Sordariomycetes	Sordariales	Sordariaceae	Sordaria	Dh vs ss
32.292	7.14996	1.66407	4.29669	1.73371e-05	0.000408559	Fungi	Ascomycota	Pezizomycetes	Pezizales	Ascodesmidaceae	Cephaliophora	Dh vs ss
766.315	1.99641	0.64708	3.08525	0.0020338	0.0298325	Fungi	Ascomycota	Sordariomycetes	Microascales	Microascaceae	Microascus	Dh vs ss
39.2318	7.65835	1.55282	4.93189	8.14374e-07	2.27313e-05	Fungi	Mortierellomycota	Mortierellomycetes	Mortierellales	Mortierellaceae	unclassified	Dh vs ss
25.7356	-4.271	0.912318	-4.68148	2.84805e-06	7.44376e-05	Fungi	Basidiomycota	Tremellomycetes	Filobasidiales	Filobasidiaceae	Naganishia	Dh vs ss
1049.45	-2.17267	0.325585	-6.67315	2.50375e-11	1.41143e-09	Fungi	Ascomycota	Sordariomycetes	Hypocreales	unclassified	unclassified	Dh vs ss
14.7533	-2.62416	0.820211	-3.19937	0.00137729	0.0209508	Fungi	Ascomycota	Dothideomycetes	Mycosphaerellales	unclassified	unclassified	Dh vs ss
2887.96	1.22882	0.364955	3.36706	0.000759733	0.0122024	Fungi	Basidiomycota	unclassified	unclassified	unclassified	unclassified	Dh vs ss
459.91	7.00424	1.13864	6.15141	7.67955e-10	3.56108e-08	Fungi	Basidiomycota	Agaricomycetes	Agaricales	Strophariaceae	Deconica	Dh vs ss
133.248	-1.8646	0.428737	-4.34906	1.36725e-05	0.000327697	Fungi	Ascomycota	Sordariomycetes	Glomerellales	Plectosphaerellaceae	Plectosphaerella	Dh vs ss
1255.3	7.72075	1.49075	5.1791	2.22953e-07	6.81905e-06	Fungi	Ascomycota	Sordariomycetes	Sordariales	Chaetomiaceae	Chaetomidium	Dh vs ss
9.23081	-7.07932	2.39507	-2.95579	0.00311871	0.0439524	Fungi	Ascomycota	Dothideomycetes	Tubeufiales	Wiesneriomycetaceae	Spissiomyces	Dh vs ss
2532.22	2.57855	0.41027	6.285	3.27855e-10	1.65365e-08	Fungi	Basidiomycota	Cystobasidiomycetes	Cystobasidiales	Cystobasidiaceae	Cystobasidium	Dh vs ss
3036.93	9.87973	0.429366	23.0101	3.69729e-117	5.31485e-114	Fungi	Mortierellomycota	Mortierellomycetes	Mortierellales	Mortierellaceae	Mortierella	Dh vs ss
260.267	5.53385	1.24481	4.44556	8.76636e-06	0.000215413	Fungi	Ascomycota	Eurotiomycetes	Onygenales	Onygenaceae	Leucothecium	Dh vs ss
168.985	-2.73841	0.501441	-5.46108	4.73258e-08	1.60073e-06	Fungi	Ascomycota	Eurotiomycetes	Chaetothyriales	Herpotrichiellaceae	Exophiala	Dh vs ss
15845.1	2.02763	0.387434	5.23349	1.6634e-07	5.31364e-06	Fungi	Basidiomycota	Tremellomycetes	Trichosporonales	Trichosporonaceae	Apiotrichum	Ea vs ss
48.0442	4.73148	1.33483	3.54463	0.000393163	0.00676852	Fungi	Ascomycota	Sordariomycetes	Hypocreales	Ophiocordycipitaceae	Tolypocladium	Ea vs ss
101.762	-6.0713	1.45754	-4.16545	3.10736e-05	0.000697943	Fungi	Basidiomycota	Tremellomycetes	Tremellales	Cryptococcaceae	Cryptococcus	Ea vs ss
29.4529	6.56712	1.5968	4.11268	3.911e-05	0.000845423	Fungi	Ascomycota	Sordariomycetes	Hypocreales	Nectriaceae	Neocosmospora	Ea vs ss
55.9937	3.49154	0.856422	4.07689	4.56412e-05	0.000979243	Fungi	Ascomycota	Sordariomycetes	Microascales	Microascaceae	Gamsia	Ea vs ss
1104.92	5.03721	0.642772	7.83669	4.62567e-15	3.91142e-13	Fungi	Ascomycota	Dothideomycetes	Dothideomycetes_ord_Incertae_sedis	Eremomycetaceae	Arthrographis	Ea vs ss
814.542	6.79213	0.621165	10.9345	7.88365e-28	2.26655e-25	Fungi	Ascomycota	Eurotiomycetes	Eurotiales	Aspergillaceae	Aspergillus	Ea vs ss
45.4105	2.7	0.914955	2.95097	0.00316779	0.0444263	Fungi	Ascomycota	Sordariomycetes	Microascales	Microascaceae	Scedosporium	Ea vs ss
30.6917	-6.2416	1.94647	-3.20662	0.00134302	0.0205383	Fungi	Ascomycota	Dothideomycetes	Mycosphaerellales	Teratosphaeriaceae	unclassified	Ea vs ss
13791.9	3.88918	0.417707	9.31078	1.26896e-20	1.92013e-18	Fungi	Basidiomycota	Tremellomycetes	Trichosporonales	Trichosporonaceae	unclassified	Ea vs ss
32.292	7.00423	1.65746	4.22587	2.38017e-05	0.000538818	Fungi	Ascomycota	Pezizomycetes	Pezizales	Ascodesmidaceae	Cephaliophora	Ea vs ss
766.315	4.57171	0.643333	7.1063	1.19198e-12	7.96963e-11	Fungi	Ascomycota	Sordariomycetes	Microascales	Microascaceae	Microascus	Ea vs ss
25.7356	-5.19782	0.90404	-5.74955	8.94817e-09	3.34104e-07	Fungi	Basidiomycota	Tremellomycetes	Filobasidiales	Filobasidiaceae	Naganishia	Ea vs ss
16.8325	5.36007	1.33605	4.01189	6.02344e-05	0.00125488	Fungi	Ascomycota	Eurotiomycetes	Eurotiales	Aspergillaceae	unclassified	Ea vs ss
1049.45	-1.7557	0.323378	-5.42926	5.65885e-08	1.89177e-06	Fungi	Ascomycota	Sordariomycetes	Hypocreales	unclassified	unclassified	Ea vs ss
2887.96	1.27041	0.36471	3.48335	0.000495177	0.00827695	Fungi	Basidiomycota	unclassified	unclassified	unclassified	unclassified	Ea vs ss
601.695	2.66438	0.43643	6.10495	1.02831e-09	4.61935e-08	Fungi	Ascomycota	Sordariomycetes	unclassified	unclassified	unclassified	Ea vs ss
4.27348	6.94605	2.01586	3.4457	0.000569578	0.00935735	Fungi	Ascomycota	Laboulbeniomycetes	Pyxidiophorales	Pyxidiophoraceae	Pyxidiophora	Ea vs ss
133.248	-1.58083	0.416849	-3.79234	0.000149233	0.002786	Fungi	Ascomycota	Sordariomycetes	Glomerellales	Plectosphaerellaceae	Plectosphaerella	Ea vs ss
9.23081	-8.14446	2.3951	-3.40047	0.000672709	0.0108654	Fungi	Ascomycota	Dothideomycetes	Tubeufiales	Wiesneriomycetaceae	Spissiomyces	Ea vs ss
2532.22	2.65397	0.410052	6.47229	9.65283e-11	5.13924e-09	Fungi	Basidiomycota	Cystobasidiomycetes	Cystobasidiales	Cystobasidiaceae	Cystobasidium	Ea vs ss
3036.93	3.56318	0.434785	8.19527	2.5004e-16	2.31892e-14	Fungi	Mortierellomycota	Mortierellomycetes	Mortierellales	Mortierellaceae	Mortierella	Ea vs ss
84.962	5.36667	0.760836	7.05365	1.74279e-12	1.11345e-10	Fungi	Ascomycota	Sordariomycetes	Sordariomycetidae_ord_Incertae_sedis	Sordariomycetidae_fam_Incertae_sedis	Myxocephala	Ea vs ss
260.267	11.1681	1.19848	9.31858	1.17903e-20	1.88317e-18	Fungi	Ascomycota	Eurotiomycetes	Onygenales	Onygenaceae	Leucothecium	Ea vs ss
168.985	-3.14719	0.497164	-6.33029	2.44702e-10	1.27912e-08	Fungi	Ascomycota	Eurotiomycetes	Chaetothyriales	Herpotrichiellaceae	Exophiala	Ea vs ss
15845.1	2.34999	0.387431	6.06556	1.31495e-09	5.6425e-08	Fungi	Basidiomycota	Tremellomycetes	Trichosporonales	Trichosporonaceae	Apiotrichum	Ef vs ss
101.762	-6.64981	1.47198	-4.51758	6.25505e-06	0.000155028	Fungi	Basidiomycota	Tremellomycetes	Tremellales	Cryptococcaceae	Cryptococcus	Ef vs ss
5850.55	1.32137	0.268154	4.92767	8.32181e-07	2.3005e-05	Fungi	Ascomycota	unclassified	unclassified	unclassified	unclassified	Ef vs ss
1480.56	1.55074	0.410762	3.77528	0.000159828	0.00290826	Fungi	Ascomycota	Eurotiomycetes	Eurotiales	Aspergillaceae	Penicillium	Ef vs ss
55.9937	4.66884	0.854647	5.46289	4.68447e-08	1.60073e-06	Fungi	Ascomycota	Sordariomycetes	Microascales	Microascaceae	Gamsia	Ef vs ss
1104.92	3.18701	0.643507	4.95256	7.32429e-07	2.08488e-05	Fungi	Ascomycota	Dothideomycetes	Dothideomycetes_ord_Incertae_sedis	Eremomycetaceae	Arthrographis	Ef vs ss
34.769	-5.52366	1.59331	-3.46677	0.000526748	0.00875376	Fungi	Ascomycota	Sordariomycetes	Microascales	Microascaceae	Cephalotrichum	Ef vs ss
814.542	2.90882	0.622802	4.67053	3.00419e-06	7.78112e-05	Fungi	Ascomycota	Eurotiomycetes	Eurotiales	Aspergillaceae	Aspergillus	Ef vs ss
15.0514	5.11168	1.67389	3.05378	0.00225978	0.0324843	Fungi	Ascomycota	Dothideomycetes	Pleosporales	Lophiotremataceae	Lophiotrema	Ef vs ss
30.6917	-5.68784	1.93508	-2.93933	0.00328919	0.045905	Fungi	Ascomycota	Dothideomycetes	Mycosphaerellales	Teratosphaeriaceae	unclassified	Ef vs ss
13791.9	3.71385	0.417715	8.89088	6.06294e-19	7.92316e-17	Fungi	Basidiomycota	Tremellomycetes	Trichosporonales	Trichosporonaceae	unclassified	Ef vs ss
16.622	-7.03809	1.39832	-5.03325	4.82242e-07	1.42933e-05	Fungi	Ascomycota	Dothideomycetes	Cladosporiales	Cladosporiaceae	Cladosporium	Ef vs ss
32.292	9.46419	1.65238	5.7276	1.01862e-08	3.75453e-07	Fungi	Ascomycota	Pezizomycetes	Pezizales	Ascodesmidaceae	Cephaliophora	Ef vs ss
38.0721	2.3107	0.711173	3.24914	0.00115754	0.0180866	Fungi	Ascomycota	Dothideomycetes	Pleosporales	Roussoellaceae	Roussoella	Ef vs ss
766.315	5.47627	0.643215	8.5139	1.6818e-17	1.85968e-15	Fungi	Ascomycota	Sordariomycetes	Microascales	Microascaceae	Microascus	Ef vs ss
37.0897	3.8021	0.827168	4.59653	4.29579e-06	0.000109295	Fungi	Ascomycota	Eurotiomycetes	Chaetothyriales	Cyphellophoraceae	Cyphellophora	Ef vs ss
22.0063	1.5108	0.516597	2.92453	0.00344974	0.0479131	Fungi	Ascomycota	Saccharomycetes	Saccharomycetales	Trichomonascaceae	Zygoascus	Ef vs ss
39.2318	5.61731	1.55612	3.60982	0.000306406	0.00543776	Fungi	Mortierellomycota	Mortierellomycetes	Mortierellales	Mortierellaceae	unclassified	Ef vs ss
25.7356	-4.40954	0.876791	-5.02918	4.9258e-07	1.44507e-05	Fungi	Basidiomycota	Tremellomycetes	Filobasidiales	Filobasidiaceae	Naganishia	Ef vs ss
597.676	2.18952	0.527885	4.14772	3.35808e-05	0.000742651	Fungi	Ascomycota	Sordariomycetes	Hypocreales	Nectriaceae	unclassified	Ef vs ss
22.1855	4.16739	1.09175	3.81716	0.000134998	0.00258746	Fungi	Ascomycota	Eurotiomycetes	Onygenales	Onygenaceae	Chrysosporium	Ef vs ss
1049.45	-2.00111	0.323771	-6.18063	6.38474e-10	3.0092e-08	Fungi	Ascomycota	Sordariomycetes	Hypocreales	unclassified	unclassified	Ef vs ss
9.84269	5.19596	1.724	3.0139	0.00257912	0.0367077	Fungi	Ascomycota	Eurotiomycetes	Eurotiales	Thermoascaceae	Thermoascus	Ef vs ss
2887.96	1.1911	0.364747	3.26555	0.00109252	0.0173536	Fungi	Basidiomycota	unclassified	unclassified	unclassified	unclassified	Ef vs ss
12.9551	31.4023	2.46597	12.7343	3.81472e-37	2.19347e-34	Fungi	Ascomycota	Dothideomycetes	Dothideomycetes_ord_Incertae_sedis	Dothideomycetes_fam_Incertae_sedis	Halokirschsteiniothelia	Ef vs ss
601.695	1.69547	0.437067	3.87919	0.000104805	0.00207802	Fungi	Ascomycota	Sordariomycetes	unclassified	unclassified	unclassified	Ef vs ss
97.6786	3.24469	1.05833	3.06587	0.00217038	0.0313561	Fungi	Ascomycota	Sordariomycetes	Hypocreales	Clavicipitaceae	Metarhizium	Ef vs ss
1255.3	6.57699	1.49106	4.41095	1.02917e-05	0.00025075	Fungi	Ascomycota	Sordariomycetes	Sordariales	Chaetomiaceae	Chaetomidium	Ef vs ss
9.23081	-7.78265	2.3951	-3.2494	0.00115647	0.0180866	Fungi	Ascomycota	Dothideomycetes	Tubeufiales	Wiesneriomycetaceae	Spissiomyces	Ef vs ss
79.9587	2.12572	0.692273	3.07064	0.00213602	0.0311396	Fungi	Ascomycota	Sordariomycetes	Hypocreales	Stachybotryaceae	Albifimbria	Ef vs ss
2532.22	2.4764	0.410097	6.03857	1.55481e-09	6.57366e-08	Fungi	Basidiomycota	Cystobasidiomycetes	Cystobasidiales	Cystobasidiaceae	Cystobasidium	Ef vs ss
3036.93	9.93305	0.42928	23.1389	1.8814e-118	5.40901e-115	Fungi	Mortierellomycota	Mortierellomycetes	Mortierellales	Mortierellaceae	Mortierella	Ef vs ss
4.44635	-6.32477	1.99124	-3.1763	0.00149165	0.0224528	Fungi	Basidiomycota	Malasseziomycetes	Malasseziales	Malasseziaceae	Malassezia	Ef vs ss
260.267	12.4694	1.19821	10.4067	2.31158e-25	4.747e-23	Fungi	Ascomycota	Eurotiomycetes	Onygenales	Onygenaceae	Leucothecium	Ef vs ss
168.985	-3.43582	0.499784	-6.8746	6.21644e-12	3.80261e-10	Fungi	Ascomycota	Eurotiomycetes	Chaetothyriales	Herpotrichiellaceae	Exophiala	Ef vs ss
48.0442	10.3851	1.29825	7.99929	1.25136e-15	1.0902e-13	Fungi	Ascomycota	Sordariomycetes	Hypocreales	Ophiocordycipitaceae	Tolypocladium	Lf vs ss
65.1892	3.20249	0.815734	3.9259	8.64069e-05	0.00177443	Fungi	Ascomycota	Sordariomycetes	Myrmecridiales	Myrmecridiaceae	Myrmecridium	Lf vs ss
76.4851	5.43952	1.41823	3.83543	0.000125344	0.00245145	Fungi	Ascomycota	Leotiomycetes	Thelebolales	Pseudeurotiaceae	Pseudogymnoascus	Lf vs ss
39.1873	9.96029	1.17281	8.4927	2.01896e-17	2.07304e-15	Fungi	Ascomycota	Sordariomycetes	Sordariales	Lasiosphaeriaceae	Apiosordaria	Lf vs ss
588.893	6.27713	0.617788	10.1607	2.97088e-24	5.69418e-22	Fungi	Basidiomycota	Tremellomycetes	unclassified	unclassified	unclassified	Lf vs ss
45.7825	22.2476	5.1156	4.34897	1.36778e-05	0.000327697	Fungi	Ascomycota	Dothideomycetes	Pleosporales	Phaeosphaeriaceae	Chaetosphaeronema	Lf vs ss
101.762	-7.91652	1.47211	-5.37767	7.54543e-08	2.49346e-06	Fungi	Basidiomycota	Tremellomycetes	Tremellales	Cryptococcaceae	Cryptococcus	Lf vs ss
127.434	2.97955	0.703835	4.23331	2.3028e-05	0.00052544	Fungi	Ascomycota	Dothideomycetes	unclassified	unclassified	unclassified	Lf vs ss
30.8625	7.52756	1.21121	6.2149	5.13558e-10	2.50251e-08	Fungi	Ascomycota	Eurotiomycetes	Onygenales	Onygenales_fam_Incertae_sedis	Arthropsis	Lf vs ss
30.3618	9.02998	1.06285	8.49603	1.9618e-17	2.07304e-15	Fungi	Ascomycota	Sordariomycetes	Hypocreales	Hypocreales_fam_Incertae_sedis	Bulbithecium	Lf vs ss
1480.56	4.66156	0.409361	11.3874	4.83167e-30	1.73638e-27	Fungi	Ascomycota	Eurotiomycetes	Eurotiales	Aspergillaceae	Penicillium	Lf vs ss
43.962	-2.32557	0.720013	-3.2299	0.00123834	0.019141	Fungi	Basidiomycota	Tremellomycetes	Cystofilobasidiales	Mrakiaceae	Tausonia	Lf vs ss
29.4529	5.90364	1.59464	3.70218	0.000213759	0.00386513	Fungi	Ascomycota	Sordariomycetes	Hypocreales	Nectriaceae	Neocosmospora	Lf vs ss
32.5789	7.38469	1.24631	5.92525	3.11817e-09	1.2451e-07	Fungi	Ascomycota	Sordariomycetes	Hypocreales	Clavicipitaceae	Marquandomyces	Lf vs ss
23.3057	8.92712	1.15834	7.70685	1.28957e-14	1.02986e-12	Fungi	Basidiomycota	Tremellomycetes	Filobasidiales	Piskurozymaceae	Solicoccozyma	Lf vs ss
1104.92	2.50849	0.643184	3.90012	9.61468e-05	0.00194663	Fungi	Ascomycota	Dothideomycetes	Dothideomycetes_ord_Incertae_sedis	Eremomycetaceae	Arthrographis	Lf vs ss
23.6422	3.68747	0.907767	4.06213	4.86262e-05	0.00102794	Fungi	Ascomycota	Sordariomycetes	Hypocreales	Ophiocordycipitaceae	Purpureocillium	Lf vs ss
19.9321	4.65683	1.09602	4.24884	2.14883e-05	0.000494231	Fungi	Ascomycota	Leotiomycetes	Chaetomellales	Chaetomellaceae	Pilidium	Lf vs ss
19.4807	5.25218	1.48659	3.53303	0.000410823	0.00698886	Fungi	Basidiomycota	Atractiellomycetes	Atractiellales	Hoehnelomycetaceae	Atractiella	Lf vs ss
30.8686	-2.37395	0.575386	-4.12585	3.69375e-05	0.000810652	Fungi	Ascomycota	Eurotiomycetes	Eurotiales	Aspergillaceae	Monascus	Lf vs ss
15.0514	8.58003	1.64785	5.20679	1.92137e-07	6.00427e-06	Fungi	Ascomycota	Dothideomycetes	Pleosporales	Lophiotremataceae	Lophiotrema	Lf vs ss
15.475	5.78457	1.63169	3.54514	0.000392401	0.00676852	Fungi	Ascomycota	Sordariomycetes	Hypocreales	Ophiocordycipitaceae	Albophoma	Lf vs ss
29.5693	3.63253	0.575809	6.30858	2.81616e-10	1.4458e-08	Fungi	Ascomycota	Leotiomycetes	Helotiales	unclassified	unclassified	Lf vs ss
206.4	5.51818	0.990117	5.57326	2.50018e-08	8.76586e-07	Fungi	Ascomycota	Sordariomycetes	Hypocreales	Clavicipitaceae	Metapochonia	Lf vs ss
32.292	5.04246	1.66296	3.03221	0.00242769	0.0347244	Fungi	Ascomycota	Pezizomycetes	Pezizales	Ascodesmidaceae	Cephaliophora	Lf vs ss
11.6996	7.86955	2.16984	3.62679	0.00028697	0.0051565	Fungi	Ascomycota	Sordariomycetes	Sordariales	Chaetomiaceae	Acrophialophora	Lf vs ss
22.0063	-1.70775	0.552702	-3.08981	0.00200282	0.0295288	Fungi	Ascomycota	Saccharomycetes	Saccharomycetales	Trichomonascaceae	Zygoascus	Lf vs ss
462.368	3.12908	0.426617	7.33463	2.22331e-13	1.68211e-11	Fungi	Ascomycota	Dothideomycetes	Pleosporales	unclassified	unclassified	Lf vs ss
9.50339	4.12287	1.26504	3.25908	0.00111772	0.0176563	Fungi	Ascomycota	Sordariomycetes	Xylariales	Microdochiaceae	Microdochium	Lf vs ss
39.2318	6.22593	1.55145	4.01297	5.99589e-05	0.00125488	Fungi	Mortierellomycota	Mortierellomycetes	Mortierellales	Mortierellaceae	unclassified	Lf vs ss
188.669	3.87348	0.626205	6.18565	6.18488e-10	2.96359e-08	Fungi	Ascomycota	Sordariomycetes	Glomerellales	Plectosphaerellaceae	unclassified	Lf vs ss
19.8341	4.23109	1.11977	3.77855	0.000157742	0.00288859	Fungi	Ascomycota	Leotiomycetes	Helotiales	Helotiaceae	Scytalidium	Lf vs ss
12.3832	4.39802	1.36708	3.21709	0.00129497	0.0199093	Fungi	Ascomycota	Leotiomycetes	Helotiales	Myxotrichaceae	Oidiodendron	Lf vs ss
12.6424	8.27124	1.36059	6.07915	1.20821e-09	5.26302e-08	Fungi	Ascomycota	Dothideomycetes	Pleosporales	Pleosporaceae	Pyrenophora	Lf vs ss
597.676	-2.6448	0.53069	-4.98371	6.23762e-07	1.81143e-05	Fungi	Ascomycota	Sordariomycetes	Hypocreales	Nectriaceae	unclassified	Lf vs ss
8.75467	7.8645	1.52472	5.158	2.49597e-07	7.55358e-06	Fungi	Mucoromycota	Umbelopsidomycetes	Umbelopsidales	Umbelopsidaceae	Umbelopsis	Lf vs ss
5234.22	-2.61059	0.462804	-5.64082	1.69242e-08	6.08214e-07	Fungi	Basidiomycota	Tremellomycetes	Trichosporonales	Trichosporonaceae	Cutaneotrichosporon	Lf vs ss
1049.45	-1.48399	0.322709	-4.59855	4.25441e-06	0.000109209	Fungi	Ascomycota	Sordariomycetes	Hypocreales	unclassified	unclassified	Lf vs ss
21.5804	-3.54274	1.00233	-3.53451	0.00040853	0.00698886	Fungi	Basidiomycota	Tremellomycetes	Trichosporonales	Trichosporonaceae	Vanrija	Lf vs ss
9.84269	7.07106	1.70206	4.15441	3.26121e-05	0.000726821	Fungi	Ascomycota	Eurotiomycetes	Eurotiales	Thermoascaceae	Thermoascus	Lf vs ss
4.59473	6.90107	1.34967	5.11315	3.16837e-07	9.4886e-06	Fungi	Ascomycota	Leotiomycetes	Helotiales	Helotiales_fam_Incertae_sedis	Pezizellaster	Lf vs ss
12.9551	27.0871	2.48379	10.9056	1.08403e-27	2.83327e-25	Fungi	Ascomycota	Dothideomycetes	Dothideomycetes_ord_Incertae_sedis	Dothideomycetes_fam_Incertae_sedis	Halokirschsteiniothelia	Lf vs ss
601.695	1.69322	0.436395	3.88001	0.000104451	0.00207802	Fungi	Ascomycota	Sordariomycetes	unclassified	unclassified	unclassified	Lf vs ss
199.178	-1.84332	0.513707	-3.58828	0.000332871	0.00587119	Fungi	Ascomycota	Sordariomycetes	Hypocreales	Nectriaceae	Fusicolla	Lf vs ss
549.246	2.54667	0.515086	4.94416	7.64729e-07	2.15549e-05	Fungi	Ascomycota	Sordariomycetes	Sordariales	Chaetomiaceae	unclassified	Lf vs ss
97.6786	7.37535	1.04541	7.05496	1.72656e-12	1.11345e-10	Fungi	Ascomycota	Sordariomycetes	Hypocreales	Clavicipitaceae	Metarhizium	Lf vs ss
1255.3	12.9006	1.48779	8.67098	4.28427e-18	4.92691e-16	Fungi	Ascomycota	Sordariomycetes	Sordariales	Chaetomiaceae	Chaetomidium	Lf vs ss
9.23081	-9.05312	2.3951	-3.77985	0.000156923	0.00288859	Fungi	Ascomycota	Dothideomycetes	Tubeufiales	Wiesneriomycetaceae	Spissiomyces	Lf vs ss
79.9587	4.71788	0.679382	6.94438	3.80135e-12	2.37584e-10	Fungi	Ascomycota	Sordariomycetes	Hypocreales	Stachybotryaceae	Albifimbria	Lf vs ss
245.624	-3.1571	0.692547	-4.55868	5.14763e-06	0.00012982	Fungi	Ascomycota	Saccharomycetes	Saccharomycetales	Trichomonascaceae	Wickerhamiella	Lf vs ss
71.771	10.8294	1.22695	8.82626	1.08236e-18	1.29658e-16	Fungi	Basidiomycota	Agaricomycetes	Agaricales	Lycoperdaceae	Bovista	Lf vs ss
94.3172	4.2034	0.546292	7.69442	1.42137e-14	1.10444e-12	Fungi	Ascomycota	Sordariomycetes	Chaetosphaeriales	Chaetosphaeriaceae	Chloridium	Lf vs ss
67.219	10.863	1.04143	10.4308	1.79293e-25	3.96514e-23	Fungi	Ascomycota	Sordariomycetes	Hypocreales	Nectriaceae	Ilyonectria	Lf vs ss
100.901	3.6832	0.749152	4.9165	8.81048e-07	2.41239e-05	Fungi	Ascomycota	Eurotiomycetes	Eurotiales	unclassified	unclassified	Lf vs ss
123.652	-3.37862	0.574788	-5.87802	4.1519e-09	1.61307e-07	Fungi	Ascomycota	Sordariomycetes	Hypocreales	Nectriaceae	Paracremonium	Lf vs ss
3036.93	5.32377	0.430005	12.3807	3.32395e-35	1.48953e-32	Fungi	Mortierellomycota	Mortierellomycetes	Mortierellales	Mortierellaceae	Mortierella	Lf vs ss
4.44635	-7.59524	1.99124	-3.81433	0.000136551	0.00259989	Fungi	Basidiomycota	Malasseziomycetes	Malasseziales	Malasseziaceae	Malassezia	Lf vs ss
48.5853	10.2671	1.15748	8.87021	7.301e-19	9.12625e-17	Fungi	Mortierellomycota	Mortierellomycetes	Mortierellales	Mortierellaceae	Linnemannia	Lf vs ss
1258.55	13.2863	1.04048	12.7694	2.43012e-37	1.74665e-34	Fungi	Ascomycota	Sordariomycetes	Sordariales	Chaetomiaceae	Thermothielavioides	Lf vs ss
84.962	-3.14369	0.880114	-3.57191	0.000354383	0.00617485	Fungi	Ascomycota	Sordariomycetes	Sordariomycetidae_ord_Incertae_sedis	Sordariomycetidae_fam_Incertae_sedis	Myxocephala	Lf vs ss
260.267	6.34985	1.20462	5.27126	1.35493e-07	4.37688e-06	Fungi	Ascomycota	Eurotiomycetes	Onygenales	Onygenaceae	Leucothecium	Lf vs ss
103.314	3.32519	0.667515	4.98145	6.31107e-07	1.81443e-05	Fungi	Ascomycota	Sordariomycetes	Hypocreales	Nectriaceae	Fusarium	Lf vs ss
168.985	-4.76918	0.500243	-9.53373	1.51734e-21	2.5661e-19	Fungi	Ascomycota	Eurotiomycetes	Chaetothyriales	Herpotrichiellaceae	Exophiala	Lf vs ss
15845.1	1.75528	0.387418	4.53071	5.87856e-06	0.000146964	Fungi	Basidiomycota	Tremellomycetes	Trichosporonales	Trichosporonaceae	Apiotrichum	Lt vs ss
48.0442	7.3137	1.30079	5.62251	1.88207e-08	6.6802e-07	Fungi	Ascomycota	Sordariomycetes	Hypocreales	Ophiocordycipitaceae	Tolypocladium	Lt vs ss
65.1892	3.10703	0.815723	3.80892	0.000139573	0.00263994	Fungi	Ascomycota	Sordariomycetes	Myrmecridiales	Myrmecridiaceae	Myrmecridium	Lt vs ss
76.4851	7.3736	1.41745	5.20201	1.97146e-07	6.09457e-06	Fungi	Ascomycota	Leotiomycetes	Thelebolales	Pseudeurotiaceae	Pseudogymnoascus	Lt vs ss
39.1873	7.8699	1.17444	6.70097	2.07047e-11	1.21482e-09	Fungi	Ascomycota	Sordariomycetes	Sordariales	Lasiosphaeriaceae	Apiosordaria	Lt vs ss
588.893	5.12003	0.617878	8.28648	1.16646e-16	1.1564e-14	Fungi	Basidiomycota	Tremellomycetes	unclassified	unclassified	unclassified	Lt vs ss
45.7825	30.8929	5.08027	6.08096	1.19467e-09	5.26302e-08	Fungi	Ascomycota	Dothideomycetes	Pleosporales	Phaeosphaeriaceae	Chaetosphaeronema	Lt vs ss
101.762	-8.55112	1.48693	-5.75084	8.8802e-09	3.34104e-07	Fungi	Basidiomycota	Tremellomycetes	Tremellales	Cryptococcaceae	Cryptococcus	Lt vs ss
127.434	2.66019	0.703911	3.77915	0.000157365	0.00288859	Fungi	Ascomycota	Dothideomycetes	unclassified	unclassified	unclassified	Lt vs ss
30.8625	6.33677	1.21214	5.22775	1.71586e-07	5.42099e-06	Fungi	Ascomycota	Eurotiomycetes	Onygenales	Onygenales_fam_Incertae_sedis	Arthropsis	Lt vs ss
30.3618	8.76219	1.06298	8.24306	1.67863e-16	1.60869e-14	Fungi	Ascomycota	Sordariomycetes	Hypocreales	Hypocreales_fam_Incertae_sedis	Bulbithecium	Lt vs ss
1480.56	4.05856	0.40939	9.91369	3.62969e-23	6.52209e-21	Fungi	Ascomycota	Eurotiomycetes	Eurotiales	Aspergillaceae	Penicillium	Lt vs ss
29.4529	9.48897	1.58833	5.9742	2.31226e-09	9.49679e-08	Fungi	Ascomycota	Sordariomycetes	Hypocreales	Nectriaceae	Neocosmospora	Lt vs ss
32.5789	5.91276	1.2474	4.74005	2.13666e-06	5.63569e-05	Fungi	Ascomycota	Sordariomycetes	Hypocreales	Clavicipitaceae	Marquandomyces	Lt vs ss
23.3057	7.94573	1.15929	6.85397	7.18259e-12	4.30207e-10	Fungi	Basidiomycota	Tremellomycetes	Filobasidiales	Piskurozymaceae	Solicoccozyma	Lt vs ss
1104.92	4.16918	0.642726	6.48672	8.77241e-11	4.85013e-09	Fungi	Ascomycota	Dothideomycetes	Dothideomycetes_ord_Incertae_sedis	Eremomycetaceae	Arthrographis	Lt vs ss
19.9321	4.26032	1.09649	3.88543	0.000102149	0.00205369	Fungi	Ascomycota	Leotiomycetes	Chaetomellales	Chaetomellaceae	Pilidium	Lt vs ss
814.542	3.45733	0.62152	5.5627	2.6563e-08	9.20104e-07	Fungi	Ascomycota	Eurotiomycetes	Eurotiales	Aspergillaceae	Aspergillus	Lt vs ss
15.0514	5.66107	1.65403	3.42259	0.00062028	0.0101324	Fungi	Ascomycota	Dothideomycetes	Pleosporales	Lophiotremataceae	Lophiotrema	Lt vs ss
30.6917	-8.05598	1.97892	-4.0709	4.68323e-05	0.000997355	Fungi	Ascomycota	Dothideomycetes	Mycosphaerellales	Teratosphaeriaceae	unclassified	Lt vs ss
29.5693	3.05515	0.57668	5.29783	1.17189e-07	3.82863e-06	Fungi	Ascomycota	Leotiomycetes	Helotiales	unclassified	unclassified	Lt vs ss
206.4	4.74368	0.990214	4.79056	1.66315e-06	4.46875e-05	Fungi	Ascomycota	Sordariomycetes	Hypocreales	Clavicipitaceae	Metapochonia	Lt vs ss
11.6996	7.04821	2.17065	3.24704	0.00116611	0.0181219	Fungi	Ascomycota	Sordariomycetes	Sordariales	Chaetomiaceae	Acrophialophora	Lt vs ss
766.315	2.76359	0.643495	4.29465	1.74966e-05	0.000408966	Fungi	Ascomycota	Sordariomycetes	Microascales	Microascaceae	Microascus	Lt vs ss
462.368	3.05234	0.42661	7.15489	8.37422e-13	6.01897e-11	Fungi	Ascomycota	Dothideomycetes	Pleosporales	unclassified	unclassified	Lt vs ss
39.2318	5.89743	1.55173	3.80055	0.000144375	0.00271294	Fungi	Mortierellomycota	Mortierellomycetes	Mortierellales	Mortierellaceae	unclassified	Lt vs ss
188.669	3.67682	0.626228	5.87138	4.3218e-09	1.65669e-07	Fungi	Ascomycota	Sordariomycetes	Glomerellales	Plectosphaerellaceae	unclassified	Lt vs ss
19.8341	3.53809	1.12056	3.15743	0.00159166	0.0238334	Fungi	Ascomycota	Leotiomycetes	Helotiales	Helotiaceae	Scytalidium	Lt vs ss
12.3832	5.46103	1.36491	4.00101	6.30729e-05	0.00130457	Fungi	Ascomycota	Leotiomycetes	Helotiales	Myxotrichaceae	Oidiodendron	Lt vs ss
12.6424	6.51498	1.36387	4.77682	1.78086e-06	4.74072e-05	Fungi	Ascomycota	Dothideomycetes	Pleosporales	Pleosporaceae	Pyrenophora	Lt vs ss
597.676	-2.04325	0.529495	-3.85887	0.000113915	0.00224319	Fungi	Ascomycota	Sordariomycetes	Hypocreales	Nectriaceae	unclassified	Lt vs ss
8.75467	5.39296	1.53225	3.51963	0.000432155	0.0073085	Fungi	Mucoromycota	Umbelopsidomycetes	Umbelopsidales	Umbelopsidaceae	Umbelopsis	Lt vs ss
5234.22	-1.43572	0.462715	-3.10282	0.00191683	0.0285538	Fungi	Basidiomycota	Tremellomycetes	Trichosporonales	Trichosporonaceae	Cutaneotrichosporon	Lt vs ss
16.8325	3.98747	1.33649	2.98353	0.0028494	0.0403548	Fungi	Ascomycota	Eurotiomycetes	Eurotiales	Aspergillaceae	unclassified	Lt vs ss
1049.45	-1.16484	0.322595	-3.61085	0.00030519	0.00543776	Fungi	Ascomycota	Sordariomycetes	Hypocreales	unclassified	unclassified	Lt vs ss
6.67881	7.11496	2.22737	3.19433	0.00140156	0.0212078	Fungi	Ascomycota	Sordariomycetes	Hypocreales	Cordycipitaceae	Beauveria	Lt vs ss
6.81135	4.74795	1.39606	3.40097	0.000671472	0.0108654	Fungi	Basidiomycota	Agaricomycetes	Phallales	Phallaceae	Phallus	Lt vs ss
9.84269	6.66592	1.7027	3.91492	9.04333e-05	0.00184394	Fungi	Ascomycota	Eurotiomycetes	Eurotiales	Thermoascaceae	Thermoascus	Lt vs ss
4.59473	4.7091	1.36255	3.4561	0.000548051	0.00905544	Fungi	Ascomycota	Leotiomycetes	Helotiales	Helotiales_fam_Incertae_sedis	Pezizellaster	Lt vs ss
12.9551	30.5046	2.46528	12.3737	3.62669e-35	1.48953e-32	Fungi	Ascomycota	Dothideomycetes	Dothideomycetes_ord_Incertae_sedis	Dothideomycetes_fam_Incertae_sedis	Halokirschsteiniothelia	Lt vs ss
601.695	2.12648	0.436243	4.87454	1.09062e-06	2.95804e-05	Fungi	Ascomycota	Sordariomycetes	unclassified	unclassified	unclassified	Lt vs ss
549.246	3.22596	0.514988	6.26414	3.74883e-10	1.85825e-08	Fungi	Ascomycota	Sordariomycetes	Sordariales	Chaetomiaceae	unclassified	Lt vs ss
97.6786	6.26022	1.04573	5.98644	2.14482e-09	8.93673e-08	Fungi	Ascomycota	Sordariomycetes	Hypocreales	Clavicipitaceae	Metarhizium	Lt vs ss
1255.3	11.9316	1.4878	8.01961	1.06077e-15	9.53039e-14	Fungi	Ascomycota	Sordariomycetes	Sordariales	Chaetomiaceae	Chaetomidium	Lt vs ss
9.23081	-9.15412	2.3951	-3.82202	0.000132364	0.002554	Fungi	Ascomycota	Dothideomycetes	Tubeufiales	Wiesneriomycetaceae	Spissiomyces	Lt vs ss
79.9587	4.84229	0.679233	7.12905	1.01065e-12	7.03572e-11	Fungi	Ascomycota	Sordariomycetes	Hypocreales	Stachybotryaceae	Albifimbria	Lt vs ss
71.771	8.8191	1.22775	7.18315	6.81254e-13	5.02207e-11	Fungi	Basidiomycota	Agaricomycetes	Agaricales	Lycoperdaceae	Bovista	Lt vs ss
2532.22	1.68998	0.41003	4.12159	3.76266e-05	0.00081952	Fungi	Basidiomycota	Cystobasidiomycetes	Cystobasidiales	Cystobasidiaceae	Cystobasidium	Lt vs ss
94.3172	3.23008	0.546907	5.90609	3.50323e-09	1.3797e-07	Fungi	Ascomycota	Sordariomycetes	Chaetosphaeriales	Chaetosphaeriaceae	Chloridium	Lt vs ss
67.219	8.05162	1.04327	7.71768	1.18465e-14	9.73104e-13	Fungi	Ascomycota	Sordariomycetes	Hypocreales	Nectriaceae	Ilyonectria	Lt vs ss
100.901	5.00833	0.748412	6.69194	2.20234e-11	1.26634e-09	Fungi	Ascomycota	Eurotiomycetes	Eurotiales	unclassified	unclassified	Lt vs ss
3036.93	6.02978	0.429656	14.034	9.66087e-45	9.25833e-42	Fungi	Mortierellomycota	Mortierellomycetes	Mortierellales	Mortierellaceae	Mortierella	Lt vs ss
88.0371	3.91592	0.906248	4.32102	1.55308e-05	0.000369018	Fungi	Ascomycota	Sordariomycetes	Microascales	Microascaceae	Enterocarpus	Lt vs ss
66.1885	2.15009	0.657669	3.26926	0.00107829	0.0172227	Fungi	Ascomycota	Sordariomycetes	Glomerellales	Plectosphaerellaceae	Acrostalagmus	Lt vs ss
48.5853	8.25789	1.15872	7.12673	1.02783e-12	7.03572e-11	Fungi	Mortierellomycota	Mortierellomycetes	Mortierellales	Mortierellaceae	Linnemannia	Lt vs ss
1258.55	11.0475	1.04054	10.6171	2.48218e-26	5.94688e-24	Fungi	Ascomycota	Sordariomycetes	Sordariales	Chaetomiaceae	Thermothielavioides	Lt vs ss
260.267	7.16366	1.20148	5.96236	2.48621e-09	1.00674e-07	Fungi	Ascomycota	Eurotiomycetes	Onygenales	Onygenaceae	Leucothecium	Lt vs ss
103.314	4.07745	0.667055	6.11263	9.80055e-10	4.47247e-08	Fungi	Ascomycota	Sordariomycetes	Hypocreales	Nectriaceae	Fusarium	Lt vs ss
168.985	-4.56292	0.498363	-9.15581	5.39511e-20	7.38616e-18	Fungi	Ascomycota	Eurotiomycetes	Chaetothyriales	Herpotrichiellaceae	Exophiala	Lt vs ss
