# Supplementary material for: Earthworms Drastically and Differentially Modify the Bacteriomes and Mycobiomes of Sewage Sludge
Source: BioTech (Basel). 2026 May 10;15(2):33. doi: 10.3390/biotech15020033 (PMC13214669; doi:10.3390/biotech15020033)
Supplement: Supplementary file 1 [file biotech-15-00033-s001.zip › Table S3.xlsx]

## Sheet: Bacterial diversity
Metric	ss	Dh	Ea	Ef	Lf	Lt
Phylogenetic Diversity	63.452 ± 1.717	35.958 ± 1.92	36.023 ± 0.909	33.409 ± 0.617	53.115 ± 2.925	45.124 ± 1.425
InvSimpson	86.893 ± 1.665	32.664 ± 3.554	20.324 ± 1.646	28.794 ± 1.779	32.999 ± 2.549	39.177 ± 1
ASV Richness	758.162 ± 20.638	462.986 ± 26.436	466.226 ± 11.858	432.726 ± 7.354	755.792 ± 55.902	577.834 ± 26.379
Shannon	5.356 ± 0.019	4.369 ± 0.095	4.304 ± 0.059	4.306 ± 0.043	4.688 ± 0.078	4.541 ± 0.042

## Sheet: Fungal diversity
Metric	ss	Dh	Ea	Ef	Lf	Lt
InvSimpson	13.219 ± 0.93	7.537 ± 1.56	7.679 ± 0.46	10.338 ± 1.078	23.634 ± 4.434	18.778 ± 1.942
ASV Richness	355.442 ± 11.673	221.692 ± 31.248	314.846 ± 35.126	289.438 ± 16.896	410.39 ± 46.721	497.638 ± 32.304
Shannon	3.844 ± 0.054	2.797 ± 0.196	3.146 ± 0.053	3.256 ± 0.106	4.068 ± 0.204	4.159 ± 0.046
