# Supplementary material for: Earthworms Drastically and Differentially Modify the Bacteriomes and Mycobiomes of Sewage Sludge
Source: BioTech (Basel). 2026 May 10;15(2):33. doi: 10.3390/biotech15020033 (PMC13214669; doi:10.3390/biotech15020033)
Supplement: Supplementary file 1 [file biotech-15-00033-s001.zip › Table S4.xlsx]

## Sheet: Bacterial diversity
Metric	group1	group2	p	p.adj	n1	n2	statistic
ASV richness	ss	Dh	0.008	0.01	5	5	25
ASV richness	ss	Ea	0.008	0.01	5	5	25
ASV richness	ss	Ef	0.008	0.01	5	5	25
ASV richness	ss	Lf	0.548	0.548	5	5	9
ASV richness	ss	Lt	0.008	0.01	5	5	25
InvSimpson	ss	Dh	0.008	0.008	5	5	25
InvSimpson	ss	Ea	0.008	0.008	5	5	25
InvSimpson	ss	Ef	0.008	0.008	5	5	25
InvSimpson	ss	Lf	0.008	0.008	5	5	25
InvSimpson	ss	Lt	0.008	0.008	5	5	25
Shannon	ss	Dh	0.008	0.008	5	5	25
Shannon	ss	Ea	0.008	0.008	5	5	25
Shannon	ss	Ef	0.008	0.008	5	5	25
Shannon	ss	Lf	0.008	0.008	5	5	25
Shannon	ss	Lt	0.008	0.008	5	5	25
Phylogenetic Diveristy	ss	Dh	0.008	0.008	5	5	25
Phylogenetic Diveristy	ss	Ea	0.008	0.008	5	5	25
Phylogenetic Diveristy	ss	Ef	0.008	0.008	5	5	25
Phylogenetic Diveristy	ss	Lf	0.008	0.008	5	5	25
Phylogenetic Diveristy	ss	Lt	0.008	0.008	5	5	25

## Sheet: Fungal diversity
Metric	group1	group2	p	p.adj	n1	n2	statistic
InvSimpson	ss	Ea	0.008	0.04	5	5	25
InvSimpson	ss	Dh	0.032	0.079	5	5	23
InvSimpson	ss	Lt	0.056	0.093	5	5	3
InvSimpson	ss	Ef	0.095	0.119	5	5	21
InvSimpson	ss	Lf	0.151	0.151	5	5	5
ASV richness	ss	Dh	0.016	0.04	5	5	24
ASV richness	ss	Lt	0.008	0.04	5	5	0
ASV richness	ss	Ef	0.032	0.053	5	5	23
ASV richness	ss	Ea	0.548	0.685	5	5	16
ASV richness	ss	Lf	0.69	0.69	5	5	10
Shannon	ss	Dh	0.008	0.01	5	5	25
Shannon	ss	Ea	0.008	0.01	5	5	25
Shannon	ss	Ef	0.008	0.01	5	5	25
Shannon	ss	Lt	0.008	0.01	5	5	0
Shannon	ss	Lf	0.151	0.151	5	5	5
