# Supplementary material for: Earthworms Drastically and Differentially Modify the Bacteriomes and Mycobiomes of Sewage Sludge
Source: BioTech (Basel). 2026 May 10;15(2):33. doi: 10.3390/biotech15020033 (PMC13214669; doi:10.3390/biotech15020033)
Supplement: Supplementary file 1 [file biotech-15-00033-s001.zip › Table S5.xlsx]

## Sheet: Bacterial diversity
distance	comparison	Group1	Group2	F.Model	R2	p.value	p.adjusted
Bray-Curtis	5	Dh	ss	52.3599	0.867462	0.005	0.0107143
Bray-Curtis	9	Ea	ss	56.6661	0.876288	0.009	0.0107143
Bray-Curtis	12	Ef	ss	56.5328	0.876032	0.01	0.0107143
Bray-Curtis	14	Lf	ss	30.6739	0.793142	0.008	0.0107143
Bray-Curtis	15	Lt	ss	36.4565	0.820049	0.007	0.0107143
Jaccard	5	Dh	ss	12.6814	0.613179	0.009	0.0115385
Jaccard	9	Ea	ss	13.4818	0.627591	0.008	0.0115385
Jaccard	12	Ef	ss	12.7878	0.615159	0.01	0.0115385
Jaccard	14	Lf	ss	9.28442	0.537155	0.01	0.0115385
Jaccard	15	Lt	ss	9.33241	0.538437	0.009	0.0115385
unweighted UniFrac	5	Dh	ss	17.3008	0.683804	0.006	0.01375
unweighted UniFrac	9	Ea	ss	16.4384	0.672646	0.007	0.01375
unweighted UniFrac	12	Ef	ss	16.3815	0.671882	0.009	0.01375
unweighted UniFrac	14	Lf	ss	12.7606	0.614654	0.011	0.01375
unweighted UniFrac	15	Lt	ss	12.2957	0.605828	0.01	0.01375
weighted UniFrac	5	Dh	ss	169.412	0.954907	0.01	0.0115385
weighted UniFrac	9	Ea	ss	200.261	0.961587	0.009	0.0115385
weighted UniFrac	12	Ef	ss	244.943	0.968372	0.009	0.0115385
weighted UniFrac	14	Lf	ss	169.912	0.955034	0.009	0.0115385
weighted UniFrac	15	Lt	ss	189.314	0.959456	0.007	0.0115385

## Sheet: Fungal diversity
distance	comparison	Group1	Group2	F.Model	R2	p.value	p.adjusted
Jaccard	Dh vs ss	Dh	ss	1.86836	0.189328	0.009	0.01125
Jaccard	Ef vs ss	Ef	ss	2.11942	0.209441	0.009	0.01125
Jaccard	Ea vs ss	Ea	ss	2.12123	0.209583	0.005	0.01125
Jaccard	Lt vs ss	Lt	ss	3.19829	0.285605	0.015	0.015
Jaccard	Lf vs ss	Lf	ss	3.68682	0.315468	0.008	0.01125
Bray-Curtis	Dh vs ss	Dh	ss	4.11286	0.339545	0.014	0.014
Bray-Curtis	Ea vs ss	Ea	ss	5.21264	0.394519	0.009	0.01375
Bray-Curtis	Ef vs ss	Ef	ss	5.59802	0.411679	0.011	0.01375
Bray-Curtis	Lt vs ss	Lt	ss	8.73632	0.521998	0.01	0.01375
Bray-Curtis	Lf vs ss	Lf	ss	11.5353	0.590485	0.009	0.01375
