# Supplementary material for: Earthworms Drastically and Differentially Modify the Bacteriomes and Mycobiomes of Sewage Sludge
Source: BioTech (Basel). 2026 May 10;15(2):33. doi: 10.3390/biotech15020033 (PMC13214669; doi:10.3390/biotech15020033)
Supplement: Supplementary file 1 [file biotech-15-00033-s001.zip › Table S6.xlsx]

## Sheet: HBP
baseMean	log2FoldChange	lfcSE	stat	pvalue	padjust	Kingdom	Phylum	Class	Order	Family	Genus	Species	HBPs	term
56.8629	1.1516	0.803207	1.43375	0.151643	0.758215	Bacteria	Actinomycetota	Coriobacteriia	Coriobacteriales	Coriobacteriaceae	Collinsella	aerofaciens	Collinsella aerofaciens	Dh vs ss
0.530438	-4.61672	4.3679	-1.05697	0.290527	1	Bacteria	Bacillota	Negativicutes	Veillonellales-Selenomonadales	Veillonellaceae	Dialister	invisus	Dialister invisus	Dh vs ss
0.742813	0	5.16123	0	1	1	Bacteria	Actinomycetota	Actinobacteria	Micrococcales	Promicromonosporaceae	Cellulosimicrobium	cellulans	Cellulosimicrobium cellulans	Dh vs ss
0.410299	-4.24428	5.09298	-0.833359	0.404643	1	Bacteria	Pseudomonadota	Gammaproteobacteria	Pseudomonadales	Moraxellaceae	Acinetobacter	lwoffii	Acinetobacter lwoffii	Dh vs ss
0.31106	1.98674	5.13417	0.386965	0.698782	1	Bacteria	Bacillota	Bacilli	Lactobacillales	Streptococcaceae	Streptococcus	mutans	Streptococcus mutans	Dh vs ss
35.8408	3.86747	1.20894	3.19907	0.00137873	0.0258512	Bacteria	Bacillota	Bacilli	Erysipelotrichales	Erysipelotrichaceae	Turicibacter	unclassified	Turicibacter sanguinis	Dh vs ss
0.290634	0	5.16123	0	1	1	Bacteria	Actinomycetota	Actinobacteria	Micrococcales	Brevibacteriaceae	Brevibacterium	unclassified	Brevibacterium luteolum	Dh vs ss
0.286267	-3.73131	5.09853	-0.73184	0.464266	1	Bacteria	Bacteroidota	Bacteroidia	Bacteroidales	Bacteroidaceae	Bacteroides	uniformis	Bacteroides uniformis	Dh vs ss
0.0963143	2.0793	5.13083	0.405257	0.685289	1	Bacteria	Pseudomonadota	Gammaproteobacteria	Burkholderiales	Burkholderiaceae	Cupriavidus	metallidurans	Cupriavidus metallidurans	Dh vs ss
0.19525	-3.16638	5.1074	-0.61996	0.535284	1	Bacteria	Pseudomonadota	Gammaproteobacteria	Burkholderiales	Burkholderiaceae	Cupriavidus	unclassified	Cupriavidus pauculus	Dh vs ss
0.19525	-3.16638	5.1074	-0.619959	0.535285	1	Bacteria	Pseudomonadota	Gammaproteobacteria	Pseudomonadales	Moraxellaceae	Acinetobacter	unclassified	Acinetobacter baumannii	Dh vs ss
0.160579	2.78559	5.11123	0.544993	0.585758	1	Bacteria	Actinomycetota	Actinobacteria	Mycobacteriales	Corynebacteriaceae	Corynebacterium	durum	Corynebacterium durum	Dh vs ss
0.139686	-2.68794	5.11813	-0.525179	0.599459	1	Bacteria	Thermodesulfobacteriota	Desulfovibrionia	Desulfovibrionales	Desulfovibrionaceae	Bilophila	unclassified	Bilophila wadsworthia	Dh vs ss
0.195858	-1.9489	5.14344	-0.37891	0.704755	1	Bacteria	Pseudomonadota	Gammaproteobacteria	Lysobacterales	Lysobacteraceae	Stenotrophomonas	maltophilia	Stenotrophomonas maltophilia	Dh vs ss
0.188019	0	5.16123	0	1	1	Bacteria	Bacillota	Clostridia	Clostridiales	Clostridiaceae	Clostridium	butyricum	Clostridium butyricum	Dh vs ss
0.125346	0	5.16123	0	1	1	Bacteria	Actinomycetota	Actinobacteria	Mycobacteriales	Corynebacteriaceae	Corynebacterium	unclassified	Corynebacterium tuscaniense	Dh vs ss
0.111749	-2.36524	5.12763	-0.461274	0.644602	1	Bacteria	Bacteroidota	Bacteroidia	Bacteroidales	Tannerellaceae	Parabacteroides	distasonis	Parabacteroides distasonis	Dh vs ss
0.0736498	1.70132	5.14414	0.33073	0.740848	1	Bacteria	Actinomycetota	Coriobacteriia	Coriobacteriales	Eggerthellaceae	Eggerthella	unclassified	Eggerthella lenta	Dh vs ss
0.0941144	2.00893	5.13335	0.391349	0.695539	1	Bacteria	Actinomycetota	Coriobacteriia	Coriobacteriales	Eggerthellaceae	Eggerthella	lenta	Eggerthella lenta	Dh vs ss
0.141014	0	5.16123	0	1	1	Bacteria	Actinomycetota	Actinobacteria	Mycobacteriales	Corynebacteriaceae	Lawsonella	unclassified	Lawsonella clevelandensis	Dh vs ss
0.129484	0	5.16123	0	1	1	Bacteria	Bacillota	Clostridia	Peptostreptococcales-Tissierellales	Peptostreptococcaceae	Peptostreptococcus	unclassified	Peptostreptococcus stomatis	Dh vs ss
12.5117	8.31808	3.09863	2.68443	0.00726525	0.077842	Bacteria	Pseudomonadota	Gammaproteobacteria	Enterobacterales	Morganellaceae	Morganella	morganii	Morganella morganii	Dh vs ss
16.0504	0	3.36949	0	1	1	Bacteria	Bacteroidota	Bacteroidia	Flavobacteriales	Weeksellaceae	Empedobacter	unclassified	Empedobacter falsenii	Dh vs ss
0.0560233	0	5.16123	0	1	1	Bacteria	Actinomycetota	Actinobacteria	Actinomycetales	Actinomycetaceae	Actinomyces	graevenitzii	Actinomyces graevenitzii	Dh vs ss
0.0456269	-1.35972	5.15578	-0.263727	0.79199	1	Bacteria	Bacteroidota	Bacteroidia	Bacteroidales	Marinifilaceae	Odoribacter	splanchnicus	Odoribacter splanchnicus	Dh vs ss
9.02162	6.39066	1.9767	3.233	0.00122497	0.0258512	Bacteria	Actinomycetota	Actinobacteria	Actinomycetales	Actinomycetaceae	Schaalia	odontolytica	Schaalia odontolytica	Dh vs ss
7.68592	4.6109	2.77849	1.6595	0.0970154	0.538975	Bacteria	Actinomycetota	Actinobacteria	Micrococcales	Microbacteriaceae	Microbacterium	unclassified	Microbacterium paraoxydans	Dh vs ss
4.66775	7.6581	3.31999	2.30666	0.0210738	0.158053	Bacteria	Bacteroidota	Bacteroidia	Flavobacteriales	Flavobacteriaceae	Myroides	phaeus	Myroides phaeus	Dh vs ss
4.50059	4.37334	1.92754	2.26887	0.0232763	0.166259	Bacteria	Bacillota	Clostridia	Clostridiales	Clostridiaceae	Sarcina	unclassified	Sarcina ventriculi	Dh vs ss
4.03302	0	5.16123	0	1	1	Bacteria	Bacillota	Bacilli	Lactobacillales	Vagococcaceae	Vagococcus	fluvialis	Vagococcus fluvialis	Dh vs ss
56.8629	1.69976	0.803718	2.11487	0.0344412	0.215258	Bacteria	Actinomycetota	Coriobacteriia	Coriobacteriales	Coriobacteriaceae	Collinsella	aerofaciens	Collinsella aerofaciens	Ea vs ss
0.530438	-3.85051	4.36805	-0.881517	0.378038	1	Bacteria	Bacillota	Negativicutes	Veillonellales-Selenomonadales	Veillonellaceae	Dialister	invisus	Dialister invisus	Ea vs ss
0.742813	0	5.16147	0	1	1	Bacteria	Actinomycetota	Actinobacteria	Micrococcales	Promicromonosporaceae	Cellulosimicrobium	cellulans	Cellulosimicrobium cellulans	Ea vs ss
0.410299	-3.4781	5.09322	-0.682888	0.494677	1	Bacteria	Pseudomonadota	Gammaproteobacteria	Pseudomonadales	Moraxellaceae	Acinetobacter	lwoffii	Acinetobacter lwoffii	Ea vs ss
0.31106	0	5.16147	0	1	1	Bacteria	Bacillota	Bacilli	Lactobacillales	Streptococcaceae	Streptococcus	mutans	Streptococcus mutans	Ea vs ss
35.8408	4.50482	1.20922	3.72539	0.000195015	0.0146261	Bacteria	Bacillota	Bacilli	Erysipelotrichales	Erysipelotrichaceae	Turicibacter	unclassified	Turicibacter sanguinis	Ea vs ss
0.290634	0	5.16147	0	1	1	Bacteria	Actinomycetota	Actinobacteria	Micrococcales	Brevibacteriaceae	Brevibacterium	unclassified	Brevibacterium luteolum	Ea vs ss
0.286267	-2.96512	5.09877	-0.581537	0.560879	1	Bacteria	Bacteroidota	Bacteroidia	Bacteroidales	Bacteroidaceae	Bacteroides	uniformis	Bacteroides uniformis	Ea vs ss
0.0963143	0	5.16147	0	1	1	Bacteria	Pseudomonadota	Gammaproteobacteria	Burkholderiales	Burkholderiaceae	Cupriavidus	metallidurans	Cupriavidus metallidurans	Ea vs ss
0.19525	-2.40019	5.10764	-0.469922	0.638411	1	Bacteria	Pseudomonadota	Gammaproteobacteria	Burkholderiales	Burkholderiaceae	Cupriavidus	unclassified	Cupriavidus pauculus	Ea vs ss
0.19525	-2.40018	5.10764	-0.46992	0.638412	1	Bacteria	Pseudomonadota	Gammaproteobacteria	Pseudomonadales	Moraxellaceae	Acinetobacter	unclassified	Acinetobacter baumannii	Ea vs ss
0.160579	0	5.16147	0	1	1	Bacteria	Actinomycetota	Actinobacteria	Mycobacteriales	Corynebacteriaceae	Corynebacterium	durum	Corynebacterium durum	Ea vs ss
0.139686	-1.92174	5.11837	-0.375459	0.707319	1	Bacteria	Thermodesulfobacteriota	Desulfovibrionia	Desulfovibrionales	Desulfovibrionaceae	Bilophila	unclassified	Bilophila wadsworthia	Ea vs ss
0.195858	-1.18272	5.14368	-0.229936	0.818141	1	Bacteria	Pseudomonadota	Gammaproteobacteria	Lysobacterales	Lysobacteraceae	Stenotrophomonas	maltophilia	Stenotrophomonas maltophilia	Ea vs ss
0.188019	0	5.16147	0	1	1	Bacteria	Bacillota	Clostridia	Clostridiales	Clostridiaceae	Clostridium	butyricum	Clostridium butyricum	Ea vs ss
0.125346	0	5.16147	0	1	1	Bacteria	Actinomycetota	Actinobacteria	Mycobacteriales	Corynebacteriaceae	Corynebacterium	unclassified	Corynebacterium tuscaniense	Ea vs ss
0.111749	-1.59904	5.12787	-0.311833	0.755167	1	Bacteria	Bacteroidota	Bacteroidia	Bacteroidales	Tannerellaceae	Parabacteroides	distasonis	Parabacteroides distasonis	Ea vs ss
0.0736498	0	5.16147	0	1	1	Bacteria	Actinomycetota	Coriobacteriia	Coriobacteriales	Eggerthellaceae	Eggerthella	unclassified	Eggerthella lenta	Ea vs ss
0.0941144	0	5.16147	0	1	1	Bacteria	Actinomycetota	Coriobacteriia	Coriobacteriales	Eggerthellaceae	Eggerthella	lenta	Eggerthella lenta	Ea vs ss
0.141014	0	5.16147	0	1	1	Bacteria	Actinomycetota	Actinobacteria	Mycobacteriales	Corynebacteriaceae	Lawsonella	unclassified	Lawsonella clevelandensis	Ea vs ss
0.129484	0	5.16147	0	1	1	Bacteria	Bacillota	Clostridia	Peptostreptococcales-Tissierellales	Peptostreptococcaceae	Peptostreptococcus	unclassified	Peptostreptococcus stomatis	Ea vs ss
12.5117	3.08839	3.16631	0.975393	0.329366	1	Bacteria	Pseudomonadota	Gammaproteobacteria	Enterobacterales	Morganellaceae	Morganella	morganii	Morganella morganii	Ea vs ss
16.0504	9.44017	3.24448	2.90961	0.00361883	0.0493477	Bacteria	Bacteroidota	Bacteroidia	Flavobacteriales	Weeksellaceae	Empedobacter	unclassified	Empedobacter falsenii	Ea vs ss
0.0560233	0	5.16147	0	1	1	Bacteria	Actinomycetota	Actinobacteria	Actinomycetales	Actinomycetaceae	Actinomyces	graevenitzii	Actinomyces graevenitzii	Ea vs ss
0.0456269	-0.593503	5.15602	-0.115109	0.908359	1	Bacteria	Bacteroidota	Bacteroidia	Bacteroidales	Marinifilaceae	Odoribacter	splanchnicus	Odoribacter splanchnicus	Ea vs ss
9.02162	5.20832	1.99507	2.61059	0.00903865	0.0903865	Bacteria	Actinomycetota	Actinobacteria	Actinomycetales	Actinomycetaceae	Schaalia	odontolytica	Schaalia odontolytica	Ea vs ss
7.68592	4.88849	2.78463	1.75553	0.0791692	0.456746	Bacteria	Actinomycetota	Actinobacteria	Micrococcales	Microbacteriaceae	Microbacterium	unclassified	Microbacterium paraoxydans	Ea vs ss
4.66775	0	3.44156	0	1	1	Bacteria	Bacteroidota	Bacteroidia	Flavobacteriales	Flavobacteriaceae	Myroides	phaeus	Myroides phaeus	Ea vs ss
4.50059	5.53137	1.92069	2.87988	0.00397822	0.0497277	Bacteria	Bacillota	Clostridia	Clostridiales	Clostridiaceae	Sarcina	unclassified	Sarcina ventriculi	Ea vs ss
4.03302	7.44707	5.08226	1.46531	0.142837	0.738813	Bacteria	Bacillota	Bacilli	Lactobacillales	Vagococcaceae	Vagococcus	fluvialis	Vagococcus fluvialis	Ea vs ss
56.8629	1.29471	0.804256	1.60982	0.107437	0.575558	Bacteria	Actinomycetota	Coriobacteriia	Coriobacteriales	Coriobacteriaceae	Collinsella	aerofaciens	Collinsella aerofaciens	Ef vs ss
0.530438	-4.08371	4.36805	-0.934905	0.349837	1	Bacteria	Bacillota	Negativicutes	Veillonellales-Selenomonadales	Veillonellaceae	Dialister	invisus	Dialister invisus	Ef vs ss
0.742813	0	5.16147	0	1	1	Bacteria	Actinomycetota	Actinobacteria	Micrococcales	Promicromonosporaceae	Cellulosimicrobium	cellulans	Cellulosimicrobium cellulans	Ef vs ss
0.410299	-3.7113	5.09322	-0.728676	0.4662	1	Bacteria	Pseudomonadota	Gammaproteobacteria	Pseudomonadales	Moraxellaceae	Acinetobacter	lwoffii	Acinetobacter lwoffii	Ef vs ss
0.31106	1.59205	5.16147	0.308449	0.757741	1	Bacteria	Bacillota	Bacilli	Lactobacillales	Streptococcaceae	Streptococcus	mutans	Streptococcus mutans	Ef vs ss
35.8408	4.65192	1.20828	3.85003	0.000118104	0.0146261	Bacteria	Bacillota	Bacilli	Erysipelotrichales	Erysipelotrichaceae	Turicibacter	unclassified	Turicibacter sanguinis	Ef vs ss
0.290634	0	5.16147	0	1	1	Bacteria	Actinomycetota	Actinobacteria	Micrococcales	Brevibacteriaceae	Brevibacterium	unclassified	Brevibacterium luteolum	Ef vs ss
0.286267	-3.19833	5.09877	-0.627274	0.53048	1	Bacteria	Bacteroidota	Bacteroidia	Bacteroidales	Bacteroidaceae	Bacteroides	uniformis	Bacteroides uniformis	Ef vs ss
0.0963143	0	5.16147	0	1	1	Bacteria	Pseudomonadota	Gammaproteobacteria	Burkholderiales	Burkholderiaceae	Cupriavidus	metallidurans	Cupriavidus metallidurans	Ef vs ss
0.19525	-2.63339	5.10764	-0.51558	0.606148	1	Bacteria	Pseudomonadota	Gammaproteobacteria	Burkholderiales	Burkholderiaceae	Cupriavidus	unclassified	Cupriavidus pauculus	Ef vs ss
0.19525	-2.63339	5.10764	-0.515578	0.606149	1	Bacteria	Pseudomonadota	Gammaproteobacteria	Pseudomonadales	Moraxellaceae	Acinetobacter	unclassified	Acinetobacter baumannii	Ef vs ss
0.160579	0	5.16147	0	1	1	Bacteria	Actinomycetota	Actinobacteria	Mycobacteriales	Corynebacteriaceae	Corynebacterium	durum	Corynebacterium durum	Ef vs ss
0.139686	-2.15494	5.11837	-0.421021	0.67374	1	Bacteria	Thermodesulfobacteriota	Desulfovibrionia	Desulfovibrionales	Desulfovibrionaceae	Bilophila	unclassified	Bilophila wadsworthia	Ef vs ss
0.195858	0.46373	5.1222	0.0905333	0.927863	1	Bacteria	Pseudomonadota	Gammaproteobacteria	Lysobacterales	Lysobacteraceae	Stenotrophomonas	maltophilia	Stenotrophomonas maltophilia	Ef vs ss
0.188019	0	5.16147	0	1	1	Bacteria	Bacillota	Clostridia	Clostridiales	Clostridiaceae	Clostridium	butyricum	Clostridium butyricum	Ef vs ss
0.125346	0	5.16147	0	1	1	Bacteria	Actinomycetota	Actinobacteria	Mycobacteriales	Corynebacteriaceae	Corynebacterium	unclassified	Corynebacterium tuscaniense	Ef vs ss
0.111749	-1.83224	5.12787	-0.357311	0.720859	1	Bacteria	Bacteroidota	Bacteroidia	Bacteroidales	Tannerellaceae	Parabacteroides	distasonis	Parabacteroides distasonis	Ef vs ss
0.0736498	0	5.16147	0	1	1	Bacteria	Actinomycetota	Coriobacteriia	Coriobacteriales	Eggerthellaceae	Eggerthella	unclassified	Eggerthella lenta	Ef vs ss
0.0941144	0	5.16147	0	1	1	Bacteria	Actinomycetota	Coriobacteriia	Coriobacteriales	Eggerthellaceae	Eggerthella	lenta	Eggerthella lenta	Ef vs ss
0.141014	0	5.16147	0	1	1	Bacteria	Actinomycetota	Actinobacteria	Mycobacteriales	Corynebacteriaceae	Lawsonella	unclassified	Lawsonella clevelandensis	Ef vs ss
0.129484	0	5.16147	0	1	1	Bacteria	Bacillota	Clostridia	Peptostreptococcales-Tissierellales	Peptostreptococcaceae	Peptostreptococcus	unclassified	Peptostreptococcus stomatis	Ef vs ss
12.5117	7.40264	3.10056	2.38752	0.0169626	0.141355	Bacteria	Pseudomonadota	Gammaproteobacteria	Enterobacterales	Morganellaceae	Morganella	morganii	Morganella morganii	Ef vs ss
16.0504	0	3.36956	0	1	1	Bacteria	Bacteroidota	Bacteroidia	Flavobacteriales	Weeksellaceae	Empedobacter	unclassified	Empedobacter falsenii	Ef vs ss
0.0560233	1.59205	5.16147	0.308449	0.757741	1	Bacteria	Actinomycetota	Actinobacteria	Actinomycetales	Actinomycetaceae	Actinomyces	graevenitzii	Actinomyces graevenitzii	Ef vs ss
0.0456269	-0.826708	5.15602	-0.160338	0.872615	1	Bacteria	Bacteroidota	Bacteroidia	Bacteroidales	Marinifilaceae	Odoribacter	splanchnicus	Odoribacter splanchnicus	Ef vs ss
9.02162	6.42958	1.97928	3.24844	0.00116038	0.0258512	Bacteria	Actinomycetota	Actinobacteria	Actinomycetales	Actinomycetaceae	Schaalia	odontolytica	Schaalia odontolytica	Ef vs ss
7.68592	6.45529	2.76876	2.33147	0.0197283	0.15575	Bacteria	Actinomycetota	Actinobacteria	Micrococcales	Microbacteriaceae	Microbacterium	unclassified	Microbacterium paraoxydans	Ef vs ss
4.66775	0	3.44156	0	1	1	Bacteria	Bacteroidota	Bacteroidia	Flavobacteriales	Flavobacteriaceae	Myroides	phaeus	Myroides phaeus	Ef vs ss
4.50059	5.76047	1.9151	3.00793	0.00263036	0.0394554	Bacteria	Bacillota	Clostridia	Clostridiales	Clostridiaceae	Sarcina	unclassified	Sarcina ventriculi	Ef vs ss
4.03302	0	5.16147	0	1	1	Bacteria	Bacillota	Bacilli	Lactobacillales	Vagococcaceae	Vagococcus	fluvialis	Vagococcus fluvialis	Ef vs ss
56.8629	1.00171	0.806856	1.24149	0.214423	1	Bacteria	Actinomycetota	Coriobacteriia	Coriobacteriales	Coriobacteriaceae	Collinsella	aerofaciens	Collinsella aerofaciens	Lf vs ss
0.530438	-3.75034	4.36805	-0.858586	0.390569	1	Bacteria	Bacillota	Negativicutes	Veillonellales-Selenomonadales	Veillonellaceae	Dialister	invisus	Dialister invisus	Lf vs ss
0.742813	0	5.16147	0	1	1	Bacteria	Actinomycetota	Actinobacteria	Micrococcales	Promicromonosporaceae	Cellulosimicrobium	cellulans	Cellulosimicrobium cellulans	Lf vs ss
0.410299	-3.37794	5.09322	-0.663222	0.507188	1	Bacteria	Pseudomonadota	Gammaproteobacteria	Pseudomonadales	Moraxellaceae	Acinetobacter	lwoffii	Acinetobacter lwoffii	Lf vs ss
0.31106	2.43999	5.14771	0.473996	0.635503	1	Bacteria	Bacillota	Bacilli	Lactobacillales	Streptococcaceae	Streptococcus	mutans	Streptococcus mutans	Lf vs ss
35.8408	3.78349	1.21249	3.12042	0.00180595	0.0300992	Bacteria	Bacillota	Bacilli	Erysipelotrichales	Erysipelotrichaceae	Turicibacter	unclassified	Turicibacter sanguinis	Lf vs ss
0.290634	0	5.16147	0	1	1	Bacteria	Actinomycetota	Actinobacteria	Micrococcales	Brevibacteriaceae	Brevibacterium	unclassified	Brevibacterium luteolum	Lf vs ss
0.286267	-2.86496	5.09877	-0.561892	0.57419	1	Bacteria	Bacteroidota	Bacteroidia	Bacteroidales	Bacteroidaceae	Bacteroides	uniformis	Bacteroides uniformis	Lf vs ss
0.0963143	0	5.16147	0	1	1	Bacteria	Pseudomonadota	Gammaproteobacteria	Burkholderiales	Burkholderiaceae	Cupriavidus	metallidurans	Cupriavidus metallidurans	Lf vs ss
0.19525	-2.30003	5.10764	-0.450311	0.652486	1	Bacteria	Pseudomonadota	Gammaproteobacteria	Burkholderiales	Burkholderiaceae	Cupriavidus	unclassified	Cupriavidus pauculus	Lf vs ss
0.19525	-2.30002	5.10764	-0.45031	0.652487	1	Bacteria	Pseudomonadota	Gammaproteobacteria	Pseudomonadales	Moraxellaceae	Acinetobacter	unclassified	Acinetobacter baumannii	Lf vs ss
0.160579	0	5.16147	0	1	1	Bacteria	Actinomycetota	Actinobacteria	Mycobacteriales	Corynebacteriaceae	Corynebacterium	durum	Corynebacterium durum	Lf vs ss
0.139686	-1.82157	5.11837	-0.35589	0.721923	1	Bacteria	Thermodesulfobacteriota	Desulfovibrionia	Desulfovibrionales	Desulfovibrionaceae	Bilophila	unclassified	Bilophila wadsworthia	Lf vs ss
0.195858	-1.08255	5.14368	-0.210463	0.833306	1	Bacteria	Pseudomonadota	Gammaproteobacteria	Lysobacterales	Lysobacteraceae	Stenotrophomonas	maltophilia	Stenotrophomonas maltophilia	Lf vs ss
0.188019	3.02143	5.12844	0.589153	0.555759	1	Bacteria	Bacillota	Clostridia	Clostridiales	Clostridiaceae	Clostridium	butyricum	Clostridium butyricum	Lf vs ss
0.125346	0	5.16147	0	1	1	Bacteria	Actinomycetota	Actinobacteria	Mycobacteriales	Corynebacteriaceae	Corynebacterium	unclassified	Corynebacterium tuscaniense	Lf vs ss
0.111749	-1.49888	5.12787	-0.2923	0.770057	1	Bacteria	Bacteroidota	Bacteroidia	Bacteroidales	Tannerellaceae	Parabacteroides	distasonis	Parabacteroides distasonis	Lf vs ss
0.0736498	0	5.16147	0	1	1	Bacteria	Actinomycetota	Coriobacteriia	Coriobacteriales	Eggerthellaceae	Eggerthella	unclassified	Eggerthella lenta	Lf vs ss
0.0941144	0	5.16147	0	1	1	Bacteria	Actinomycetota	Coriobacteriia	Coriobacteriales	Eggerthellaceae	Eggerthella	lenta	Eggerthella lenta	Lf vs ss
0.141014	2.63586	5.1412	0.512694	0.608165	1	Bacteria	Actinomycetota	Actinobacteria	Mycobacteriales	Corynebacteriaceae	Lawsonella	unclassified	Lawsonella clevelandensis	Lf vs ss
0.129484	0	5.16147	0	1	1	Bacteria	Bacillota	Clostridia	Peptostreptococcales-Tissierellales	Peptostreptococcaceae	Peptostreptococcus	unclassified	Peptostreptococcus stomatis	Lf vs ss
12.5117	5.49699	3.11185	1.76647	0.0773166	0.456746	Bacteria	Pseudomonadota	Gammaproteobacteria	Enterobacterales	Morganellaceae	Morganella	morganii	Morganella morganii	Lf vs ss
16.0504	0	3.36956	0	1	1	Bacteria	Bacteroidota	Bacteroidia	Flavobacteriales	Weeksellaceae	Empedobacter	unclassified	Empedobacter falsenii	Lf vs ss
0.0560233	0	5.16147	0	1	1	Bacteria	Actinomycetota	Actinobacteria	Actinomycetales	Actinomycetaceae	Actinomyces	graevenitzii	Actinomyces graevenitzii	Lf vs ss
0.0456269	-0.49334	5.15602	-0.0956823	0.923773	1	Bacteria	Bacteroidota	Bacteroidia	Bacteroidales	Marinifilaceae	Odoribacter	splanchnicus	Odoribacter splanchnicus	Lf vs ss
9.02162	6.62551	1.98033	3.34567	0.000820855	0.0258512	Bacteria	Actinomycetota	Actinobacteria	Actinomycetales	Actinomycetaceae	Schaalia	odontolytica	Schaalia odontolytica	Lf vs ss
7.68592	6.09383	2.77289	2.19765	0.0279743	0.182441	Bacteria	Actinomycetota	Actinobacteria	Micrococcales	Microbacteriaceae	Microbacterium	unclassified	Microbacterium paraoxydans	Lf vs ss
4.66775	0	3.44156	0	1	1	Bacteria	Bacteroidota	Bacteroidia	Flavobacteriales	Flavobacteriaceae	Myroides	phaeus	Myroides phaeus	Lf vs ss
4.50059	4.97289	1.93305	2.57256	0.010095	0.094641	Bacteria	Bacillota	Clostridia	Clostridiales	Clostridiaceae	Sarcina	unclassified	Sarcina ventriculi	Lf vs ss
4.03302	0	5.16147	0	1	1	Bacteria	Bacillota	Bacilli	Lactobacillales	Vagococcaceae	Vagococcus	fluvialis	Vagococcus fluvialis	Lf vs ss
56.8629	1.76821	0.803472	2.20071	0.0277564	0.182441	Bacteria	Actinomycetota	Coriobacteriia	Coriobacteriales	Coriobacteriaceae	Collinsella	aerofaciens	Collinsella aerofaciens	Lt vs ss
0.530438	-3.85831	4.36805	-0.883302	0.377073	1	Bacteria	Bacillota	Negativicutes	Veillonellales-Selenomonadales	Veillonellaceae	Dialister	invisus	Dialister invisus	Lt vs ss
0.742813	5.00474	5.09127	0.983003	0.325606	1	Bacteria	Actinomycetota	Actinobacteria	Micrococcales	Promicromonosporaceae	Cellulosimicrobium	cellulans	Cellulosimicrobium cellulans	Lt vs ss
0.410299	-3.4859	5.09322	-0.684419	0.49371	1	Bacteria	Pseudomonadota	Gammaproteobacteria	Pseudomonadales	Moraxellaceae	Acinetobacter	lwoffii	Acinetobacter lwoffii	Lt vs ss
0.31106	0	5.16147	0	1	1	Bacteria	Bacillota	Bacilli	Lactobacillales	Streptococcaceae	Streptococcus	mutans	Streptococcus mutans	Lt vs ss
35.8408	4.17794	1.21019	3.4523	0.000555832	0.0258512	Bacteria	Bacillota	Bacilli	Erysipelotrichales	Erysipelotrichaceae	Turicibacter	unclassified	Turicibacter sanguinis	Lt vs ss
0.290634	3.65607	5.10836	0.715703	0.474175	1	Bacteria	Actinomycetota	Actinobacteria	Micrococcales	Brevibacteriaceae	Brevibacterium	unclassified	Brevibacterium luteolum	Lt vs ss
0.286267	-2.97292	5.09877	-0.583066	0.559849	1	Bacteria	Bacteroidota	Bacteroidia	Bacteroidales	Bacteroidaceae	Bacteroides	uniformis	Bacteroides uniformis	Lt vs ss
0.0963143	0	5.16147	0	1	1	Bacteria	Pseudomonadota	Gammaproteobacteria	Burkholderiales	Burkholderiaceae	Cupriavidus	metallidurans	Cupriavidus metallidurans	Lt vs ss
0.19525	-2.40799	5.10764	-0.471448	0.637321	1	Bacteria	Pseudomonadota	Gammaproteobacteria	Burkholderiales	Burkholderiaceae	Cupriavidus	unclassified	Cupriavidus pauculus	Lt vs ss
0.19525	-2.40798	5.10764	-0.471447	0.637321	1	Bacteria	Pseudomonadota	Gammaproteobacteria	Pseudomonadales	Moraxellaceae	Acinetobacter	unclassified	Acinetobacter baumannii	Lt vs ss
0.160579	0	5.16147	0	1	1	Bacteria	Actinomycetota	Actinobacteria	Mycobacteriales	Corynebacteriaceae	Corynebacterium	durum	Corynebacterium durum	Lt vs ss
0.139686	-1.92954	5.11837	-0.376983	0.706187	1	Bacteria	Thermodesulfobacteriota	Desulfovibrionia	Desulfovibrionales	Desulfovibrionaceae	Bilophila	unclassified	Bilophila wadsworthia	Lt vs ss
0.195858	-1.19052	5.14368	-0.231452	0.816963	1	Bacteria	Pseudomonadota	Gammaproteobacteria	Lysobacterales	Lysobacteraceae	Stenotrophomonas	maltophilia	Stenotrophomonas maltophilia	Lt vs ss
0.188019	0	5.16147	0	1	1	Bacteria	Bacillota	Clostridia	Clostridiales	Clostridiaceae	Clostridium	butyricum	Clostridium butyricum	Lt vs ss
0.125346	2.45564	5.14467	0.477318	0.633136	1	Bacteria	Actinomycetota	Actinobacteria	Mycobacteriales	Corynebacteriaceae	Corynebacterium	unclassified	Corynebacterium tuscaniense	Lt vs ss
0.111749	-1.60684	5.12787	-0.313354	0.754012	1	Bacteria	Bacteroidota	Bacteroidia	Bacteroidales	Tannerellaceae	Parabacteroides	distasonis	Parabacteroides distasonis	Lt vs ss
0.0736498	0	5.16147	0	1	1	Bacteria	Actinomycetota	Coriobacteriia	Coriobacteriales	Eggerthellaceae	Eggerthella	unclassified	Eggerthella lenta	Lt vs ss
0.0941144	0	5.16147	0	1	1	Bacteria	Actinomycetota	Coriobacteriia	Coriobacteriales	Eggerthellaceae	Eggerthella	lenta	Eggerthella lenta	Lt vs ss
0.141014	0	5.16147	0	1	1	Bacteria	Actinomycetota	Actinobacteria	Mycobacteriales	Corynebacteriaceae	Lawsonella	unclassified	Lawsonella clevelandensis	Lt vs ss
0.129484	2.48122	5.14355	0.482394	0.629526	1	Bacteria	Bacillota	Clostridia	Peptostreptococcales-Tissierellales	Peptostreptococcaceae	Peptostreptococcus	unclassified	Peptostreptococcus stomatis	Lt vs ss
12.5117	0	3.22916	0	1	1	Bacteria	Pseudomonadota	Gammaproteobacteria	Enterobacterales	Morganellaceae	Morganella	morganii	Morganella morganii	Lt vs ss
16.0504	0	3.36956	0	1	1	Bacteria	Bacteroidota	Bacteroidia	Flavobacteriales	Weeksellaceae	Empedobacter	unclassified	Empedobacter falsenii	Lt vs ss
0.0560233	0	5.16147	0	1	1	Bacteria	Actinomycetota	Actinobacteria	Actinomycetales	Actinomycetaceae	Actinomyces	graevenitzii	Actinomyces graevenitzii	Lt vs ss
0.0456269	-0.601301	5.15602	-0.116621	0.90716	1	Bacteria	Bacteroidota	Bacteroidia	Bacteroidales	Marinifilaceae	Odoribacter	splanchnicus	Odoribacter splanchnicus	Lt vs ss
9.02162	6.39165	1.98097	3.22652	0.00125304	0.0258512	Bacteria	Actinomycetota	Actinobacteria	Actinomycetales	Actinomycetaceae	Schaalia	odontolytica	Schaalia odontolytica	Lt vs ss
7.68592	6.93509	2.76764	2.50578	0.0122182	0.107808	Bacteria	Actinomycetota	Actinobacteria	Micrococcales	Microbacteriaceae	Microbacterium	unclassified	Microbacterium paraoxydans	Lt vs ss
4.66775	0	3.44156	0	1	1	Bacteria	Bacteroidota	Bacteroidia	Flavobacteriales	Flavobacteriaceae	Myroides	phaeus	Myroides phaeus	Lt vs ss
4.50059	5.3974	1.92239	2.80765	0.00499038	0.0575813	Bacteria	Bacillota	Clostridia	Clostridiales	Clostridiaceae	Sarcina	unclassified	Sarcina ventriculi	Lt vs ss
4.03302	0	5.16147	0	1	1	Bacteria	Bacillota	Bacilli	Lactobacillales	Vagococcaceae	Vagococcus	fluvialis	Vagococcus fluvialis	Lt vs ss

## Sheet: HFP
baseMean	log2FoldChange	lfcSE	stat	pvalue	padjust	Kingdom	Phylum	Class	Order	Family	Genus	Species	pathos	term
2357.02	2.63955	0.459524	5.7441	9.24132e-09	5.01672e-07	Fungi	Basidiomycota	Cystobasidiomycetes	Cystobasidiales	Cystobasidiaceae	Cystobasidium	slooffiae	Cystobasidium slooffiae	Dh vs ss
326.586	3.27442	0.592859	5.52311	3.33044e-08	1.44182e-06	Fungi	Ascomycota	Eurotiomycetes	Eurotiales	Aspergillaceae	Penicillium	madriti	Penicillium madriti	Dh vs ss
1337.02	1.55586	0.355483	4.37674	1.20469e-05	0.000240937	Fungi	Ascomycota	Eurotiomycetes	Eurotiales	Aspergillaceae	Penicillium	unclassified	Penicillium unclassified	Dh vs ss
67.421	-6.7428	1.62764	-4.14269	3.43257e-05	0.000621131	Fungi	Basidiomycota	Tremellomycetes	Tremellales	Cryptococcaceae	Cryptococcus	unclassified	Cryptococcus unclassified	Dh vs ss
509.932	7.52565	0.850468	8.84884	8.84375e-19	1.12021e-16	Fungi	Ascomycota	Eurotiomycetes	Eurotiales	Aspergillaceae	Aspergillus	unclassified	Aspergillus unclassified	Ea vs ss
43.0778	9.43472	1.30229	7.24473	4.33316e-13	4.11651e-11	Fungi	Ascomycota	Eurotiomycetes	Eurotiales	Aspergillaceae	Aspergillus	chlamydosporus	Aspergillus chlamydosporus	Ea vs ss
72.0837	8.00772	1.57096	5.09735	3.44446e-07	1.09074e-05	Fungi	Ascomycota	Eurotiomycetes	Eurotiales	Aspergillaceae	Aspergillus	caninus	Aspergillus caninus	Ea vs ss
2357.02	2.22948	0.459332	4.85375	1.21147e-06	3.06905e-05	Fungi	Basidiomycota	Cystobasidiomycetes	Cystobasidiales	Cystobasidiaceae	Cystobasidium	slooffiae	Cystobasidium slooffiae	Ea vs ss
67.421	-6.28133	1.5595	-4.02779	5.63028e-05	0.000972503	Fungi	Basidiomycota	Tremellomycetes	Tremellales	Cryptococcaceae	Cryptococcus	unclassified	Cryptococcus unclassified	Ea vs ss
32.4348	-10.422	2.76013	-3.7759	0.00015943	0.0021637	Fungi	Basidiomycota	Tremellomycetes	Tremellales	Cryptococcaceae	Cryptococcus	uniguttulatus	Cryptococcus uniguttulatus	Ea vs ss
2357.02	2.53533	0.459405	5.51872	3.41483e-08	1.44182e-06	Fungi	Basidiomycota	Cystobasidiomycetes	Cystobasidiales	Cystobasidiaceae	Cystobasidium	slooffiae	Cystobasidium slooffiae	Ef vs ss
1337.02	1.84615	0.351817	5.24748	1.54196e-07	5.32676e-06	Fungi	Ascomycota	Eurotiomycetes	Eurotiales	Aspergillaceae	Penicillium	unclassified	Penicillium unclassified	Ef vs ss
509.932	3.81897	0.852469	4.47989	7.46813e-06	0.000157661	Fungi	Ascomycota	Eurotiomycetes	Eurotiales	Aspergillaceae	Aspergillus	unclassified	Aspergillus unclassified	Ef vs ss
16.4936	-6.67175	1.59275	-4.18882	2.8041e-05	0.000532779	Fungi	Ascomycota	Dothideomycetes	Cladosporiales	Cladosporiaceae	Cladosporium	cladosporioides	Cladosporium cladosporioides	Ef vs ss
67.421	-6.13748	1.57559	-3.89536	9.80515e-05	0.00149038	Fungi	Basidiomycota	Tremellomycetes	Tremellales	Cryptococcaceae	Cryptococcus	unclassified	Cryptococcus unclassified	Ef vs ss
43.0778	4.88313	1.34412	3.63296	0.000280184	0.00367138	Fungi	Ascomycota	Eurotiomycetes	Eurotiales	Aspergillaceae	Aspergillus	chlamydosporus	Aspergillus chlamydosporus	Ef vs ss
32.4348	-9.51809	2.76013	-3.44842	0.000563867	0.00714232	Fungi	Basidiomycota	Tremellomycetes	Tremellales	Cryptococcaceae	Cryptococcus	uniguttulatus	Cryptococcus uniguttulatus	Ef vs ss
72.0837	4.61873	1.5765	2.92973	0.00339254	0.0402864	Fungi	Ascomycota	Eurotiomycetes	Eurotiales	Aspergillaceae	Aspergillus	caninus	Aspergillus caninus	Ef vs ss
1337.02	6.03215	0.348325	17.3176	3.46586e-67	1.31703e-64	Fungi	Ascomycota	Eurotiomycetes	Eurotiales	Aspergillaceae	Penicillium	unclassified	Penicillium unclassified	Lf vs ss
326.586	3.42701	0.591772	5.79109	6.99317e-09	4.42901e-07	Fungi	Ascomycota	Eurotiomycetes	Eurotiales	Aspergillaceae	Penicillium	madriti	Penicillium madriti	Lf vs ss
43.0778	6.60774	1.30913	5.04743	4.478e-07	1.30895e-05	Fungi	Ascomycota	Eurotiomycetes	Eurotiales	Aspergillaceae	Aspergillus	chlamydosporus	Aspergillus chlamydosporus	Lf vs ss
67.421	-7.0748	1.57864	-4.48158	7.40911e-06	0.000157661	Fungi	Basidiomycota	Tremellomycetes	Tremellales	Cryptococcaceae	Cryptococcus	unclassified	Cryptococcus unclassified	Lf vs ss
32.4348	-10.4334	2.76013	-3.78005	0.000156798	0.0021637	Fungi	Basidiomycota	Tremellomycetes	Tremellales	Cryptococcaceae	Cryptococcus	uniguttulatus	Cryptococcus uniguttulatus	Lf vs ss
53.5638	2.22607	0.763205	2.91674	0.00353705	0.0407297	Fungi	Ascomycota	Sordariomycetes	Hypocreales	Nectriaceae	Fusarium	unclassified	Fusarium unclassified	Lf vs ss
1337.02	5.14053	0.348338	14.7573	2.76115e-49	5.24619e-47	Fungi	Ascomycota	Eurotiomycetes	Eurotiales	Aspergillaceae	Penicillium	unclassified	Penicillium unclassified	Lt vs ss
43.0778	9.09606	1.30214	6.98548	2.83889e-12	2.15755e-10	Fungi	Ascomycota	Eurotiomycetes	Eurotiales	Aspergillaceae	Aspergillus	chlamydosporus	Aspergillus chlamydosporus	Lt vs ss
509.932	4.52338	0.850828	5.31644	1.05818e-07	4.02107e-06	Fungi	Ascomycota	Eurotiomycetes	Eurotiales	Aspergillaceae	Aspergillus	unclassified	Aspergillus unclassified	Lt vs ss
67.421	-7.74593	1.57847	-4.90723	9.237e-07	2.50719e-05	Fungi	Basidiomycota	Tremellomycetes	Tremellales	Cryptococcaceae	Cryptococcus	unclassified	Cryptococcus unclassified	Lt vs ss
53.5638	3.48152	0.760619	4.57721	4.71212e-06	0.000111913	Fungi	Ascomycota	Sordariomycetes	Hypocreales	Nectriaceae	Fusarium	unclassified	Fusarium unclassified	Lt vs ss
32.4348	-10.9076	2.76013	-3.95187	7.75441e-05	0.00128107	Fungi	Basidiomycota	Tremellomycetes	Tremellales	Cryptococcaceae	Cryptococcus	uniguttulatus	Cryptococcus uniguttulatus	Lt vs ss
2357.02	1.81049	0.459319	3.94169	8.09098e-05	0.00128107	Fungi	Basidiomycota	Cystobasidiomycetes	Cystobasidiales	Cystobasidiaceae	Cystobasidium	slooffiae	Cystobasidium slooffiae	Lt vs ss
326.586	2.28175	0.591927	3.85478	0.000115832	0.00169293	Fungi	Ascomycota	Eurotiomycetes	Eurotiales	Aspergillaceae	Penicillium	madriti	Penicillium madriti	Lt vs ss
3.08181	-7.15141	2.37765	-3.00776	0.00263181	0.0322609	Fungi	Basidiomycota	Malasseziomycetes	Malasseziales	Malasseziaceae	Malassezia	restricta	Malassezia restricta	Lt vs ss
32.4348	-7.40796	2.72653	-2.717	0.00658774	0.0676579	Fungi	Basidiomycota	Tremellomycetes	Tremellales	Cryptococcaceae	Cryptococcus	uniguttulatus	Cryptococcus uniguttulatus	Dh vs ss
16.4936	-3.27417	1.42828	-2.29239	0.021883	0.180773	Fungi	Ascomycota	Dothideomycetes	Cladosporiales	Cladosporiaceae	Cladosporium	cladosporioides	Cladosporium cladosporioides	Dh vs ss
3.08181	-5.13137	2.37762	-2.15819	0.0309129	0.249934	Fungi	Basidiomycota	Malasseziomycetes	Malasseziales	Malasseziaceae	Malassezia	restricta	Malassezia restricta	Dh vs ss
4.16187	-2.90798	1.41923	-2.04898	0.0404639	0.301496	Fungi	Ascomycota	Saccharomycetes	Saccharomycetales	Saccharomycetales_fam_Incertae_sedis	Candida	gosingica	Candida gosingica	Dh vs ss
509.932	1.69795	0.865258	1.96236	0.0497204	0.356486	Fungi	Ascomycota	Eurotiomycetes	Eurotiales	Aspergillaceae	Aspergillus	unclassified	Aspergillus unclassified	Dh vs ss
7.50064	3.92761	2.02893	1.9358	0.0528919	0.372202	Fungi	Ascomycota	Sordariomycetes	Hypocreales	Bionectriaceae	Acremonium	sclerotigenum	Acremonium sclerotigenum	Dh vs ss
53.6447	1.06061	0.57233	1.85314	0.0638629	0.425752	Fungi	Ascomycota	Eurotiomycetes	Eurotiales	Trichocomaceae	Talaromyces	rugulosus	Talaromyces rugulosus	Dh vs ss
53.5638	-1.25356	0.851129	-1.47282	0.1408	0.810666	Fungi	Ascomycota	Sordariomycetes	Hypocreales	Nectriaceae	Fusarium	unclassified	Fusarium unclassified	Dh vs ss
0.741957	0	5.16123	0	1	1	Fungi	Ascomycota	Eurotiomycetes	Eurotiales	Aspergillaceae	Penicillium	pimiteouiense	Penicillium pimiteouiense	Dh vs ss
1.14399	-4.08377	5.08636	-0.802887	0.42204	1	Fungi	Basidiomycota	Tremellomycetes	Trichosporonales	Trichosporonaceae	Trichosporon	ovoides	Trichosporon ovoides	Dh vs ss
1.66159	-2.59639	3.40514	-0.762492	0.445766	1	Fungi	Ascomycota	Eurotiomycetes	Eurotiales	Trichocomaceae	Talaromyces	cecidicola	Talaromyces cecidicola	Dh vs ss
0.530392	0	5.16123	0	1	1	Fungi	Ascomycota	Eurotiomycetes	Eurotiales	Aspergillaceae	Penicillium	griseolum	Penicillium griseolum	Dh vs ss
72.0837	1.62294	1.64184	0.988492	0.322912	1	Fungi	Ascomycota	Eurotiomycetes	Eurotiales	Aspergillaceae	Aspergillus	caninus	Aspergillus caninus	Dh vs ss
0.918729	-2.99401	5.09358	-0.5878	0.556667	1	Fungi	Ascomycota	Eurotiomycetes	Eurotiales	Aspergillaceae	Penicillium	klebahnii	Penicillium klebahnii	Dh vs ss
0.303462	-1.46661	5.11908	-0.2865	0.774495	1	Fungi	Ascomycota	Eurotiomycetes	Eurotiales	Aspergillaceae	Penicillium	olsonii	Penicillium olsonii	Dh vs ss
0.273506	0	5.16123	0	1	1	Fungi	Ascomycota	Eurotiomycetes	Eurotiales	Aspergillaceae	Aspergillus	clavatophorus	Aspergillus clavatophorus	Dh vs ss
0.273537	0	5.16123	0	1	1	Fungi	Ascomycota	Eurotiomycetes	Eurotiales	Aspergillaceae	Penicillium	dodgei	Penicillium dodgei	Dh vs ss
0.360401	-2.09802	5.10527	-0.410951	0.681108	1	Fungi	Ascomycota	Eurotiomycetes	Eurotiales	Aspergillaceae	Penicillium	capsulatum	Penicillium capsulatum	Dh vs ss
0.445446	3.08019	5.13103	0.600307	0.548302	1	Fungi	Ascomycota	Eurotiomycetes	Eurotiales	Aspergillaceae	Aspergillus	japonicus	Aspergillus japonicus	Dh vs ss
0.750775	-3.46853	5.08977	-0.68147	0.495574	1	Fungi	Ascomycota	Dothideomycetes	Cladosporiales	Cladosporiaceae	Cladosporium	unclassified	Cladosporium unclassified	Dh vs ss
0.299791	-2.16111	5.10419	-0.423398	0.672005	1	Fungi	Ascomycota	Eurotiomycetes	Eurotiales	Aspergillaceae	Aspergillus	whitfieldii	Aspergillus whitfieldii	Dh vs ss
0.470879	3.59711	5.12042	0.702503	0.482365	1	Fungi	Ascomycota	Eurotiomycetes	Eurotiales	Thermoascaceae	Paecilomyces	maximus	Paecilomyces maximus	Dh vs ss
43.0778	0	1.58929	0	1	1	Fungi	Ascomycota	Eurotiomycetes	Eurotiales	Aspergillaceae	Aspergillus	chlamydosporus	Aspergillus chlamydosporus	Dh vs ss
0.328021	-2.28525	5.1022	-0.447895	0.654229	1	Fungi	Ascomycota	Eurotiomycetes	Eurotiales	Trichocomaceae	Talaromyces	islandicus	Talaromyces islandicus	Dh vs ss
0.669859	4.05057	5.11375	0.792094	0.428306	1	Fungi	Ascomycota	Eurotiomycetes	Eurotiales	Aspergillaceae	Penicillium	eremophilum	Penicillium eremophilum	Dh vs ss
0.243237	0	5.16123	0	1	1	Fungi	Ascomycota	Saccharomycetes	Saccharomycetales	Saccharomycetales_fam_Incertae_sedis	Candida	norvegica	Candida norvegica	Dh vs ss
27.7387	0.921201	1.12968	0.815453	0.414813	1	Fungi	Ascomycota	Sordariomycetes	Microascales	Microascaceae	Scedosporium	unclassified	Scedosporium unclassified	Dh vs ss
0.695824	-2.71975	5.09643	-0.533657	0.593579	1	Fungi	Ascomycota	Eurotiomycetes	Chaetothyriales	Herpotrichiellaceae	Cladophialophora	mycetomatis	Cladophialophora mycetomatis	Dh vs ss
0.766458	-1.2801	5.12443	-0.249802	0.80274	1	Fungi	Ascomycota	Eurotiomycetes	Eurotiales	Aspergillaceae	Aspergillus	salinarum	Aspergillus salinarum	Dh vs ss
0.29653	0	5.16123	0	1	1	Fungi	Ascomycota	Eurotiomycetes	Eurotiales	Aspergillaceae	Aspergillus	elegans	Aspergillus elegans	Dh vs ss
0.184487	-1.46665	5.11908	-0.286507	0.77449	1	Fungi	Basidiomycota	Malasseziomycetes	Malasseziales	Malasseziaceae	Malassezia	globosa	Malassezia globosa	Dh vs ss
0.263208	-0.11858	5.15776	-0.0229907	0.981658	1	Fungi	Ascomycota	Eurotiomycetes	Chaetothyriales	Herpotrichiellaceae	Cladophialophora	emmonsii	Cladophialophora emmonsii	Dh vs ss
0.17222	0	5.16123	0	1	1	Fungi	Ascomycota	Eurotiomycetes	Eurotiales	Aspergillaceae	Penicillium	georgiense	Penicillium georgiense	Dh vs ss
0.0850208	0	5.16123	0	1	1	Fungi	Ascomycota	Eurotiomycetes	Eurotiales	Trichocomaceae	Talaromyces	columbinus	Talaromyces columbinus	Dh vs ss
0.161298	0	5.16123	0	1	1	Fungi	Ascomycota	Eurotiomycetes	Eurotiales	Aspergillaceae	Penicillium	phoeniceum	Penicillium phoeniceum	Dh vs ss
0.106128	0	5.16123	0	1	1	Fungi	Basidiomycota	Microbotryomycetes	Sporidiobolales	Sporidiobolaceae	Rhodotorula	araucariae	Rhodotorula araucariae	Dh vs ss
15.6064	0.0615845	0.780559	0.078898	0.937114	1	Fungi	Ascomycota	Sordariomycetes	Hypocreales	Bionectriaceae	Acremonium	charticola	Acremonium charticola	Dh vs ss
0.141115	0	5.16123	0	1	1	Fungi	Mucoromycota	Mucoromycetes	Mucorales	Mucoraceae	Mucor	unclassified	Mucor unclassified	Dh vs ss
0.189552	0	5.16123	0	1	1	Fungi	Mucoromycota	Mucoromycetes	Mucorales	Mucoraceae	Mucor	hiemalis	Mucor hiemalis	Dh vs ss
0.0701513	0	5.16123	0	1	1	Fungi	Ascomycota	Eurotiomycetes	Eurotiales	Aspergillaceae	Penicillium	ochrosalmoneum	Penicillium ochrosalmoneum	Dh vs ss
11.4963	0.881901	1.34186	0.657225	0.511036	1	Fungi	Ascomycota	Eurotiomycetes	Eurotiales	Trichocomaceae	Talaromyces	unclassified	Talaromyces unclassified	Dh vs ss
0.101695	0	5.16123	0	1	1	Fungi	Ascomycota	Eurotiomycetes	Eurotiales	Trichocomaceae	Talaromyces	wortmannii	Talaromyces wortmannii	Dh vs ss
0.0604037	0	5.16123	0	1	1	Fungi	Ascomycota	Eurotiomycetes	Eurotiales	Aspergillaceae	Penicillium	gravinicasei	Penicillium gravinicasei	Dh vs ss
0.0341882	0	5.16123	0	1	1	Fungi	Mucoromycota	Mucoromycetes	Mucorales	Lichtheimiaceae	Circinella	umbellata	Circinella umbellata	Dh vs ss
0.064001	0	5.16123	0	1	1	Fungi	Ascomycota	Eurotiomycetes	Eurotiales	Aspergillaceae	Penicillium	tealii	Penicillium tealii	Dh vs ss
6.93422	-1.45161	1.59783	-0.908487	0.363621	1	Fungi	Ascomycota	Eurotiomycetes	Eurotiales	Aspergillaceae	Penicillium	yugoslavicum	Penicillium yugoslavicum	Dh vs ss
6.80062	0.479962	3.46064	0.138692	0.889694	1	Fungi	Ascomycota	Eurotiomycetes	Chaetothyriales	Herpotrichiellaceae	Fonsecaea	unclassified	Fonsecaea unclassified	Dh vs ss
0.0225891	0	5.16123	0	1	1	Fungi	Mucoromycota	Mucoromycetes	Mucorales	Cunninghamellaceae	Gongronella	butleri	Gongronella butleri	Dh vs ss
11.3025	0.710503	1.61515	0.439898	0.660011	1	Fungi	Ascomycota	Eurotiomycetes	Eurotiales	Aspergillaceae	Aspergillus	westerdijkiae	Aspergillus westerdijkiae	Dh vs ss
7.30627	0.313362	2.48855	0.125921	0.899794	1	Fungi	Ascomycota	Sordariomycetes	Microascales	Microascaceae	Scedosporium	aurantiacum	Scedosporium aurantiacum	Dh vs ss
6.19157	0	5.16123	0	1	1	Fungi	Ascomycota	Eurotiomycetes	Eurotiales	Aspergillaceae	Penicillium	tropicum	Penicillium tropicum	Dh vs ss
3.47562	1.09792	2.1321	0.514945	0.606591	1	Fungi	Basidiomycota	Cystobasidiomycetes	Cystobasidiales	Cystobasidiaceae	Cystobasidium	pinicola	Cystobasidium pinicola	Dh vs ss
3.20126	-3.40093	4.04098	-0.841609	0.400007	1	Fungi	Ascomycota	Eurotiomycetes	Eurotiales	Aspergillaceae	Penicillium	bialowiezense	Penicillium bialowiezense	Dh vs ss
3.38417	-0.627176	2.59802	-0.241405	0.809241	1	Fungi	Ascomycota	Eurotiomycetes	Eurotiales	Aspergillaceae	Penicillium	multicolor	Penicillium multicolor	Dh vs ss
3.23211	1.0074	2.11725	0.475808	0.634211	1	Fungi	Ascomycota	Eurotiomycetes	Eurotiales	Aspergillaceae	Aspergillus	alabamensis	Aspergillus alabamensis	Dh vs ss
7.81352	-1.07148	1.03476	-1.03549	0.300442	1	Fungi	Ascomycota	Eurotiomycetes	Eurotiales	Trichocomaceae	Talaromyces	trachyspermus	Talaromyces trachyspermus	Dh vs ss
2.96029	-0.385458	2.17582	-0.177155	0.859386	1	Fungi	Ascomycota	Sordariomycetes	Microascales	Microascaceae	Scedosporium	prolificans	Scedosporium prolificans	Dh vs ss
2.9804	-2.08773	2.38007	-0.877171	0.380394	1	Fungi	Ascomycota	Eurotiomycetes	Eurotiales	Aspergillaceae	Penicillium	adametzii	Penicillium adametzii	Dh vs ss
2.17973	0	5.16123	0	1	1	Fungi	Mucoromycota	Mucoromycetes	Mucorales	Mucoraceae	Mucor	flavus	Mucor flavus	Dh vs ss
2.37223	-1.42161	3.6335	-0.391249	0.695613	1	Fungi	Ascomycota	Eurotiomycetes	Eurotiales	Aspergillaceae	Penicillium	alogum	Penicillium alogum	Dh vs ss
2.25139	-0.119831	2.89309	-0.0414197	0.966961	1	Fungi	Ascomycota	Sordariomycetes	Hypocreales	Bionectriaceae	Acremonium	unclassified	Acremonium unclassified	Dh vs ss
2.01931	-4.90353	5.08358	-0.964582	0.334754	1	Fungi	Basidiomycota	Tremellomycetes	Trichosporonales	Trichosporonaceae	Trichosporon	unclassified	Trichosporon unclassified	Dh vs ss
2.75791	0.979241	2.26005	0.433283	0.664809	1	Fungi	Ascomycota	Eurotiomycetes	Eurotiales	Aspergillaceae	Aspergillus	sclerotiorum	Aspergillus sclerotiorum	Dh vs ss
1.90251	1.43963	3.4047	0.422837	0.672414	1	Fungi	Ascomycota	Sordariomycetes	Hypocreales	Bionectriaceae	Acremonium	hyalinulum	Acremonium hyalinulum	Dh vs ss
1.91267	3.90485	5.11567	0.763312	0.445277	1	Fungi	Ascomycota	Eurotiomycetes	Eurotiales	Aspergillaceae	Aspergillus	carbonarius	Aspergillus carbonarius	Dh vs ss
1.16106	0	4.20787	0	1	1	Fungi	Ascomycota	Saccharomycetes	Saccharomycetales	Saccharomycetales_fam_Incertae_sedis	Candida	pseudolambica	Candida pseudolambica	Dh vs ss
0.798203	-2.6322	5.09746	-0.516375	0.605592	1	Fungi	Ascomycota	Eurotiomycetes	Eurotiales	Aspergillaceae	Aspergillus	quadrilineatus	Aspergillus quadrilineatus	Dh vs ss
1.40564	0.875566	2.67801	0.326947	0.743708	1	Fungi	Ascomycota	Saccharomycetes	Saccharomycetales	Saccharomycetales_fam_Incertae_sedis	Candida	vartiovaarae	Candida vartiovaarae	Dh vs ss
0.706498	0	5.16123	0	1	1	Fungi	Mucoromycota	Mucoromycetes	Mucorales	Phycomycetaceae	Phycomyces	nitens	Phycomyces nitens	Dh vs ss
1.0663	-0.562065	3.82415	-0.146977	0.88315	1	Fungi	Ascomycota	Eurotiomycetes	Eurotiales	Aspergillaceae	Penicillium	implicatum	Penicillium implicatum	Dh vs ss
57.2387	0.802599	2.03616	0.394173	0.693453	1	Fungi	Ascomycota	Sordariomycetes	Hypocreales	Nectriaceae	Fusarium	brevicaudatum	Fusarium brevicaudatum	Dh vs ss
1.3751	1.90627	3.12881	0.609262	0.542351	1	Fungi	Ascomycota	Sordariomycetes	Ophiostomatales	Ophiostomataceae	Sporothrix	ramosissima	Sporothrix ramosissima	Dh vs ss
1337.02	0.861278	0.351885	2.44761	0.0143806	0.13011	Fungi	Ascomycota	Eurotiomycetes	Eurotiales	Aspergillaceae	Penicillium	unclassified	Penicillium unclassified	Ea vs ss
7.50064	3.76726	2.00231	1.88146	0.05991	0.413923	Fungi	Ascomycota	Sordariomycetes	Hypocreales	Bionectriaceae	Acremonium	sclerotigenum	Acremonium sclerotigenum	Ea vs ss
27.7387	2.08596	1.11627	1.86868	0.0616667	0.418453	Fungi	Ascomycota	Sordariomycetes	Microascales	Microascaceae	Scedosporium	unclassified	Scedosporium unclassified	Ea vs ss
2.96029	-3.80452	2.24315	-1.69606	0.0898744	0.588832	Fungi	Ascomycota	Sordariomycetes	Microascales	Microascaceae	Scedosporium	prolificans	Scedosporium prolificans	Ea vs ss
16.4936	-2.11144	1.3264	-1.59185	0.111418	0.682883	Fungi	Ascomycota	Dothideomycetes	Cladosporiales	Cladosporiaceae	Cladosporium	cladosporioides	Cladosporium cladosporioides	Ea vs ss
11.4963	1.90938	1.28436	1.48664	0.13711	0.801565	Fungi	Ascomycota	Eurotiomycetes	Eurotiales	Trichocomaceae	Talaromyces	unclassified	Talaromyces unclassified	Ea vs ss
6.93422	-2.26341	1.56895	-1.44263	0.149125	0.819138	Fungi	Ascomycota	Eurotiomycetes	Eurotiales	Aspergillaceae	Penicillium	yugoslavicum	Penicillium yugoslavicum	Ea vs ss
3.38417	3.4107	2.44311	1.39605	0.1627	0.870791	Fungi	Ascomycota	Eurotiomycetes	Eurotiales	Aspergillaceae	Penicillium	multicolor	Penicillium multicolor	Ea vs ss
0.741957	0	5.16147	0	1	1	Fungi	Ascomycota	Eurotiomycetes	Eurotiales	Aspergillaceae	Penicillium	pimiteouiense	Penicillium pimiteouiense	Ea vs ss
1.14399	-5.61809	5.0866	-1.10449	0.269382	1	Fungi	Basidiomycota	Tremellomycetes	Trichosporonales	Trichosporonaceae	Trichosporon	ovoides	Trichosporon ovoides	Ea vs ss
1.66159	-2.7537	3.36004	-0.819543	0.412477	1	Fungi	Ascomycota	Eurotiomycetes	Eurotiales	Trichocomaceae	Talaromyces	cecidicola	Talaromyces cecidicola	Ea vs ss
0.530392	0	5.16147	0	1	1	Fungi	Ascomycota	Eurotiomycetes	Eurotiales	Aspergillaceae	Penicillium	griseolum	Penicillium griseolum	Ea vs ss
0.918729	-1.16535	5.03512	-0.231444	0.81697	1	Fungi	Ascomycota	Eurotiomycetes	Eurotiales	Aspergillaceae	Penicillium	klebahnii	Penicillium klebahnii	Ea vs ss
0.303462	-3.00093	5.11932	-0.586197	0.557743	1	Fungi	Ascomycota	Eurotiomycetes	Eurotiales	Aspergillaceae	Penicillium	olsonii	Penicillium olsonii	Ea vs ss
0.273506	3.12846	5.10055	0.613357	0.539641	1	Fungi	Ascomycota	Eurotiomycetes	Eurotiales	Aspergillaceae	Aspergillus	clavatophorus	Aspergillus clavatophorus	Ea vs ss
0.273537	0	5.16147	0	1	1	Fungi	Ascomycota	Eurotiomycetes	Eurotiales	Aspergillaceae	Penicillium	dodgei	Penicillium dodgei	Ea vs ss
53.5638	0.163812	0.772512	0.212051	0.832067	1	Fungi	Ascomycota	Sordariomycetes	Hypocreales	Nectriaceae	Fusarium	unclassified	Fusarium unclassified	Ea vs ss
0.360401	-3.63233	5.10551	-0.711453	0.476804	1	Fungi	Ascomycota	Eurotiomycetes	Eurotiales	Aspergillaceae	Penicillium	capsulatum	Penicillium capsulatum	Ea vs ss
0.445446	2.38461	5.11418	0.466274	0.641019	1	Fungi	Ascomycota	Eurotiomycetes	Eurotiales	Aspergillaceae	Aspergillus	japonicus	Aspergillus japonicus	Ea vs ss
0.750775	-5.00283	5.09001	-0.982872	0.32567	1	Fungi	Ascomycota	Dothideomycetes	Cladosporiales	Cladosporiaceae	Cladosporium	unclassified	Cladosporium unclassified	Ea vs ss
0.299791	-3.69539	5.10443	-0.723957	0.469092	1	Fungi	Ascomycota	Eurotiomycetes	Eurotiales	Aspergillaceae	Aspergillus	whitfieldii	Aspergillus whitfieldii	Ea vs ss
0.470879	0.994376	5.14993	0.193085	0.846892	1	Fungi	Ascomycota	Eurotiomycetes	Eurotiales	Thermoascaceae	Paecilomyces	maximus	Paecilomyces maximus	Ea vs ss
0.328021	-3.81954	5.10244	-0.748571	0.454116	1	Fungi	Ascomycota	Eurotiomycetes	Eurotiales	Trichocomaceae	Talaromyces	islandicus	Talaromyces islandicus	Ea vs ss
0.669859	0	5.16147	0	1	1	Fungi	Ascomycota	Eurotiomycetes	Eurotiales	Aspergillaceae	Penicillium	eremophilum	Penicillium eremophilum	Ea vs ss
0.243237	1.75557	5.13055	0.342179	0.732216	1	Fungi	Ascomycota	Saccharomycetes	Saccharomycetales	Saccharomycetales_fam_Incertae_sedis	Candida	norvegica	Candida norvegica	Ea vs ss
53.6447	0.492011	0.565448	0.870126	0.384232	1	Fungi	Ascomycota	Eurotiomycetes	Eurotiales	Trichocomaceae	Talaromyces	rugulosus	Talaromyces rugulosus	Ea vs ss
0.695824	-1.51567	5.05071	-0.30009	0.764108	1	Fungi	Ascomycota	Eurotiomycetes	Chaetothyriales	Herpotrichiellaceae	Cladophialophora	mycetomatis	Cladophialophora mycetomatis	Ea vs ss
0.766458	0.00360722	5.07704	0.000710496	0.999433	1	Fungi	Ascomycota	Eurotiomycetes	Eurotiales	Aspergillaceae	Aspergillus	salinarum	Aspergillus salinarum	Ea vs ss
0.29653	0	5.16147	0	1	1	Fungi	Ascomycota	Eurotiomycetes	Eurotiales	Aspergillaceae	Aspergillus	elegans	Aspergillus elegans	Ea vs ss
0.184487	-3.00093	5.11932	-0.586197	0.557743	1	Fungi	Basidiomycota	Malasseziomycetes	Malasseziales	Malasseziaceae	Malassezia	globosa	Malassezia globosa	Ea vs ss
0.263208	-1.65289	5.158	-0.320452	0.748626	1	Fungi	Ascomycota	Eurotiomycetes	Chaetothyriales	Herpotrichiellaceae	Cladophialophora	emmonsii	Cladophialophora emmonsii	Ea vs ss
0.17222	0	5.16147	0	1	1	Fungi	Ascomycota	Eurotiomycetes	Eurotiales	Aspergillaceae	Penicillium	georgiense	Penicillium georgiense	Ea vs ss
0.0850208	1.53438	5.13624	0.298736	0.765142	1	Fungi	Ascomycota	Eurotiomycetes	Eurotiales	Trichocomaceae	Talaromyces	columbinus	Talaromyces columbinus	Ea vs ss
0.161298	0.994382	5.14993	0.193086	0.846891	1	Fungi	Ascomycota	Eurotiomycetes	Eurotiales	Aspergillaceae	Penicillium	phoeniceum	Penicillium phoeniceum	Ea vs ss
326.586	0.710385	0.594055	1.19582	0.231765	1	Fungi	Ascomycota	Eurotiomycetes	Eurotiales	Aspergillaceae	Penicillium	madriti	Penicillium madriti	Ea vs ss
0.106128	0	5.16147	0	1	1	Fungi	Basidiomycota	Microbotryomycetes	Sporidiobolales	Sporidiobolaceae	Rhodotorula	araucariae	Rhodotorula araucariae	Ea vs ss
15.6064	0.222228	0.748085	0.297062	0.766419	1	Fungi	Ascomycota	Sordariomycetes	Hypocreales	Bionectriaceae	Acremonium	charticola	Acremonium charticola	Ea vs ss
0.141115	0.892799	5.15265	0.17327	0.862439	1	Fungi	Mucoromycota	Mucoromycetes	Mucorales	Mucoraceae	Mucor	unclassified	Mucor unclassified	Ea vs ss
0.189552	0	5.16147	0	1	1	Fungi	Mucoromycota	Mucoromycetes	Mucorales	Mucoraceae	Mucor	hiemalis	Mucor hiemalis	Ea vs ss
0.0701513	1.2985	5.14279	0.25249	0.800662	1	Fungi	Ascomycota	Eurotiomycetes	Eurotiales	Aspergillaceae	Penicillium	ochrosalmoneum	Penicillium ochrosalmoneum	Ea vs ss
0.101695	0	5.16147	0	1	1	Fungi	Ascomycota	Eurotiomycetes	Eurotiales	Trichocomaceae	Talaromyces	wortmannii	Talaromyces wortmannii	Ea vs ss
0.0604037	0	5.16147	0	1	1	Fungi	Ascomycota	Eurotiomycetes	Eurotiales	Aspergillaceae	Penicillium	gravinicasei	Penicillium gravinicasei	Ea vs ss
0.0341882	0.652968	5.15698	0.126618	0.899242	1	Fungi	Mucoromycota	Mucoromycetes	Mucorales	Lichtheimiaceae	Circinella	umbellata	Circinella umbellata	Ea vs ss
0.064001	0.892799	5.15265	0.17327	0.862439	1	Fungi	Ascomycota	Eurotiomycetes	Eurotiales	Aspergillaceae	Penicillium	tealii	Penicillium tealii	Ea vs ss
6.80062	-1.06908	3.45786	-0.309173	0.75719	1	Fungi	Ascomycota	Eurotiomycetes	Chaetothyriales	Herpotrichiellaceae	Fonsecaea	unclassified	Fonsecaea unclassified	Ea vs ss
0.0225891	0	5.16147	0	1	1	Fungi	Mucoromycota	Mucoromycetes	Mucorales	Cunninghamellaceae	Gongronella	butleri	Gongronella butleri	Ea vs ss
11.3025	-0.0544113	1.60608	-0.0338783	0.972974	1	Fungi	Ascomycota	Eurotiomycetes	Eurotiales	Aspergillaceae	Aspergillus	westerdijkiae	Aspergillus westerdijkiae	Ea vs ss
7.30627	1.99534	2.44496	0.816102	0.414442	1	Fungi	Ascomycota	Sordariomycetes	Microascales	Microascaceae	Scedosporium	aurantiacum	Scedosporium aurantiacum	Ea vs ss
6.19157	0	5.16147	0	1	1	Fungi	Ascomycota	Eurotiomycetes	Eurotiales	Aspergillaceae	Penicillium	tropicum	Penicillium tropicum	Ea vs ss
3.47562	1.26802	2.09754	0.604528	0.545493	1	Fungi	Basidiomycota	Cystobasidiomycetes	Cystobasidiales	Cystobasidiaceae	Cystobasidium	pinicola	Cystobasidium pinicola	Ea vs ss
3.20126	-0.897406	3.95563	-0.226868	0.820526	1	Fungi	Ascomycota	Eurotiomycetes	Eurotiales	Aspergillaceae	Penicillium	bialowiezense	Penicillium bialowiezense	Ea vs ss
4.16187	-1.0591	1.19009	-0.889932	0.373502	1	Fungi	Ascomycota	Saccharomycetes	Saccharomycetales	Saccharomycetales_fam_Incertae_sedis	Candida	gosingica	Candida gosingica	Ea vs ss
3.23211	1.89249	2.05044	0.922967	0.356024	1	Fungi	Ascomycota	Eurotiomycetes	Eurotiales	Aspergillaceae	Aspergillus	alabamensis	Aspergillus alabamensis	Ea vs ss
7.81352	0.259119	0.960606	0.269746	0.787356	1	Fungi	Ascomycota	Eurotiomycetes	Eurotiales	Trichocomaceae	Talaromyces	trachyspermus	Talaromyces trachyspermus	Ea vs ss
2.9804	-0.998021	2.28487	-0.436795	0.66226	1	Fungi	Ascomycota	Eurotiomycetes	Eurotiales	Aspergillaceae	Penicillium	adametzii	Penicillium adametzii	Ea vs ss
2.17973	0	5.16147	0	1	1	Fungi	Mucoromycota	Mucoromycetes	Mucorales	Mucoraceae	Mucor	flavus	Mucor flavus	Ea vs ss
2.37223	-2.956	3.63359	-0.813522	0.415919	1	Fungi	Ascomycota	Eurotiomycetes	Eurotiales	Aspergillaceae	Penicillium	alogum	Penicillium alogum	Ea vs ss
2.25139	-0.527723	2.859	-0.184583	0.853556	1	Fungi	Ascomycota	Sordariomycetes	Hypocreales	Bionectriaceae	Acremonium	unclassified	Acremonium unclassified	Ea vs ss
2.01931	-6.43786	5.08382	-1.26634	0.205391	1	Fungi	Basidiomycota	Tremellomycetes	Trichosporonales	Trichosporonaceae	Trichosporon	unclassified	Trichosporon unclassified	Ea vs ss
2.75791	1.3345	2.20857	0.604239	0.545684	1	Fungi	Ascomycota	Eurotiomycetes	Eurotiales	Aspergillaceae	Aspergillus	sclerotiorum	Aspergillus sclerotiorum	Ea vs ss
1.90251	-2.51791	3.4646	-0.726755	0.467376	1	Fungi	Ascomycota	Sordariomycetes	Hypocreales	Bionectriaceae	Acremonium	hyalinulum	Acremonium hyalinulum	Ea vs ss
1.91267	4.21398	5.08981	0.827924	0.407714	1	Fungi	Ascomycota	Eurotiomycetes	Eurotiales	Aspergillaceae	Aspergillus	carbonarius	Aspergillus carbonarius	Ea vs ss
3.08181	-1.71131	2.21347	-0.773133	0.439444	1	Fungi	Basidiomycota	Malasseziomycetes	Malasseziales	Malasseziaceae	Malassezia	restricta	Malassezia restricta	Ea vs ss
1.16106	4.32789	4.11888	1.05075	0.293375	1	Fungi	Ascomycota	Saccharomycetes	Saccharomycetales	Saccharomycetales_fam_Incertae_sedis	Candida	pseudolambica	Candida pseudolambica	Ea vs ss
0.798203	-4.16655	5.0977	-0.81734	0.413734	1	Fungi	Ascomycota	Eurotiomycetes	Eurotiales	Aspergillaceae	Aspergillus	quadrilineatus	Aspergillus quadrilineatus	Ea vs ss
1.40564	2.36587	2.5587	0.924638	0.355154	1	Fungi	Ascomycota	Saccharomycetes	Saccharomycetales	Saccharomycetales_fam_Incertae_sedis	Candida	vartiovaarae	Candida vartiovaarae	Ea vs ss
0.706498	0	5.16147	0	1	1	Fungi	Mucoromycota	Mucoromycetes	Mucorales	Phycomycetaceae	Phycomyces	nitens	Phycomyces nitens	Ea vs ss
1.0663	-3.684	3.85099	-0.956638	0.33875	1	Fungi	Ascomycota	Eurotiomycetes	Eurotiales	Aspergillaceae	Penicillium	implicatum	Penicillium implicatum	Ea vs ss
57.2387	1.65882	2.00344	0.827987	0.407678	1	Fungi	Ascomycota	Sordariomycetes	Hypocreales	Nectriaceae	Fusarium	brevicaudatum	Fusarium brevicaudatum	Ea vs ss
1.3751	0.353054	3.12468	0.112989	0.91004	1	Fungi	Ascomycota	Sordariomycetes	Ophiostomatales	Ophiostomataceae	Sporothrix	ramosissima	Sporothrix ramosissima	Ea vs ss
3.08181	-5.76184	2.37765	-2.42333	0.0153788	0.135906	Fungi	Basidiomycota	Malasseziomycetes	Malasseziales	Malasseziaceae	Malassezia	restricta	Malassezia restricta	Ef vs ss
326.586	1.42415	0.594567	2.39527	0.0166083	0.143435	Fungi	Ascomycota	Eurotiomycetes	Eurotiales	Aspergillaceae	Penicillium	madriti	Penicillium madriti	Ef vs ss
53.5638	1.26963	0.771263	1.64618	0.0997273	0.621252	Fungi	Ascomycota	Sordariomycetes	Hypocreales	Nectriaceae	Fusarium	unclassified	Fusarium unclassified	Ef vs ss
7.50064	3.19805	2.02865	1.57644	0.114924	0.693194	Fungi	Ascomycota	Sordariomycetes	Hypocreales	Bionectriaceae	Acremonium	sclerotigenum	Acremonium sclerotigenum	Ef vs ss
6.19157	7.62057	5.08196	1.49953	0.133735	0.794053	Fungi	Ascomycota	Eurotiomycetes	Eurotiales	Aspergillaceae	Penicillium	tropicum	Penicillium tropicum	Ef vs ss
53.6447	0.81726	0.568657	1.43717	0.150668	0.819138	Fungi	Ascomycota	Eurotiomycetes	Eurotiales	Trichocomaceae	Talaromyces	rugulosus	Talaromyces rugulosus	Ef vs ss
3.47562	-3.26788	2.27506	-1.43639	0.150892	0.819138	Fungi	Basidiomycota	Cystobasidiomycetes	Cystobasidiales	Cystobasidiaceae	Cystobasidium	pinicola	Cystobasidium pinicola	Ef vs ss
3.38417	3.30596	2.45448	1.34691	0.178009	0.926624	Fungi	Ascomycota	Eurotiomycetes	Eurotiales	Aspergillaceae	Penicillium	multicolor	Penicillium multicolor	Ef vs ss
1.66159	-4.19602	3.41295	-1.22944	0.218906	1	Fungi	Ascomycota	Eurotiomycetes	Eurotiales	Trichocomaceae	Talaromyces	cecidicola	Talaromyces cecidicola	Ef vs ss
1.40564	3.22241	2.56078	1.25837	0.208257	1	Fungi	Ascomycota	Saccharomycetes	Saccharomycetales	Saccharomycetales_fam_Incertae_sedis	Candida	vartiovaarae	Candida vartiovaarae	Ef vs ss
57.2387	2.42905	2.00441	1.21185	0.225569	1	Fungi	Ascomycota	Sordariomycetes	Hypocreales	Nectriaceae	Fusarium	brevicaudatum	Fusarium brevicaudatum	Ef vs ss
15.6064	0.884723	0.751128	1.17786	0.238853	1	Fungi	Ascomycota	Sordariomycetes	Hypocreales	Bionectriaceae	Acremonium	charticola	Acremonium charticola	Ef vs ss
2.9804	-2.71822	2.3801	-1.14206	0.253428	1	Fungi	Ascomycota	Eurotiomycetes	Eurotiales	Aspergillaceae	Penicillium	adametzii	Penicillium adametzii	Ef vs ss
2.01931	-5.53399	5.08382	-1.08855	0.276353	1	Fungi	Basidiomycota	Tremellomycetes	Trichosporonales	Trichosporonaceae	Trichosporon	unclassified	Trichosporon unclassified	Ef vs ss
0.741957	0	5.16147	0	1	1	Fungi	Ascomycota	Eurotiomycetes	Eurotiales	Aspergillaceae	Penicillium	pimiteouiense	Penicillium pimiteouiense	Ef vs ss
1.14399	-4.71422	5.0866	-0.926791	0.354035	1	Fungi	Basidiomycota	Tremellomycetes	Trichosporonales	Trichosporonaceae	Trichosporon	ovoides	Trichosporon ovoides	Ef vs ss
0.530392	0	5.16147	0	1	1	Fungi	Ascomycota	Eurotiomycetes	Eurotiales	Aspergillaceae	Penicillium	griseolum	Penicillium griseolum	Ef vs ss
0.918729	-1.72341	5.06794	-0.340062	0.73381	1	Fungi	Ascomycota	Eurotiomycetes	Eurotiales	Aspergillaceae	Penicillium	klebahnii	Penicillium klebahnii	Ef vs ss
0.303462	-2.09706	5.11932	-0.409637	0.682072	1	Fungi	Ascomycota	Eurotiomycetes	Eurotiales	Aspergillaceae	Penicillium	olsonii	Penicillium olsonii	Ef vs ss
0.273506	0	5.16147	0	1	1	Fungi	Ascomycota	Eurotiomycetes	Eurotiales	Aspergillaceae	Aspergillus	clavatophorus	Aspergillus clavatophorus	Ef vs ss
0.273537	0	5.16147	0	1	1	Fungi	Ascomycota	Eurotiomycetes	Eurotiales	Aspergillaceae	Penicillium	dodgei	Penicillium dodgei	Ef vs ss
0.360401	-2.72846	5.10551	-0.534415	0.593054	1	Fungi	Ascomycota	Eurotiomycetes	Eurotiales	Aspergillaceae	Penicillium	capsulatum	Penicillium capsulatum	Ef vs ss
0.445446	1.49488	5.15725	0.289859	0.771924	1	Fungi	Ascomycota	Eurotiomycetes	Eurotiales	Aspergillaceae	Aspergillus	japonicus	Aspergillus japonicus	Ef vs ss
0.750775	-4.09896	5.09001	-0.805295	0.420649	1	Fungi	Ascomycota	Dothideomycetes	Cladosporiales	Cladosporiaceae	Cladosporium	unclassified	Cladosporium unclassified	Ef vs ss
0.299791	-2.79152	5.10443	-0.546882	0.58446	1	Fungi	Ascomycota	Eurotiomycetes	Eurotiales	Aspergillaceae	Aspergillus	whitfieldii	Aspergillus whitfieldii	Ef vs ss
0.470879	0	5.16147	0	1	1	Fungi	Ascomycota	Eurotiomycetes	Eurotiales	Thermoascaceae	Paecilomyces	maximus	Paecilomyces maximus	Ef vs ss
0.328021	-2.91567	5.10244	-0.571426	0.567711	1	Fungi	Ascomycota	Eurotiomycetes	Eurotiales	Trichocomaceae	Talaromyces	islandicus	Talaromyces islandicus	Ef vs ss
0.669859	2.52683	5.13188	0.49238	0.622451	1	Fungi	Ascomycota	Eurotiomycetes	Eurotiales	Aspergillaceae	Penicillium	eremophilum	Penicillium eremophilum	Ef vs ss
0.243237	0	5.16147	0	1	1	Fungi	Ascomycota	Saccharomycetes	Saccharomycetales	Saccharomycetales_fam_Incertae_sedis	Candida	norvegica	Candida norvegica	Ef vs ss
27.7387	0.426797	1.12714	0.378655	0.704944	1	Fungi	Ascomycota	Sordariomycetes	Microascales	Microascaceae	Scedosporium	unclassified	Scedosporium unclassified	Ef vs ss
0.695824	-3.35025	5.09667	-0.65734	0.510962	1	Fungi	Ascomycota	Eurotiomycetes	Chaetothyriales	Herpotrichiellaceae	Cladophialophora	mycetomatis	Cladophialophora mycetomatis	Ef vs ss
0.766458	1.39172	5.06833	0.274592	0.78363	1	Fungi	Ascomycota	Eurotiomycetes	Eurotiales	Aspergillaceae	Aspergillus	salinarum	Aspergillus salinarum	Ef vs ss
0.29653	3.25204	5.11642	0.635608	0.525032	1	Fungi	Ascomycota	Eurotiomycetes	Eurotiales	Aspergillaceae	Aspergillus	elegans	Aspergillus elegans	Ef vs ss
0.184487	-2.09706	5.11932	-0.409637	0.682072	1	Fungi	Basidiomycota	Malasseziomycetes	Malasseziales	Malasseziaceae	Malassezia	globosa	Malassezia globosa	Ef vs ss
0.263208	0.6519	5.1457	0.126688	0.899187	1	Fungi	Ascomycota	Eurotiomycetes	Chaetothyriales	Herpotrichiellaceae	Cladophialophora	emmonsii	Cladophialophora emmonsii	Ef vs ss
0.17222	0	5.16147	0	1	1	Fungi	Ascomycota	Eurotiomycetes	Eurotiales	Aspergillaceae	Penicillium	georgiense	Penicillium georgiense	Ef vs ss
0.0850208	0	5.16147	0	1	1	Fungi	Ascomycota	Eurotiomycetes	Eurotiales	Trichocomaceae	Talaromyces	columbinus	Talaromyces columbinus	Ef vs ss
0.161298	0	5.16147	0	1	1	Fungi	Ascomycota	Eurotiomycetes	Eurotiales	Aspergillaceae	Penicillium	phoeniceum	Penicillium phoeniceum	Ef vs ss
0.106128	0	5.16147	0	1	1	Fungi	Basidiomycota	Microbotryomycetes	Sporidiobolales	Sporidiobolaceae	Rhodotorula	araucariae	Rhodotorula araucariae	Ef vs ss
0.141115	0	5.16147	0	1	1	Fungi	Mucoromycota	Mucoromycetes	Mucorales	Mucoraceae	Mucor	unclassified	Mucor unclassified	Ef vs ss
0.189552	2.53353	5.13171	0.493701	0.621517	1	Fungi	Mucoromycota	Mucoromycetes	Mucorales	Mucoraceae	Mucor	hiemalis	Mucor hiemalis	Ef vs ss
0.0701513	0	5.16147	0	1	1	Fungi	Ascomycota	Eurotiomycetes	Eurotiales	Aspergillaceae	Penicillium	ochrosalmoneum	Penicillium ochrosalmoneum	Ef vs ss
11.4963	0.263646	1.33828	0.197004	0.843825	1	Fungi	Ascomycota	Eurotiomycetes	Eurotiales	Trichocomaceae	Talaromyces	unclassified	Talaromyces unclassified	Ef vs ss
0.101695	0	5.16147	0	1	1	Fungi	Ascomycota	Eurotiomycetes	Eurotiales	Trichocomaceae	Talaromyces	wortmannii	Talaromyces wortmannii	Ef vs ss
0.0604037	0	5.16147	0	1	1	Fungi	Ascomycota	Eurotiomycetes	Eurotiales	Aspergillaceae	Penicillium	gravinicasei	Penicillium gravinicasei	Ef vs ss
0.0341882	0	5.16147	0	1	1	Fungi	Mucoromycota	Mucoromycetes	Mucorales	Lichtheimiaceae	Circinella	umbellata	Circinella umbellata	Ef vs ss
0.064001	0	5.16147	0	1	1	Fungi	Ascomycota	Eurotiomycetes	Eurotiales	Aspergillaceae	Penicillium	tealii	Penicillium tealii	Ef vs ss
6.93422	-0.127369	1.54799	-0.0822801	0.934424	1	Fungi	Ascomycota	Eurotiomycetes	Eurotiales	Aspergillaceae	Penicillium	yugoslavicum	Penicillium yugoslavicum	Ef vs ss
6.80062	-0.311928	3.46112	-0.0901234	0.928189	1	Fungi	Ascomycota	Eurotiomycetes	Chaetothyriales	Herpotrichiellaceae	Fonsecaea	unclassified	Fonsecaea unclassified	Ef vs ss
0.0225891	0	5.16147	0	1	1	Fungi	Mucoromycota	Mucoromycetes	Mucorales	Cunninghamellaceae	Gongronella	butleri	Gongronella butleri	Ef vs ss
11.3025	0.933207	1.6059	0.581112	0.561165	1	Fungi	Ascomycota	Eurotiomycetes	Eurotiales	Aspergillaceae	Aspergillus	westerdijkiae	Aspergillus westerdijkiae	Ef vs ss
7.30627	-0.24951	2.48291	-0.100491	0.919954	1	Fungi	Ascomycota	Sordariomycetes	Microascales	Microascaceae	Scedosporium	aurantiacum	Scedosporium aurantiacum	Ef vs ss
3.20126	0.217644	3.95374	0.0550477	0.9561	1	Fungi	Ascomycota	Eurotiomycetes	Eurotiales	Aspergillaceae	Penicillium	bialowiezense	Penicillium bialowiezense	Ef vs ss
4.16187	0.265274	1.18095	0.224627	0.822269	1	Fungi	Ascomycota	Saccharomycetes	Saccharomycetales	Saccharomycetales_fam_Incertae_sedis	Candida	gosingica	Candida gosingica	Ef vs ss
3.23211	1.76902	2.06761	0.855587	0.392226	1	Fungi	Ascomycota	Eurotiomycetes	Eurotiales	Aspergillaceae	Aspergillus	alabamensis	Aspergillus alabamensis	Ef vs ss
7.81352	-0.0679109	0.977494	-0.0694744	0.944612	1	Fungi	Ascomycota	Eurotiomycetes	Eurotiales	Trichocomaceae	Talaromyces	trachyspermus	Talaromyces trachyspermus	Ef vs ss
2.96029	0.5411	2.10426	0.257144	0.797067	1	Fungi	Ascomycota	Sordariomycetes	Microascales	Microascaceae	Scedosporium	prolificans	Scedosporium prolificans	Ef vs ss
2.17973	0	5.16147	0	1	1	Fungi	Mucoromycota	Mucoromycetes	Mucorales	Mucoraceae	Mucor	flavus	Mucor flavus	Ef vs ss
2.37223	0.900748	3.56319	0.252793	0.800428	1	Fungi	Ascomycota	Eurotiomycetes	Eurotiales	Aspergillaceae	Penicillium	alogum	Penicillium alogum	Ef vs ss
2.25139	-0.183353	2.87365	-0.063805	0.949126	1	Fungi	Ascomycota	Sordariomycetes	Hypocreales	Bionectriaceae	Acremonium	unclassified	Acremonium unclassified	Ef vs ss
2.75791	0.372998	2.25462	0.165437	0.8686	1	Fungi	Ascomycota	Eurotiomycetes	Eurotiales	Aspergillaceae	Aspergillus	sclerotiorum	Aspergillus sclerotiorum	Ef vs ss
1.90251	1.50474	3.38546	0.444472	0.656701	1	Fungi	Ascomycota	Sordariomycetes	Hypocreales	Bionectriaceae	Acremonium	hyalinulum	Acremonium hyalinulum	Ef vs ss
1.91267	4.80699	5.09262	0.943913	0.345214	1	Fungi	Ascomycota	Eurotiomycetes	Eurotiales	Aspergillaceae	Aspergillus	carbonarius	Aspergillus carbonarius	Ef vs ss
1.16106	3.12658	4.15638	0.752236	0.451909	1	Fungi	Ascomycota	Saccharomycetes	Saccharomycetales	Saccharomycetales_fam_Incertae_sedis	Candida	pseudolambica	Candida pseudolambica	Ef vs ss
0.798203	-3.26269	5.0977	-0.640031	0.522152	1	Fungi	Ascomycota	Eurotiomycetes	Eurotiales	Aspergillaceae	Aspergillus	quadrilineatus	Aspergillus quadrilineatus	Ef vs ss
0.706498	0	5.16147	0	1	1	Fungi	Mucoromycota	Mucoromycetes	Mucorales	Phycomycetaceae	Phycomyces	nitens	Phycomyces nitens	Ef vs ss
1.0663	0.162723	3.78501	0.0429914	0.965708	1	Fungi	Ascomycota	Eurotiomycetes	Eurotiales	Aspergillaceae	Penicillium	implicatum	Penicillium implicatum	Ef vs ss
1.3751	-2.18912	3.22066	-0.67971	0.496688	1	Fungi	Ascomycota	Sordariomycetes	Ophiostomatales	Ophiostomataceae	Sporothrix	ramosissima	Sporothrix ramosissima	Ef vs ss
3.08181	-6.67717	2.37765	-2.8083	0.00498034	0.0540722	Fungi	Basidiomycota	Malasseziomycetes	Malasseziales	Malasseziaceae	Malassezia	restricta	Malassezia restricta	Lf vs ss
7.50064	5.56378	1.99251	2.79234	0.00523277	0.0552348	Fungi	Ascomycota	Sordariomycetes	Hypocreales	Bionectriaceae	Acremonium	sclerotigenum	Acremonium sclerotigenum	Lf vs ss
57.2387	5.27831	1.9972	2.64285	0.00822113	0.0822113	Fungi	Ascomycota	Sordariomycetes	Hypocreales	Nectriaceae	Fusarium	brevicaudatum	Fusarium brevicaudatum	Lf vs ss
7.81352	-2.59446	1.03395	-2.50926	0.0120984	0.114934	Fungi	Ascomycota	Eurotiomycetes	Eurotiales	Trichocomaceae	Talaromyces	trachyspermus	Talaromyces trachyspermus	Lf vs ss
11.4963	3.16596	1.27829	2.47671	0.0132599	0.122897	Fungi	Ascomycota	Eurotiomycetes	Eurotiales	Trichocomaceae	Talaromyces	unclassified	Talaromyces unclassified	Lf vs ss
6.93422	-3.82874	1.64088	-2.33334	0.0196303	0.165767	Fungi	Ascomycota	Eurotiomycetes	Eurotiales	Aspergillaceae	Penicillium	yugoslavicum	Penicillium yugoslavicum	Lf vs ss
509.932	1.82353	0.855119	2.13249	0.0329667	0.260986	Fungi	Ascomycota	Eurotiomycetes	Eurotiales	Aspergillaceae	Aspergillus	unclassified	Aspergillus unclassified	Lf vs ss
11.3025	-3.62019	1.7064	-2.12154	0.0338767	0.262717	Fungi	Ascomycota	Eurotiomycetes	Eurotiales	Aspergillaceae	Aspergillus	westerdijkiae	Aspergillus westerdijkiae	Lf vs ss
6.80062	-5.10658	3.55517	-1.43638	0.150894	0.819138	Fungi	Ascomycota	Eurotiomycetes	Chaetothyriales	Herpotrichiellaceae	Fonsecaea	unclassified	Fonsecaea unclassified	Lf vs ss
2.01931	-6.4493	5.08382	-1.26859	0.204586	1	Fungi	Basidiomycota	Tremellomycetes	Trichosporonales	Trichosporonaceae	Trichosporon	unclassified	Trichosporon unclassified	Lf vs ss
4.16187	-1.42863	1.20491	-1.18567	0.235752	1	Fungi	Ascomycota	Saccharomycetes	Saccharomycetales	Saccharomycetales_fam_Incertae_sedis	Candida	gosingica	Candida gosingica	Lf vs ss
2.17973	6.11228	5.08309	1.20247	0.22918	1	Fungi	Mucoromycota	Mucoromycetes	Mucorales	Mucoraceae	Mucor	flavus	Mucor flavus	Lf vs ss
27.7387	-1.28047	1.13787	-1.12531	0.260456	1	Fungi	Ascomycota	Sordariomycetes	Microascales	Microascaceae	Scedosporium	unclassified	Scedosporium unclassified	Lf vs ss
15.6064	-0.68194	0.761944	-0.895	0.370787	1	Fungi	Ascomycota	Sordariomycetes	Hypocreales	Bionectriaceae	Acremonium	charticola	Acremonium charticola	Lf vs ss
3.47562	-1.98599	2.19551	-0.904568	0.365694	1	Fungi	Basidiomycota	Cystobasidiomycetes	Cystobasidiales	Cystobasidiaceae	Cystobasidium	pinicola	Cystobasidium pinicola	Lf vs ss
2.25139	-2.59304	2.92941	-0.885175	0.376062	1	Fungi	Ascomycota	Sordariomycetes	Hypocreales	Bionectriaceae	Acremonium	unclassified	Acremonium unclassified	Lf vs ss
2357.02	0.383712	0.459716	0.834672	0.403902	1	Fungi	Basidiomycota	Cystobasidiomycetes	Cystobasidiales	Cystobasidiaceae	Cystobasidium	slooffiae	Cystobasidium slooffiae	Lf vs ss
2.96029	1.65271	2.06424	0.800638	0.423341	1	Fungi	Ascomycota	Sordariomycetes	Microascales	Microascaceae	Scedosporium	prolificans	Scedosporium prolificans	Lf vs ss
72.0837	-1.10412	1.705	-0.647579	0.517257	1	Fungi	Ascomycota	Eurotiomycetes	Eurotiales	Aspergillaceae	Aspergillus	caninus	Aspergillus caninus	Lf vs ss
1.40564	-1.65134	2.68849	-0.614225	0.539066	1	Fungi	Ascomycota	Saccharomycetes	Saccharomycetales	Saccharomycetales_fam_Incertae_sedis	Candida	vartiovaarae	Candida vartiovaarae	Lf vs ss
53.6447	0.243658	0.567289	0.429513	0.66755	1	Fungi	Ascomycota	Eurotiomycetes	Eurotiales	Trichocomaceae	Talaromyces	rugulosus	Talaromyces rugulosus	Lf vs ss
3.38417	1.13045	2.48736	0.454476	0.649486	1	Fungi	Ascomycota	Eurotiomycetes	Eurotiales	Aspergillaceae	Penicillium	multicolor	Penicillium multicolor	Lf vs ss
2.9804	1.15767	2.22054	0.521347	0.602125	1	Fungi	Ascomycota	Eurotiomycetes	Eurotiales	Aspergillaceae	Penicillium	adametzii	Penicillium adametzii	Lf vs ss
1.90251	1.6312	3.36516	0.484731	0.627867	1	Fungi	Ascomycota	Sordariomycetes	Hypocreales	Bionectriaceae	Acremonium	hyalinulum	Acremonium hyalinulum	Lf vs ss
1.66159	-1.24828	3.31718	-0.376309	0.706687	1	Fungi	Ascomycota	Eurotiomycetes	Eurotiales	Trichocomaceae	Talaromyces	cecidicola	Talaromyces cecidicola	Lf vs ss
7.30627	-0.866959	2.47763	-0.349914	0.726403	1	Fungi	Ascomycota	Sordariomycetes	Microascales	Microascaceae	Scedosporium	aurantiacum	Scedosporium aurantiacum	Lf vs ss
2.37223	1.09407	3.54046	0.309018	0.757308	1	Fungi	Ascomycota	Eurotiomycetes	Eurotiales	Aspergillaceae	Penicillium	alogum	Penicillium alogum	Lf vs ss
16.4936	0.107821	1.31058	0.0822697	0.934432	1	Fungi	Ascomycota	Dothideomycetes	Cladosporiales	Cladosporiaceae	Cladosporium	cladosporioides	Cladosporium cladosporioides	Lf vs ss
6.19157	0	5.16147	0	1	1	Fungi	Ascomycota	Eurotiomycetes	Eurotiales	Aspergillaceae	Penicillium	tropicum	Penicillium tropicum	Lf vs ss
3.20126	-0.331688	3.95103	-0.0839497	0.933096	1	Fungi	Ascomycota	Eurotiomycetes	Eurotiales	Aspergillaceae	Penicillium	bialowiezense	Penicillium bialowiezense	Lf vs ss
3.23211	0.0718375	2.09373	0.0343108	0.972629	1	Fungi	Ascomycota	Eurotiomycetes	Eurotiales	Aspergillaceae	Aspergillus	alabamensis	Aspergillus alabamensis	Lf vs ss
2.75791	0.0646225	2.23634	0.0288965	0.976947	1	Fungi	Ascomycota	Eurotiomycetes	Eurotiales	Aspergillaceae	Aspergillus	sclerotiorum	Aspergillus sclerotiorum	Lf vs ss
1.91267	0	5.16147	0	1	1	Fungi	Ascomycota	Eurotiomycetes	Eurotiales	Aspergillaceae	Aspergillus	carbonarius	Aspergillus carbonarius	Lf vs ss
1.16106	0	4.208	0	1	1	Fungi	Ascomycota	Saccharomycetes	Saccharomycetales	Saccharomycetales_fam_Incertae_sedis	Candida	pseudolambica	Candida pseudolambica	Lf vs ss
1.3751	-0.0130478	3.13951	-0.00415599	0.996684	1	Fungi	Ascomycota	Sordariomycetes	Ophiostomatales	Ophiostomataceae	Sporothrix	ramosissima	Sporothrix ramosissima	Lf vs ss
0.741957	0	5.16147	0	1	1	Fungi	Ascomycota	Eurotiomycetes	Eurotiales	Aspergillaceae	Penicillium	pimiteouiense	Penicillium pimiteouiense	Lf vs ss
1.14399	-5.62953	5.0866	-1.10674	0.268408	1	Fungi	Basidiomycota	Tremellomycetes	Trichosporonales	Trichosporonaceae	Trichosporon	ovoides	Trichosporon ovoides	Lf vs ss
0.530392	2.79054	5.10884	0.546218	0.584916	1	Fungi	Ascomycota	Eurotiomycetes	Eurotiales	Aspergillaceae	Penicillium	griseolum	Penicillium griseolum	Lf vs ss
0.918729	-4.53982	5.09382	-0.89124	0.3728	1	Fungi	Ascomycota	Eurotiomycetes	Eurotiales	Aspergillaceae	Penicillium	klebahnii	Penicillium klebahnii	Lf vs ss
0.303462	-3.01238	5.11932	-0.588433	0.556242	1	Fungi	Ascomycota	Eurotiomycetes	Eurotiales	Aspergillaceae	Penicillium	olsonii	Penicillium olsonii	Lf vs ss
0.273506	0	5.16147	0	1	1	Fungi	Ascomycota	Eurotiomycetes	Eurotiales	Aspergillaceae	Aspergillus	clavatophorus	Aspergillus clavatophorus	Lf vs ss
0.273537	0	5.16147	0	1	1	Fungi	Ascomycota	Eurotiomycetes	Eurotiales	Aspergillaceae	Penicillium	dodgei	Penicillium dodgei	Lf vs ss
0.360401	-3.64378	5.10551	-0.713695	0.475416	1	Fungi	Ascomycota	Eurotiomycetes	Eurotiales	Aspergillaceae	Penicillium	capsulatum	Penicillium capsulatum	Lf vs ss
0.445446	0	5.16147	0	1	1	Fungi	Ascomycota	Eurotiomycetes	Eurotiales	Aspergillaceae	Aspergillus	japonicus	Aspergillus japonicus	Lf vs ss
0.750775	-5.01428	5.09001	-0.985121	0.324565	1	Fungi	Ascomycota	Dothideomycetes	Cladosporiales	Cladosporiaceae	Cladosporium	unclassified	Cladosporium unclassified	Lf vs ss
0.299791	-3.70684	5.10443	-0.7262	0.467716	1	Fungi	Ascomycota	Eurotiomycetes	Eurotiales	Aspergillaceae	Aspergillus	whitfieldii	Aspergillus whitfieldii	Lf vs ss
0.470879	0	5.16147	0	1	1	Fungi	Ascomycota	Eurotiomycetes	Eurotiales	Thermoascaceae	Paecilomyces	maximus	Paecilomyces maximus	Lf vs ss
0.328021	-3.83098	5.10244	-0.750814	0.452765	1	Fungi	Ascomycota	Eurotiomycetes	Eurotiales	Trichocomaceae	Talaromyces	islandicus	Talaromyces islandicus	Lf vs ss
0.669859	0	5.16147	0	1	1	Fungi	Ascomycota	Eurotiomycetes	Eurotiales	Aspergillaceae	Penicillium	eremophilum	Penicillium eremophilum	Lf vs ss
0.243237	2.22722	5.11929	0.435065	0.663515	1	Fungi	Ascomycota	Saccharomycetes	Saccharomycetales	Saccharomycetales_fam_Incertae_sedis	Candida	norvegica	Candida norvegica	Lf vs ss
0.695824	-2.36118	5.07043	-0.465676	0.641447	1	Fungi	Ascomycota	Eurotiomycetes	Chaetothyriales	Herpotrichiellaceae	Cladophialophora	mycetomatis	Cladophialophora mycetomatis	Lf vs ss
0.766458	-2.8259	5.12467	-0.55143	0.581339	1	Fungi	Ascomycota	Eurotiomycetes	Eurotiales	Aspergillaceae	Aspergillus	salinarum	Aspergillus salinarum	Lf vs ss
0.29653	0	5.16147	0	1	1	Fungi	Ascomycota	Eurotiomycetes	Eurotiales	Aspergillaceae	Aspergillus	elegans	Aspergillus elegans	Lf vs ss
0.184487	-3.01238	5.11932	-0.588433	0.556242	1	Fungi	Basidiomycota	Malasseziomycetes	Malasseziales	Malasseziaceae	Malassezia	globosa	Malassezia globosa	Lf vs ss
0.263208	-1.66434	5.158	-0.322671	0.746945	1	Fungi	Ascomycota	Eurotiomycetes	Chaetothyriales	Herpotrichiellaceae	Cladophialophora	emmonsii	Cladophialophora emmonsii	Lf vs ss
0.17222	0.788919	5.14989	0.153191	0.878247	1	Fungi	Ascomycota	Eurotiomycetes	Eurotiales	Aspergillaceae	Penicillium	georgiense	Penicillium georgiense	Lf vs ss
0.0850208	0	5.16147	0	1	1	Fungi	Ascomycota	Eurotiomycetes	Eurotiales	Trichocomaceae	Talaromyces	columbinus	Talaromyces columbinus	Lf vs ss
0.161298	0	5.16147	0	1	1	Fungi	Ascomycota	Eurotiomycetes	Eurotiales	Aspergillaceae	Penicillium	phoeniceum	Penicillium phoeniceum	Lf vs ss
0.106128	0	5.16147	0	1	1	Fungi	Basidiomycota	Microbotryomycetes	Sporidiobolales	Sporidiobolaceae	Rhodotorula	araucariae	Rhodotorula araucariae	Lf vs ss
0.141115	0	5.16147	0	1	1	Fungi	Mucoromycota	Mucoromycetes	Mucorales	Mucoraceae	Mucor	unclassified	Mucor unclassified	Lf vs ss
0.189552	0.446044	5.15587	0.086512	0.931059	1	Fungi	Mucoromycota	Mucoromycetes	Mucorales	Mucoraceae	Mucor	hiemalis	Mucor hiemalis	Lf vs ss
0.0701513	0	5.16147	0	1	1	Fungi	Ascomycota	Eurotiomycetes	Eurotiales	Aspergillaceae	Penicillium	ochrosalmoneum	Penicillium ochrosalmoneum	Lf vs ss
0.101695	1.81236	5.12704	0.353491	0.723721	1	Fungi	Ascomycota	Eurotiomycetes	Eurotiales	Trichocomaceae	Talaromyces	wortmannii	Talaromyces wortmannii	Lf vs ss
0.0604037	1.25371	5.13954	0.243934	0.807282	1	Fungi	Ascomycota	Eurotiomycetes	Eurotiales	Aspergillaceae	Penicillium	gravinicasei	Penicillium gravinicasei	Lf vs ss
0.0341882	0	5.16147	0	1	1	Fungi	Mucoromycota	Mucoromycetes	Mucorales	Lichtheimiaceae	Circinella	umbellata	Circinella umbellata	Lf vs ss
0.064001	0	5.16147	0	1	1	Fungi	Ascomycota	Eurotiomycetes	Eurotiales	Aspergillaceae	Penicillium	tealii	Penicillium tealii	Lf vs ss
0.0225891	0.446044	5.15587	0.086512	0.931059	1	Fungi	Mucoromycota	Mucoromycetes	Mucorales	Cunninghamellaceae	Gongronella	butleri	Gongronella butleri	Lf vs ss
0.798203	-4.178	5.0977	-0.819586	0.412452	1	Fungi	Ascomycota	Eurotiomycetes	Eurotiales	Aspergillaceae	Aspergillus	quadrilineatus	Aspergillus quadrilineatus	Lf vs ss
0.706498	1.71209	5.12926	0.33379	0.738538	1	Fungi	Mucoromycota	Mucoromycetes	Mucorales	Phycomycetaceae	Phycomyces	nitens	Phycomyces nitens	Lf vs ss
1.0663	-1.20301	3.79802	-0.316745	0.751437	1	Fungi	Ascomycota	Eurotiomycetes	Eurotiales	Aspergillaceae	Penicillium	implicatum	Penicillium implicatum	Lf vs ss
7.81352	-2.86988	1.01878	-2.81698	0.00484777	0.0540722	Fungi	Ascomycota	Eurotiomycetes	Eurotiales	Trichocomaceae	Talaromyces	trachyspermus	Talaromyces trachyspermus	Lt vs ss
57.2387	5.20686	1.99697	2.60738	0.0091239	0.0888996	Fungi	Ascomycota	Sordariomycetes	Hypocreales	Nectriaceae	Fusarium	brevicaudatum	Fusarium brevicaudatum	Lt vs ss
7.50064	4.09582	1.99564	2.05238	0.0401329	0.301496	Fungi	Ascomycota	Sordariomycetes	Hypocreales	Bionectriaceae	Acremonium	sclerotigenum	Acremonium sclerotigenum	Lt vs ss
11.4963	2.51071	1.27803	1.96451	0.0494707	0.356486	Fungi	Ascomycota	Eurotiomycetes	Eurotiales	Trichocomaceae	Talaromyces	unclassified	Talaromyces unclassified	Lt vs ss
4.16187	-2.02979	1.20374	-1.68624	0.0917497	0.59093	Fungi	Ascomycota	Saccharomycetes	Saccharomycetales	Saccharomycetales_fam_Incertae_sedis	Candida	gosingica	Candida gosingica	Lt vs ss
72.0837	2.63728	1.57864	1.6706	0.0948012	0.600407	Fungi	Ascomycota	Eurotiomycetes	Eurotiales	Aspergillaceae	Aspergillus	caninus	Aspergillus caninus	Lt vs ss
2.01931	-6.92354	5.08382	-1.36188	0.173237	0.914307	Fungi	Basidiomycota	Tremellomycetes	Trichosporonales	Trichosporonaceae	Trichosporon	unclassified	Trichosporon unclassified	Lt vs ss
3.38417	3.1269	2.44124	1.28086	0.200241	1	Fungi	Ascomycota	Eurotiomycetes	Eurotiales	Aspergillaceae	Penicillium	multicolor	Penicillium multicolor	Lt vs ss
2.9804	2.75812	2.20277	1.25212	0.210528	1	Fungi	Ascomycota	Eurotiomycetes	Eurotiales	Aspergillaceae	Penicillium	adametzii	Penicillium adametzii	Lt vs ss
53.6447	0.598322	0.563238	1.06229	0.288104	1	Fungi	Ascomycota	Eurotiomycetes	Eurotiales	Trichocomaceae	Talaromyces	rugulosus	Talaromyces rugulosus	Lt vs ss
7.30627	2.07863	2.44324	0.850767	0.394899	1	Fungi	Ascomycota	Sordariomycetes	Microascales	Microascaceae	Scedosporium	aurantiacum	Scedosporium aurantiacum	Lt vs ss
6.93422	-1.0055	1.5419	-0.652115	0.514327	1	Fungi	Ascomycota	Eurotiomycetes	Eurotiales	Aspergillaceae	Penicillium	yugoslavicum	Penicillium yugoslavicum	Lt vs ss
6.80062	2.29254	3.43753	0.666915	0.504826	1	Fungi	Ascomycota	Eurotiomycetes	Chaetothyriales	Herpotrichiellaceae	Fonsecaea	unclassified	Fonsecaea unclassified	Lt vs ss
11.3025	-1.12352	1.61017	-0.697767	0.485323	1	Fungi	Ascomycota	Eurotiomycetes	Eurotiales	Aspergillaceae	Aspergillus	westerdijkiae	Aspergillus westerdijkiae	Lt vs ss
3.47562	1.39893	2.0924	0.668575	0.503767	1	Fungi	Basidiomycota	Cystobasidiomycetes	Cystobasidiales	Cystobasidiaceae	Cystobasidium	pinicola	Cystobasidium pinicola	Lt vs ss
3.23211	1.44762	2.0492	0.706435	0.479917	1	Fungi	Ascomycota	Eurotiomycetes	Eurotiales	Aspergillaceae	Aspergillus	alabamensis	Aspergillus alabamensis	Lt vs ss
15.6064	0.26234	0.743323	0.352929	0.724142	1	Fungi	Ascomycota	Sordariomycetes	Hypocreales	Bionectriaceae	Acremonium	charticola	Acremonium charticola	Lt vs ss
16.4936	0.401191	1.30801	0.30672	0.759057	1	Fungi	Ascomycota	Dothideomycetes	Cladosporiales	Cladosporiaceae	Cladosporium	cladosporioides	Cladosporium cladosporioides	Lt vs ss
27.7387	-0.0590885	1.12051	-0.0527334	0.957944	1	Fungi	Ascomycota	Sordariomycetes	Microascales	Microascaceae	Scedosporium	unclassified	Scedosporium unclassified	Lt vs ss
6.19157	0	5.16147	0	1	1	Fungi	Ascomycota	Eurotiomycetes	Eurotiales	Aspergillaceae	Penicillium	tropicum	Penicillium tropicum	Lt vs ss
3.20126	0.0136142	3.94355	0.00345226	0.997245	1	Fungi	Ascomycota	Eurotiomycetes	Eurotiales	Aspergillaceae	Penicillium	bialowiezense	Penicillium bialowiezense	Lt vs ss
0.741957	4.55838	5.0853	0.896384	0.370048	1	Fungi	Ascomycota	Eurotiomycetes	Eurotiales	Aspergillaceae	Penicillium	pimiteouiense	Penicillium pimiteouiense	Lt vs ss
1.14399	-6.10377	5.0866	-1.19997	0.230151	1	Fungi	Basidiomycota	Tremellomycetes	Trichosporonales	Trichosporonaceae	Trichosporon	ovoides	Trichosporon ovoides	Lt vs ss
1.66159	-1.27362	3.30639	-0.385202	0.700088	1	Fungi	Ascomycota	Eurotiomycetes	Eurotiales	Trichocomaceae	Talaromyces	cecidicola	Talaromyces cecidicola	Lt vs ss
0.530392	3.32392	5.09221	0.652747	0.513919	1	Fungi	Ascomycota	Eurotiomycetes	Eurotiales	Aspergillaceae	Penicillium	griseolum	Penicillium griseolum	Lt vs ss
0.918729	-5.01406	5.09382	-0.98434	0.324948	1	Fungi	Ascomycota	Eurotiomycetes	Eurotiales	Aspergillaceae	Penicillium	klebahnii	Penicillium klebahnii	Lt vs ss
0.303462	-0.63586	5.06909	-0.125439	0.900176	1	Fungi	Ascomycota	Eurotiomycetes	Eurotiales	Aspergillaceae	Penicillium	olsonii	Penicillium olsonii	Lt vs ss
0.273506	0	5.16147	0	1	1	Fungi	Ascomycota	Eurotiomycetes	Eurotiales	Aspergillaceae	Aspergillus	clavatophorus	Aspergillus clavatophorus	Lt vs ss
0.273537	3.11996	5.09403	0.612475	0.540224	1	Fungi	Ascomycota	Eurotiomycetes	Eurotiales	Aspergillaceae	Penicillium	dodgei	Penicillium dodgei	Lt vs ss
0.360401	-1.99603	5.07591	-0.393236	0.694145	1	Fungi	Ascomycota	Eurotiomycetes	Eurotiales	Aspergillaceae	Penicillium	capsulatum	Penicillium capsulatum	Lt vs ss
0.445446	0	5.16147	0	1	1	Fungi	Ascomycota	Eurotiomycetes	Eurotiales	Aspergillaceae	Aspergillus	japonicus	Aspergillus japonicus	Lt vs ss
0.750775	-5.48851	5.09001	-1.07829	0.280904	1	Fungi	Ascomycota	Dothideomycetes	Cladosporiales	Cladosporiaceae	Cladosporium	unclassified	Cladosporium unclassified	Lt vs ss
0.299791	-4.18107	5.10443	-0.819106	0.412726	1	Fungi	Ascomycota	Eurotiomycetes	Eurotiales	Aspergillaceae	Aspergillus	whitfieldii	Aspergillus whitfieldii	Lt vs ss
0.470879	1.24632	5.13066	0.242915	0.808071	1	Fungi	Ascomycota	Eurotiomycetes	Eurotiales	Thermoascaceae	Paecilomyces	maximus	Paecilomyces maximus	Lt vs ss
0.328021	-4.30522	5.10244	-0.843757	0.398805	1	Fungi	Ascomycota	Eurotiomycetes	Eurotiales	Trichocomaceae	Talaromyces	islandicus	Talaromyces islandicus	Lt vs ss
0.669859	0	5.16147	0	1	1	Fungi	Ascomycota	Eurotiomycetes	Eurotiales	Aspergillaceae	Penicillium	eremophilum	Penicillium eremophilum	Lt vs ss
0.243237	0	5.16147	0	1	1	Fungi	Ascomycota	Saccharomycetes	Saccharomycetales	Saccharomycetales_fam_Incertae_sedis	Candida	norvegica	Candida norvegica	Lt vs ss
0.695824	-3.69332	5.09446	-0.724968	0.468472	1	Fungi	Ascomycota	Eurotiomycetes	Chaetothyriales	Herpotrichiellaceae	Cladophialophora	mycetomatis	Cladophialophora mycetomatis	Lt vs ss
0.766458	-3.30013	5.12467	-0.64397	0.519595	1	Fungi	Ascomycota	Eurotiomycetes	Eurotiales	Aspergillaceae	Aspergillus	salinarum	Aspergillus salinarum	Lt vs ss
0.29653	0	5.16147	0	1	1	Fungi	Ascomycota	Eurotiomycetes	Eurotiales	Aspergillaceae	Aspergillus	elegans	Aspergillus elegans	Lt vs ss
0.184487	-3.48661	5.11932	-0.681069	0.495828	1	Fungi	Basidiomycota	Malasseziomycetes	Malasseziales	Malasseziaceae	Malassezia	globosa	Malassezia globosa	Lt vs ss
0.263208	0.143111	5.12328	0.0279335	0.977715	1	Fungi	Ascomycota	Eurotiomycetes	Chaetothyriales	Herpotrichiellaceae	Cladophialophora	emmonsii	Cladophialophora emmonsii	Lt vs ss
0.17222	2.09754	5.10825	0.410618	0.681353	1	Fungi	Ascomycota	Eurotiomycetes	Eurotiales	Aspergillaceae	Penicillium	georgiense	Penicillium georgiense	Lt vs ss
0.0850208	0	5.16147	0	1	1	Fungi	Ascomycota	Eurotiomycetes	Eurotiales	Trichocomaceae	Talaromyces	columbinus	Talaromyces columbinus	Lt vs ss
0.161298	1.80949	5.11442	0.353801	0.723488	1	Fungi	Ascomycota	Eurotiomycetes	Eurotiales	Aspergillaceae	Penicillium	phoeniceum	Penicillium phoeniceum	Lt vs ss
0.106128	1.74779	5.11591	0.341639	0.732623	1	Fungi	Basidiomycota	Microbotryomycetes	Sporidiobolales	Sporidiobolaceae	Rhodotorula	araucariae	Rhodotorula araucariae	Lt vs ss
0.141115	0.30867	5.15761	0.0598475	0.952277	1	Fungi	Mucoromycota	Mucoromycetes	Mucorales	Mucoraceae	Mucor	unclassified	Mucor unclassified	Lt vs ss
0.189552	0	5.16147	0	1	1	Fungi	Mucoromycota	Mucoromycetes	Mucorales	Mucoraceae	Mucor	hiemalis	Mucor hiemalis	Lt vs ss
0.0701513	0	5.16147	0	1	1	Fungi	Ascomycota	Eurotiomycetes	Eurotiales	Aspergillaceae	Penicillium	ochrosalmoneum	Penicillium ochrosalmoneum	Lt vs ss
0.101695	0	5.16147	0	1	1	Fungi	Ascomycota	Eurotiomycetes	Eurotiales	Trichocomaceae	Talaromyces	wortmannii	Talaromyces wortmannii	Lt vs ss
0.0604037	0	5.16147	0	1	1	Fungi	Ascomycota	Eurotiomycetes	Eurotiales	Aspergillaceae	Penicillium	gravinicasei	Penicillium gravinicasei	Lt vs ss
0.0341882	0	5.16147	0	1	1	Fungi	Mucoromycota	Mucoromycetes	Mucorales	Lichtheimiaceae	Circinella	umbellata	Circinella umbellata	Lt vs ss
0.064001	0	5.16147	0	1	1	Fungi	Ascomycota	Eurotiomycetes	Eurotiales	Aspergillaceae	Penicillium	tealii	Penicillium tealii	Lt vs ss
0.0225891	0	5.16147	0	1	1	Fungi	Mucoromycota	Mucoromycetes	Mucorales	Cunninghamellaceae	Gongronella	butleri	Gongronella butleri	Lt vs ss
2.96029	1.51057	2.0593	0.733537	0.463231	1	Fungi	Ascomycota	Sordariomycetes	Microascales	Microascaceae	Scedosporium	prolificans	Scedosporium prolificans	Lt vs ss
2.17973	0	5.16147	0	1	1	Fungi	Mucoromycota	Mucoromycetes	Mucorales	Mucoraceae	Mucor	flavus	Mucor flavus	Lt vs ss
2.37223	3.03351	3.52086	0.86158	0.388919	1	Fungi	Ascomycota	Eurotiomycetes	Eurotiales	Aspergillaceae	Penicillium	alogum	Penicillium alogum	Lt vs ss
2.25139	-0.218053	2.8462	-0.076612	0.938932	1	Fungi	Ascomycota	Sordariomycetes	Hypocreales	Bionectriaceae	Acremonium	unclassified	Acremonium unclassified	Lt vs ss
2.75791	0.663444	2.20989	0.300215	0.764013	1	Fungi	Ascomycota	Eurotiomycetes	Eurotiales	Aspergillaceae	Aspergillus	sclerotiorum	Aspergillus sclerotiorum	Lt vs ss
1.90251	2.29642	3.35107	0.68528	0.493167	1	Fungi	Ascomycota	Sordariomycetes	Hypocreales	Bionectriaceae	Acremonium	hyalinulum	Acremonium hyalinulum	Lt vs ss
1.91267	0	5.16147	0	1	1	Fungi	Ascomycota	Eurotiomycetes	Eurotiales	Aspergillaceae	Aspergillus	carbonarius	Aspergillus carbonarius	Lt vs ss
1.16106	3.01291	4.1263	0.730173	0.465285	1	Fungi	Ascomycota	Saccharomycetes	Saccharomycetales	Saccharomycetales_fam_Incertae_sedis	Candida	pseudolambica	Candida pseudolambica	Lt vs ss
0.798203	-0.132245	5.02543	-0.0263152	0.979006	1	Fungi	Ascomycota	Eurotiomycetes	Eurotiales	Aspergillaceae	Aspergillus	quadrilineatus	Aspergillus quadrilineatus	Lt vs ss
1.40564	1.03903	2.57931	0.402833	0.687071	1	Fungi	Ascomycota	Saccharomycetes	Saccharomycetales	Saccharomycetales_fam_Incertae_sedis	Candida	vartiovaarae	Candida vartiovaarae	Lt vs ss
0.706498	4.29118	5.08634	0.843667	0.398856	1	Fungi	Mucoromycota	Mucoromycetes	Mucorales	Phycomycetaceae	Phycomyces	nitens	Phycomyces nitens	Lt vs ss
1.0663	-0.888183	3.77299	-0.235406	0.813894	1	Fungi	Ascomycota	Eurotiomycetes	Eurotiales	Aspergillaceae	Penicillium	implicatum	Penicillium implicatum	Lt vs ss
1.3751	-3.57868	3.22066	-1.11116	0.266499	1	Fungi	Ascomycota	Sordariomycetes	Ophiostomatales	Ophiostomataceae	Sporothrix	ramosissima	Sporothrix ramosissima	Lt vs ss
