# Supplementary material for: Earthworms Drastically and Differentially Modify the Bacteriomes and Mycobiomes of Sewage Sludge
Source: BioTech (Basel). 2026 May 10;15(2):33. doi: 10.3390/biotech15020033 (PMC13214669; doi:10.3390/biotech15020033)
Supplement: Supplementary file 1 [file biotech-15-00033-s001.zip › Table S7.xlsx]

## Sheet: Bacterial diversity
distance	Reference	Comparison	F.Model	R2	p.value	p.adjusted
Bray-Curtis	ss	Dh	171.277	0.955376	0.006	0.01
Bray-Curtis	ss	Ea	99.0142	0.925244	0.002	0.01
Bray-Curtis	ss	Ef	291.294	0.97327	0.01	0.01
Bray-Curtis	ss	Lf	133.218	0.94335	0.007	0.01
Bray-Curtis	ss	Lt	216.489	0.964363	0.009	0.01
Jaccard	ss	Dh	31.9922	0.799961	0.011	0.013
Jaccard	ss	Ea	34.2428	0.810619	0.011	0.013
Jaccard	ss	Ef	28.5853	0.781333	0.009	0.013
Jaccard	ss	Lf	34.4038	0.811338	0.013	0.013
Jaccard	ss	Lt	30.0106	0.789532	0.008	0.013
