# Supplementary material for: Earthworms Drastically and Differentially Modify the Bacteriomes and Mycobiomes of Sewage Sludge
Source: BioTech (Basel). 2026 May 10;15(2):33. doi: 10.3390/biotech15020033 (PMC13214669; doi:10.3390/biotech15020033)
Supplement: Supplementary file 1 [file biotech-15-00033-s001.zip › Table S8.xlsx]

## Sheet: Bacterial pathways
pathway	group1	group2	p	p.adj	n1	n2	statistic
Antibiotic resistance	ss	Dh	0.015	0.018	500	500	113918
Antibiotic resistance	ss	Ea	1.9e-08	9.5e-08	500	500	99356
Antibiotic resistance	ss	Ef	0.012	0.018	500	500	113576
Antibiotic resistance	ss	Lf	0.001	0.003	500	500	110220
Antibiotic resistance	ss	Lt	0.018	0.018	500	500	114240
Antibiotic synthesis	ss	Dh	0.731	0.731	555	555	152348
Antibiotic synthesis	ss	Ea	0.181	0.226	555	555	147428
Antibiotic synthesis	ss	Ef	0.071	0.118	555	555	145102
Antibiotic synthesis	ss	Lf	4.51e-25	2.26e-24	555	555	100148
Antibiotic synthesis	ss	Lt	1.21e-10	3.02e-10	555	555	121053
Biosynthesis of amino acids	ss	Dh	0.014	0.021	1045	1045	512022
Biosynthesis of amino acids	ss	Ea	0.002	0.012	1045	1045	504104
Biosynthesis of amino acids	ss	Ef	0.01	0.021	1045	1045	510452
Biosynthesis of amino acids	ss	Lf	0.609	0.609	1045	1045	538964
Biosynthesis of amino acids	ss	Lt	0.017	0.021	1045	1045	513048
Bisphenol degradation	ss	Dh	0.063	0.079	10	10	75
Bisphenol degradation	ss	Ea	0.853	0.853	10	10	53
Bisphenol degradation	ss	Ef	0.063	0.079	10	10	75
Bisphenol degradation	ss	Lf	0.063	0.079	10	10	75
Bisphenol degradation	ss	Lt	0.063	0.079	10	10	75
Furfural degradation	ss	Dh	0.029	0.049	40	40	1027
Furfural degradation	ss	Ea	0.008	0.035	40	40	1075.5
Furfural degradation	ss	Ef	0.139	0.174	40	40	954
Furfural degradation	ss	Lf	0.014	0.035	40	40	544
Furfural degradation	ss	Lt	0.866	0.866	40	40	818
Nitrogen metabolism	ss	Dh	0.163	0.303	140	140	10745.5
Nitrogen metabolism	ss	Ea	0.182	0.303	140	140	10704.5
Nitrogen metabolism	ss	Ef	0.268	0.335	140	140	10551.5
Nitrogen metabolism	ss	Lf	0.073	0.303	140	140	11013
Nitrogen metabolism	ss	Lt	0.373	0.373	140	140	10404.5
Plant hormone synthesis	ss	Dh	0.013	0.016	80	80	3925.5
Plant hormone synthesis	ss	Ea	0.598	0.598	80	80	3354.5
Plant hormone synthesis	ss	Ef	0.013	0.016	80	80	3929.5
Plant hormone synthesis	ss	Lf	0.005	0.015	80	80	4017
Plant hormone synthesis	ss	Lt	0.006	0.015	80	80	3999.5
