# Supplementary material for: Earthworms Drastically and Differentially Modify the Bacteriomes and Mycobiomes of Sewage Sludge
Source: BioTech (Basel). 2026 May 10;15(2):33. doi: 10.3390/biotech15020033 (PMC13214669; doi:10.3390/biotech15020033)
Supplement: Supplementary file 1 [file biotech-15-00033-s001.zip › Table S9.xlsx]

## Sheet: Fungal trophic modes
trophicMode	group1	group2	n1	n2	statistic	p	p.adj
Pathotroph	ss	Dh	980	980	495787	0.02	0.0538462
Pathotroph	ss	Ea	980	980	469774	0.159	0.272391
Pathotroph	ss	Ef	980	980	480470	0.97	0.97
Pathotroph	ss	Lf	980	980	469270	0.14	0.257895
Pathotroph	ss	Lt	980	980	450926	0.000176	0.00088
Pathotroph-Saprotroph	ss	Dh	1635	1635	1.39128e+06	2e-05	0.000116667
Pathotroph-Saprotroph	ss	Ea	1635	1635	1330312	0.659	0.768833
Pathotroph-Saprotroph	ss	Ef	1635	1635	1.34022e+06	0.798	0.872812
Pathotroph-Saprotroph	ss	Lf	1635	1635	1305666	0.037	0.0809375
Pathotroph-Saprotroph	ss	Lt	1635	1635	1252000	1e-07	8.75e-07
Pathotroph-Saprotroph-Symbiotroph	ss	Dh	1465	1465	1.08903e+06	0.103	0.212059
Pathotroph-Saprotroph-Symbiotroph	ss	Ea	1465	1465	1020307	6.35e-06	4.445e-05
Pathotroph-Saprotroph-Symbiotroph	ss	Ef	1465	1465	1041278	0.004	0.0127273
Pathotroph-Saprotroph-Symbiotroph	ss	Lf	1465	1465	1.0004e+06	2.3e-09	2.68333e-08
Pathotroph-Saprotroph-Symbiotroph	ss	Lt	1465	1465	942809	2.58e-22	9.03e-21
Pathotroph-Symbiotroph	ss	Dh	70	70	2533.5	0.476	0.617037
Pathotroph-Symbiotroph	ss	Ea	70	70	2369	0.554	0.687931
Pathotroph-Symbiotroph	ss	Ef	70	70	2434	0.904	0.930588
Pathotroph-Symbiotroph	ss	Lf	70	70	2226	0.134	0.257895
Pathotroph-Symbiotroph	ss	Lt	70	70	2253.5	0.179	0.272391
Saprotroph	ss	Dh	2670	2670	3638231	0.005	0.0145833
Saprotroph	ss	Ea	2670	2670	3.47385e+06	0.002	0.00777778
Saprotroph	ss	Ef	2670	2670	3.55452e+06	0.723	0.81629
Saprotroph	ss	Lf	2670	2670	3472203	0.002	0.00777778
Saprotroph	ss	Lt	2670	2670	3.28913e+06	2.91e-17	5.0925e-16
Saprotroph-Symbiotroph	ss	Dh	375	375	71970.5	0.175	0.272391
Saprotroph-Symbiotroph	ss	Ea	375	375	70129.5	0.892	0.930588
Saprotroph-Symbiotroph	ss	Ef	375	375	71042.5	0.57	0.687931
Saprotroph-Symbiotroph	ss	Lf	375	375	67023	0.029	0.0676667
Saprotroph-Symbiotroph	ss	Lt	375	375	65870.5	0.004	0.0127273
Symbiotroph	ss	Dh	370	370	71192.5	0.029	0.0676667
Symbiotroph	ss	Ea	370	370	70023.5	0.234	0.34125
Symbiotroph	ss	Ef	370	370	69592.5	0.399	0.537115
Symbiotroph	ss	Lf	370	370	67149	0.378	0.5292
Symbiotroph	ss	Lt	370	370	66406	0.177	0.272391
